# Supplementary material for: Environmental stiffness regulates neuronal maturation via Piezo1-mediated transthyretin activity
Source: Nat Commun. 2025 Nov 7;16:9842. doi: 10.1038/s41467-025-64810-3 (PMC12594958; doi:10.1038/s41467-025-64810-3)
Supplement: Supplementary file 11 — Source data [file 41467_2025_64810_MOESM11_ESM.xlsx]

## Sheet: figure-1c--synapse-density-DIV1
Sample	Processes_mm	Neurolignin_per_mm	Gaba_per_mm	Glutamate_per_mm
150911_NF_Nrlg_Vglut_Vgat_H20_100Pa10DIV_Series13Res.txt	3.76002	158.776	64.3614	79.5209
150911_NF_Nrlg_Vglut_Vgat_H20_100Pa10DIV_Series2Res.txt	2.592	174.383	74.0741	91.4352
150911_NF_Nrlg_Vglut_Vgat_H20_100Pa10DIV_Series3Res.txt	2.78154	148.838	40.625	74.7787
150911_NF_Nrlg_Vglut_Vgat_H20_100Pa10DIV_Series4Res.txt	4.509	136.616	47.6824	60.5456
150911_NF_Nrlg_Vglut_Vgat_H20_100Pa10DIV_Series5Res.txt	2.11824	182.699	96.7785	93.4738
150911_NF_Nrlg_Vglut_Vgat_H20_100Pa10DIV_Series6Res.txt	1.83654	142.66	68.6073	74.0523
150911_NF_Nrlg_Vglut_Vgat_H20_100Pa10DIV_Series8Res.txt	3.15486	146.124	45.3269	66.247
150911_NF_Nrlg_Vglut_Vgat_H20_10kPa10DIV_Series10Res.txt	4.44204	133.947	33.9934	51.1026
150911_NF_Nrlg_Vglut_Vgat_H20_10kPa10DIV_Series11Res.txt	7.18992	122.95	27.1213	45.7585
150911_NF_Nrlg_Vglut_Vgat_H20_10kPa10DIV_Series12Res.txt	5.86692	121.018	23.0104	39.3733
150911_NF_Nrlg_Vglut_Vgat_H20_10kPa10DIV_Series1Res.txt	7.3692	117.516	30.3968	40.1672
150911_NF_Nrlg_Vglut_Vgat_H20_10kPa10DIV_Series2Res.txt	3.36042	118.14	41.0663	51.1841
150911_NF_Nrlg_Vglut_Vgat_H20_10kPa10DIV_Series3Res.txt	5.52906	128.774	41.4175	60.4081
150911_NF_Nrlg_Vglut_Vgat_H20_10kPa10DIV_Series4Res.txt	7.70904	105.071	25.0355	36.0616
150911_NF_Nrlg_Vglut_Vgat_H20_10kPa10DIV_Series5Res.txt	9.63144	90.1215	18.6888	27.8255
150911_NF_Nrlg_Vglut_Vgat_H20_10kPa10DIV_Series6Res.txt	5.4108	124.196	29.3857	42.6924
150911_NF_Nrlg_Vglut_Vgat_H20_10kPa10DIV_Series7Res.txt	3.78594	129.69	28.7907	39.6203
150911_NF_Nrlg_Vglut_Vgat_H20_10kPa10DIV_Series8Res.txt	5.2119	135.267	36.455	54.6826
150911_NF_Nrlg_Vglut_Vgat_H20_10kPa10DIV_Series9Res.txt	2.88396	131.417	35.368	63.1077
150916_NF_Nrlg_Vglut_Vgat_H17_100Pa_10DIV_Series10Res.txt	0.61002	126.225	57.3752	44.2608
150916_NF_Nrlg_Vglut_Vgat_H17_100Pa_10DIV_Series11Res.txt	1.28376	149.561	58.4221	73.2224
150916_NF_Nrlg_Vglut_Vgat_H17_100Pa_10DIV_Series12Res.txt	1.79712	137.442	37.2819	60.6526
150916_NF_Nrlg_Vglut_Vgat_H17_100Pa_10DIV_Series13Res.txt	1.07946	151.001	40.7611	69.4792
150916_NF_Nrlg_Vglut_Vgat_H17_100Pa_10DIV_Series1Res.txt	4.9401	131.374	42.9141	56.679
150916_NF_Nrlg_Vglut_Vgat_H17_100Pa_10DIV_Series2Res.txt	5.21244	153.863	33.9572	66.7634
150916_NF_Nrlg_Vglut_Vgat_H17_100Pa_10DIV_Series3Res.txt	1.65996	137.955	42.1697	54.2182
150916_NF_Nrlg_Vglut_Vgat_H17_100Pa_10DIV_Series4Res.txt	4.30776	122.802	31.3388	52.2313
150916_NF_Nrlg_Vglut_Vgat_H17_100Pa_10DIV_Series5Res.txt	4.20786	138.55	31.3699	51.8078
150916_NF_Nrlg_Vglut_Vgat_H17_100Pa_10DIV_Series6Res.txt	6.85242	97.046	31.6676	32.1054
150916_NF_Nrlg_Vglut_Vgat_H17_100Pa_10DIV_Series7Res.txt	7.83936	108.682	16.9657	44.5189
150916_NF_Nrlg_Vglut_Vgat_H17_100Pa_10DIV_Series8Res.txt	4.71564	131.265	46.6533	64.8904
150916_NF_Nrlg_Vglut_Vgat_H17_100Pa_10DIV_Series9Res.txt	3.4596	138.166	39.0219	56.3649
150916_NF_Nrlg_Vglut_Vgat_H17_10kPa_10DIV_Series10Res.txt	3.09798	142.028	51.6466	74.5647
150916_NF_Nrlg_Vglut_Vgat_H17_10kPa_10DIV_Series11Res.txt	4.80942	149.29	46.5753	65.9123
150916_NF_Nrlg_Vglut_Vgat_H17_10kPa_10DIV_Series12Res.txt	3.3138	152.393	42.2476	56.1289
150916_NF_Nrlg_Vglut_Vgat_H17_10kPa_10DIV_Series13Res.txt	6.2127	150.82	35.5723	65.8329
150916_NF_Nrlg_Vglut_Vgat_H17_10kPa_10DIV_Series1Res.txt	2.65788	135.823	52.6736	58.3172
150916_NF_Nrlg_Vglut_Vgat_H17_10kPa_10DIV_Series2Res.txt	4.08708	149.006	44.2859	78.7849
150916_NF_Nrlg_Vglut_Vgat_H17_10kPa_10DIV_Series3Res.txt	2.08152	147.488	41.316	60.0523
150916_NF_Nrlg_Vglut_Vgat_H17_10kPa_10DIV_Series4Res.txt	2.23272	176.914	42.549	80.1713
150916_NF_Nrlg_Vglut_Vgat_H17_10kPa_10DIV_Series5Res.txt	4.52538	135.237	36.682	58.7796
150916_NF_Nrlg_Vglut_Vgat_H17_10kPa_10DIV_Series6Res.txt	3.87648	145.751	39.9847	66.8132
150916_NF_Nrlg_Vglut_Vgat_H17_10kPa_10DIV_Series7Res.txt	1.53144	169.122	65.298	54.8503
150916_NF_Nrlg_Vglut_Vgat_H17_10kPa_10DIV_Series8Res.txt	4.6629	137.468	52.328	53.4002
150916_NF_Nrlg_Vglut_Vgat_H17_10kPa_10DIV_Series9Res.txt	3.67596	134.931	36.9971	58.7602
150921_NF_Nrlg_Vglut_VGAt_H16_100Pa_10DIV_Series10Res.txt	5.43852	160.705	44.6813	72.2623
150921_NF_Nrlg_Vglut_VGAt_H16_100Pa_10DIV_Series11Res.txt	4.60242	153.398	47.5837	56.492
150921_NF_Nrlg_Vglut_VGAt_H16_100Pa_10DIV_Series12Res.txt	4.88106	155.704	30.1164	61.2572
150921_NF_Nrlg_Vglut_VGAt_H16_100Pa_10DIV_Series1Res.txt	4.42152	159.221	39.8053	58.1248
150921_NF_Nrlg_Vglut_VGAt_H16_100Pa_10DIV_Series2Res.txt	3.56328	139.478	42.6573	60.8989
150921_NF_Nrlg_Vglut_VGAt_H16_100Pa_10DIV_Series3Res.txt	4.07394	164.705	74.3752	78.548
150921_NF_Nrlg_Vglut_VGAt_H16_100Pa_10DIV_Series4Res.txt	2.68434	160.933	55.5071	79.7216
150921_NF_Nrlg_Vglut_VGAt_H16_100Pa_10DIV_Series5Res.txt	2.3634	159.516	74.8921	75.3152
150921_NF_Nrlg_Vglut_VGAt_H16_100Pa_10DIV_Series6Res.txt	6.87438	148.959	60.2236	62.9875
150921_NF_Nrlg_Vglut_VGAt_H16_100Pa_10DIV_Series7Res.txt	4.08852	162.895	56.9888	70.6857
150921_NF_Nrlg_Vglut_VGAt_H16_100Pa_10DIV_Series8Res.txt	7.07508	152.79	51.3068	70.2466
150921_NF_Nrlg_Vglut_VGAt_H16_10kPa_10DIV (1)_Series10Res.txt	9.74016	105.953	15.1948	32.3403
150921_NF_Nrlg_Vglut_VGAt_H16_10kPa_10DIV (1)_Series11Res.txt	4.05108	132.064	36.5335	49.8632
150921_NF_Nrlg_Vglut_VGAt_H16_10kPa_10DIV (1)_Series12Res.txt	12.7467	85.983	6.35459	24.3985
150921_NF_Nrlg_Vglut_VGAt_H16_10kPa_10DIV (1)_Series1Res.txt	9.09306	103.595	14.7365	35.4116
150921_NF_Nrlg_Vglut_VGAt_H16_10kPa_10DIV (1)_Series2Res.txt	8.19864	112.702	16.2222	37.3233
150921_NF_Nrlg_Vglut_VGAt_H16_10kPa_10DIV (1)_Series3Res.txt	9.79704	96.4577	16.4335	36.0313
150921_NF_Nrlg_Vglut_VGAt_H16_10kPa_10DIV (1)_Series4Res.txt	6.26112	90.7186	22.8394	32.1029
150921_NF_Nrlg_Vglut_VGAt_H16_10kPa_10DIV (1)_Series5Res.txt	4.39236	124.534	23.9051	47.8103
150921_NF_Nrlg_Vglut_VGAt_H16_10kPa_10DIV (1)_Series6Res.txt	2.5209	124.559	17.4541	46.412
150921_NF_Nrlg_Vglut_VGAt_H16_10kPa_10DIV (1)_Series7Res.txt	9.36054	102.345	12.4993	37.2842
150921_NF_Nrlg_Vglut_VGAt_H16_10kPa_10DIV (1)_Series8Res.txt	7.7184	122.823	25.3939	45.6053
150921_NF_Nrlg_Vglut_VGAt_H16_10kPa_10DIV (1)_Series9Res.txt	10.9091	106.608	15.125	39.6

## Sheet: figure-1d--synapse-density-DIV1
Sample	Processes_mm	Neurolignin_per_mm	Gaba_per_mm	Glutamate_per_mm
150911_NF_Nrlg_Vglut_Vgat_H20_100Pa14DIV_Series10Res.txt	4.56714	180.2	57.8042	67.6572
150911_NF_Nrlg_Vglut_Vgat_H20_100Pa14DIV_Series11Res.txt	11.0819	105.036	14.7087	27.2517
150911_NF_Nrlg_Vglut_Vgat_H20_100Pa14DIV_Series12Res.txt	7.86852	150.727	16.0132	49.5646
150911_NF_Nrlg_Vglut_Vgat_H20_100Pa14DIV_Series1Res.txt	4.47894	167.674	49.7886	70.9989
150911_NF_Nrlg_Vglut_Vgat_H20_100Pa14DIV_Series2Res.txt	6.34014	151.574	29.6523	50.6298
150911_NF_Nrlg_Vglut_Vgat_H20_100Pa14DIV_Series3Res.txt	6.02406	147.741	23.9041	47.3103
150911_NF_Nrlg_Vglut_Vgat_H20_100Pa14DIV_Series4Res.txt	5.6988	169.334	28.427	61.241
150911_NF_Nrlg_Vglut_Vgat_H20_100Pa14DIV_Series5Res.txt	6.97086	169.706	42.1756	66.5628
150911_NF_Nrlg_Vglut_Vgat_H20_100Pa14DIV_Series6Res.txt	6.23862	121.501	26.1276	36.226
150911_NF_Nrlg_Vglut_Vgat_H20_100Pa14DIV_Series7Res.txt	3.23892	125.35	19.7597	33.0357
150911_NF_Nrlg_Vglut_Vgat_H20_100Pa14DIV_Series8Res.txt	9.98514	119.077	20.7308	32.7487
150911_NF_Nrlg_Vglut_Vgat_H20_100Pa14DIV_Series9Res.txt	6.5772	146.871	23.5663	46.8284
150911_NF_Nrlg_Vglut_Vgat_H20_10kPa14DIV_Series10Res.txt	14.6126	108.742	19.9143	23.3361
150911_NF_Nrlg_Vglut_Vgat_H20_10kPa14DIV_Series11Res.txt	11.5852	108.76	17.8677	29.0026
150911_NF_Nrlg_Vglut_Vgat_H20_10kPa14DIV_Series12Res.txt	9.39168	139.379	24.8092	40.7808
150911_NF_Nrlg_Vglut_Vgat_H20_10kPa14DIV_Series13Res.txt	11.1803	142.661	23.5234	50.3563
150911_NF_Nrlg_Vglut_Vgat_H20_10kPa14DIV_Series2Res.txt	10.3801	137.957	17.1483	42.4853
150911_NF_Nrlg_Vglut_Vgat_H20_10kPa14DIV_Series3Res.txt	12.0008	117.492	17.9988	33.9978
150911_NF_Nrlg_Vglut_Vgat_H20_10kPa14DIV_Series4Res.txt	10.2721	124.513	19.1782	35.2412
150911_NF_Nrlg_Vglut_Vgat_H20_10kPa14DIV_Series5Res.txt	12.0699	118.228	17.7301	26.4294
150911_NF_Nrlg_Vglut_Vgat_H20_10kPa14DIV_Series6Res.txt	11.3346	103.488	16.8511	22.0564
150911_NF_Nrlg_Vglut_Vgat_H20_10kPa14DIV_Series7Res.txt	11.1595	112.371	13.5311	33.8726
150911_NF_Nrlg_Vglut_Vgat_H20_10kPa14DIV_Series8Res.txt	10.7239	135.306	20.9813	36.927
150911_NF_Nrlg_Vglut_Vgat_H20_10kPa14DIV_Series9Res.txt	11.7542	116.299	16.5898	30.7125
150911_NF_Nrlg_Vglut_Vgat_100Pa14DIV_Series3Res.txt	2.52558	148.085	45.5341	78.0019
150911_NF_Nrlg_Vglut_Vgat_100Pa14DIV_Series4Res.txt	1.62684	142.608	66.3864	78.0655
150916_NF_Nrlg_Vglut_Vgat_H15_100Pa_14DIV_Series10Res.txt	7.6077	118.038	22.2143	47.0576
150916_NF_Nrlg_Vglut_Vgat_H15_100Pa_14DIV_Series11Res.txt	7.71804	124.643	27.209	48.4579
150916_NF_Nrlg_Vglut_Vgat_H15_100Pa_14DIV_Series12Res.txt	8.86644	99.7018	23.1209	36.2039
150916_NF_Nrlg_Vglut_Vgat_H15_100Pa_14DIV_Series13Res.txt	8.69166	105.388	12.7709	35.6664
150916_NF_Nrlg_Vglut_Vgat_H15_100Pa_14DIV_Series1Res.txt	14.0782	95.2539	14.5616	31.6803
150916_NF_Nrlg_Vglut_Vgat_H15_100Pa_14DIV_Series2Res.txt	9.84924	97.2664	17.2602	36.8556
150916_NF_Nrlg_Vglut_Vgat_H15_100Pa_14DIV_Series3Res.txt	8.22798	91.0308	26.2519	31.5995
150916_NF_Nrlg_Vglut_Vgat_H15_100Pa_14DIV_Series4Res.txt	5.79834	107.789	28.284	36.0448
150916_NF_Nrlg_Vglut_Vgat_H15_100Pa_14DIV_Series5Res.txt	10.3513	83.2749	12.5589	27.6295
150916_NF_Nrlg_Vglut_Vgat_H15_100Pa_14DIV_Series6Res.txt	7.7652	94.1379	20.8623	33.7403
150916_NF_Nrlg_Vglut_Vgat_H15_100Pa_14DIV_Series7Res.txt	7.03008	84.9208	21.0524	32.4321
150916_NF_Nrlg_Vglut_Vgat_H15_100Pa_14DIV_Series8Res.txt	12.4522	97.573	17.4266	37.2624
150916_NF_Nrlg_Vglut_Vgat_H15_100Pa_14DIV_Series9Res.txt	14.2412	113.684	21.9082	41.3588
150916_NF_Nrlg_Vglut_Vgat_H15_10kPa_14DIV_Series10Res.txt	1.18152	44.0111	2.5391	16.081
150916_NF_Nrlg_Vglut_Vgat_H15_10kPa_14DIV_Series11Res.txt	1.06002	28.3014	6.60365	7.54703
150916_NF_Nrlg_Vglut_Vgat_H15_10kPa_14DIV_Series12Res.txt	2.10744	18.0314	4.27058	5.69411
150916_NF_Nrlg_Vglut_Vgat_H15_10kPa_14DIV_Series13Res.txt	0.75096	31.9591	0	7.98977
150916_NF_Nrlg_Vglut_Vgat_H15_10kPa_14DIV_Series14Res.txt	0.50436	21.8098	7.93084	9.91355
150916_NF_Nrlg_Vglut_Vgat_H15_10kPa_14DIV_Series1Res.txt	7.93548	70.3171	25.2033	10.8374
150916_NF_Nrlg_Vglut_Vgat_H15_10kPa_14DIV_Series2Res.txt	8.42472	88.1928	30.8616	29.3185
150916_NF_Nrlg_Vglut_Vgat_H15_10kPa_14DIV_Series3Res.txt	7.9218	104.269	17.0416	36.3554
150916_NF_Nrlg_Vglut_Vgat_H15_10kPa_14DIV_Series4Res.txt	4.24854	101.211	15.064	38.3661
150916_NF_Nrlg_Vglut_Vgat_H15_10kPa_14DIV_Series5Res.txt	4.28166	79.1749	11.4442	31.5298
150916_NF_Nrlg_Vglut_Vgat_H15_10kPa_14DIV_Series6Res.txt	7.5096	71.7748	5.85917	19.9744
150916_NF_Nrlg_Vglut_Vgat_H15_10kPa_14DIV_Series7Res.txt	1.5138	29.7265	3.30295	8.58766
150916_NF_Nrlg_Vglut_Vgat_H15_10kPa_14DIV_Series8Res.txt	0.47466	84.2708	27.388	31.6016
150916_NF_Nrlg_Vglut_Vgat_H15_10kPa_14DIV_Series9Res.txt	2.37798	51.304	13.4568	13.4568
150921_NF_Nrlg_Vglut_VGAt_H17H18_10kPa_14DIV_Series10Res.txt	12.9971	63.245	8.92508	18.3118
150921_NF_Nrlg_Vglut_VGAt_H17H18_10kPa_14DIV_Series11Res.txt	11.9808	87.7237	14.2728	32.1347
150921_NF_Nrlg_Vglut_VGAt_H17H18_10kPa_14DIV_Series12Res.txt	13.2586	77.7607	10.8609	28.5098
150921_NF_Nrlg_Vglut_VGAt_H17H18_10kPa_14DIV_Series13Res.txt	3.3948	86.0139	32.6971	49.4875
150921_NF_Nrlg_Vglut_VGAt_H17H18_10kPa_14DIV_Series1Res.txt	12.9352	77.0767	8.96781	22.3422
150921_NF_Nrlg_Vglut_VGAt_H17H18_10kPa_14DIV_Series21Res.txt	1.48986	46.3131	13.4241	18.7937
150921_NF_Nrlg_Vglut_VGAt_H17H18_10kPa_14DIV_Series2Res.txt	9.03762	96.7069	19.5848	28.2154
150921_NF_Nrlg_Vglut_VGAt_H17H18_10kPa_14DIV_Series3Res.txt	19.4823	70.6795	12.8322	16.6818
150921_NF_Nrlg_Vglut_VGAt_H17H18_10kPa_14DIV_Series4Res.txt	14.5489	61.7918	11.0662	21.6512
150921_NF_Nrlg_Vglut_VGAt_H17H18_10kPa_14DIV_Series5Res.txt	11.9331	70.4762	11.5645	22.7099
150921_NF_Nrlg_Vglut_VGAt_H17H18_10kPa_14DIV_Series6Res.txt	12.3457	70.6321	11.745	19.359
150921_NF_Nrlg_Vglut_VGAt_H17H18_10kPa_14DIV_Series7Res.txt	8.81172	78.7587	12.9373	29.9601
150921_NF_Nrlg_Vglut_VGAt_H17H18_10kPa_14DIV_Series8Res.txt	9.2547	83.9573	10.6973	27.9858
150921_NF_Nrlg_Vglut_VGAt_H17H18_10kPa_14DIV_Series9Res.txt	13.5571	75.1638	15.7114	26.0381
150921_NF_Nrlg_Vglut_VGAt_H17_100Pa_14DIV_Series10Res.txt	0.70092	206.871	24.2538	108.429
150921_NF_Nrlg_Vglut_VGAt_H17_100Pa_14DIV_Series11Res.txt	0.29844	247.956	93.8212	103.873
150921_NF_Nrlg_Vglut_VGAt_H17_100Pa_14DIV_Series12Res.txt	1.55196	82.4764	25.7739	34.7947
150921_NF_Nrlg_Vglut_VGAt_H17_100Pa_14DIV_Series13Res.txt	3.05478	96.57	25.8611	42.8836
150921_NF_Nrlg_Vglut_VGAt_H17_100Pa_14DIV_Series2Res.txt	2.02356	105.754	37.0634	45.4644
150921_NF_Nrlg_Vglut_VGAt_H17_100Pa_14DIV_Series3Res.txt	2.1375	126.316	60.3509	53.3333
150921_NF_Nrlg_Vglut_VGAt_H17_100Pa_14DIV_Series4Res.txt	3.02742	141.375	37.9861	56.8141
150921_NF_Nrlg_Vglut_VGAt_H17_100Pa_14DIV_Series5Res.txt	1.78362	159.787	45.9739	69.5215

## Sheet: figure-2-and-SI-figure-4-membra
date	div	Stiffness	dish	dish id	cell	InterpolatedMembraneR	orig filename
140726	5	0.1 kPa	1	140726-5-100-1	1	2774.99	140726_5DIV_100Pa1c1_0000.abf
140726	5	0.1 kPa	1	140726-5-100-1	3	4403.67	140726_5DIV_100Pa1c3_0000.abf
140726	5	10 kPa	1	140726-5-10k-1	1	1915.04	140726_5DIV_10kPa1c1_0000.abf
140726	5	10 kPa	1	140726-5-10k-1	2	3764.34	140726_5DIV_10kPa1c2_0000.abf
140726	5	10 kPa	1	140726-5-10k-1	3	3065.86	140726_5DIV_10kPa1c3_0000.abf
140726	5	10 kPa	1	140726-5-10k-1	4	739.713	140726_5DIV_10kPa1c4_0000.abf
140726	5	10 kPa	1	140726-5-10k-1	5	1531.99	140726_5DIV_10kPa1c5_0000.abf
140728	7	0.1 kPa	1	140728-7-100-1	1	2316.23	140728_7DIV_100Pa1c1_0000.abf
140728	7	0.1 kPa	1	140728-7-100-1	2	433.559	140728_7DIV_100Pa1c2_0000.abf
140728	7	0.1 kPa	1	140728-7-100-1	3	771.56	140728_7DIV_100Pa1c3_0000.abf
140728	7	0.1 kPa	1	140728-7-100-1	5	1054.29	140728_7DIV_100Pa1c5_0000.abf
140728	7	10 kPa	1	140728-7-10k-1	5	2748.89	140728_7DIV_10kPa1c5_0000.abf
140902	5	0.1 kPa	1	140902-5-100-1	1	2885.04	140902_5DIV_100Pa1c1_0000.abf
140902	5	0.1 kPa	1	140902-5-100-1	3	4768.69	140902_5DIV_100Pa1c3_0000.abf
140902	5	0.1 kPa	1	140902-5-100-1	4	1033.1	140902_5DIV_100Pa1c4_0000.abf
140902	5	10 kPa	1	140902-5-10k-1	2	6187.29	140902_5DIV_10kPa1c2_0000.abf
140902	5	10 kPa	1	140902-5-10k-1	4	1013.3	140902_5DIV_10kPa1c4_0000.abf
140904	7	0.1 kPa	1	140904-7-100-1	1	6501.85	140904_7DIV_100Pa1c1_0000.abf
140904	7	0.1 kPa	1	140904-7-100-1	2	85.1515	140904_7DIV_100Pa1c2_0000.abf
140904	7	0.1 kPa	1	140904-7-100-1	3	2420.27	140904_7DIV_100Pa1c3_0000.abf
140904	7	0.1 kPa	1	140904-7-100-1	4	3728.63	140904_7DIV_100Pa1c4_0000.abf
140904	7	10 kPa	1	140904-7-10k-1	3	961.447	140904_7DIV_10kPa1c3_0000.abf
141020	14	0.1 kPa	1	141020-14-100-1	1	201.239	141020_14DIV_100Pa1c1_0000.abf
141020	14	0.1 kPa	1	141020-14-100-1	2	425.639	141020_14DIV_100Pa1c2_0000.abf
141020	14	10 kPa	1	141020-14-10k-1	1	492.818	141020_14DIV_10kPa1c1_0000.abf
141020	14	10 kPa	1	141020-14-10k-1	3	211.743	141020_14DIV_10kPa1c3_0000.abf
141022	5	0.1 kPa	1	141022-5-100-1	1	1474.94	141022_5DIV_100Pa1c1_0000.abf
141022	5	0.1 kPa	1	141022-5-100-1	2	6641.43	141022_5DIV_100Pa1c2_0000.abf
141022	5	0.1 kPa	2	141022-5-100-2	2	5368.86	141022_5DIV_100Pa2c2_0000.abf
141022	5	10 kPa	1	141022-5-10k-1	1	551.115	141022_5DIV_10kPa1c1_0000.abf
141114	5	10 kPa	1	141114-5-10k-1	1	3485.47	141114_5DIV_10kPa1c1_0000.abf
141114	5	10 kPa	1	141114-5-10k-1	2	627.686	141114_5DIV_10kPa1c2_0000.abf
141121	5	0.1 kPa	1	141121-5-100-1	1	2461.38	141121_100Pa1c1_0000.abf
141121	5	0.1 kPa	1	141121-5-100-1	3	1865.32	141121_100Pa1c3_0000.abf
141121	5	0.1 kPa	1	141121-5-100-1	4	2174.26	141121_100Pa1c4_0000.abf
141123	7	0.1 kPa	1	141123-7-100-1	1	450.466	141123_7DIV_100Pa1c1_0000.abf
141123	7	0.1 kPa	1	141123-7-100-1	2	1379.48	141123_7DIV_100Pa1c2_0000.abf
141123	7	0.1 kPa	1	141123-7-100-1	3	1057.34	141123_7DIV_100Pa1c3_0000.abf
141123	7	10 kPa	1	141123-7-10k-1	1	970.711	141123_7DIV_10kPa1c1_0000.abf
141123	7	10 kPa	1	141123-7-10k-1	2	1037.24	141123_7DIV_10kPa1c2_0000.abf
141126	10	0.1 kPa	1	141126-10-100-1	1	1506.77	141126_10DIV_100Pa1c1_0000.abf
141126	10	0.1 kPa	1	141126-10-100-1	3	383.642	141126_10DIV_100Pa1c3_0000.abf
141126	10	0.1 kPa	1	141126-10-100-1	4	297.404	141126_10DIV_100Pa1c4_0000.abf
141126	10	0.1 kPa	1	141126-10-100-1	5	610.173	141126_10DIV_100Pa1c5_0000.abf
141126	10	10 kPa	1	141126-10-10k-1	1	369.149	141126_10DIV_10kPa1c1_0000.abf
141126	10	10 kPa	1	141126-10-10k-1	2	435.759	141126_10DIV_10kPa1c2_0000.abf
141205	5	0.1 kPa	1	141205-5-100-1	1	1541.57	141205_5DIV_100Pa1c1_0000.abf
141205	5	10 kPa	1	141205-5-10k-1	1	5980.52	141205_5DIV_10kPa1c1_0000.abf
141205	5	10 kPa	1	141205-5-10k-1	2	1045.94	141205_5DIV_10kPa1c2_0000.abf
141205	5	10 kPa	1	141205-5-10k-1	3	1114.83	141205_5DIV_10kPa1c3_0003.abf
141205	5	10 kPa	1	141205-5-10k-1	4	854.151	141205_5DIV_10kPa1c4_0000.abf
141207	7	0.1 kPa	1	141207-7-100-1	1	2221.25	141207_7DIV_100Pa1c1_0004.abf
141207	7	0.1 kPa	1	141207-7-100-1	3	1409.55	141207_7DIV_100Pa1c3_0011.abf
150702	10	0.1 kPa	1	150702-10-100-1	1	901.437	150702_10DIV_100Pac1_0000.abf
150702	10	0.1 kPa	1	150702-10-100-1	2	854.513	150702_10DIV_100Pac2_0000.abf
150702	10	0.1 kPa	1	150702-10-100-1	3	275.15	150702_10DIV_100Pac3_0000.abf
150702	10	10 kPa	1	150702-10-10k-1	1	206.346	150702_10DIV_10kPac1_0000.abf
150702	10	10 kPa	1	150702-10-10k-1	2	356.85	150702_10DIV_10kPac2_0000.abf
150711	10	0.1 kPa	1	150711-10-100-1	1	1153.48	150711_10DIV100Pa1c1_0000.abf
150711	10	0.1 kPa	1	150711-10-100-1	2	3389.62	150711_10DIV100Pa1c2_0000.abf
150711	10	0.1 kPa	1	150711-10-100-1	3	678.158	150711_10DIV100Pa1c3_0000.abf
150711	10	10 kPa	1	150711-10-10k-1	2	3945.65	150711_10DIV10KPa1c2_0000.abf
150711	10	10 kPa	1	150711-10-10k-1	3	503.746	150711_10DIV10KPa1c3_0001.abf
150715	7	10 kPa	1	150715-7-10k-1	1	2868.13	150715_7DIV_10kPaC1_0000.abf
150715	7	10 kPa	1	150715-7-10k-1	2	1001.64	150715_7DIV_10kPaC2_0000.abf
150715	7	10 kPa	1	150715-7-10k-1	3	392.708	150715_7DIV_10kPaC3_0000.abf
150722	14	0.1 kPa	1	150722-14-100-1	1	538.211	150722_14DIV_100Pa1c1_0000.abf
150722	14	0.1 kPa	1	150722-14-100-1	3	818.56	150722_14DIV_100Pa1c3_0000.abf
150722	14	0.1 kPa	1	150722-14-100-1	4	2618.12	150722_14DIV_100Pa1c4_0000.abf
150722	14	0.1 kPa	2	150722-14-100-2	1	162.619	150722_14DIV_100Pa2c1_0000.abf
150722	14	0.1 kPa	2	150722-14-100-2	2	455.395	150722_14DIV_100Pa2c2_0000.abf
150722	14	0.1 kPa	2	150722-14-100-2	3	744.121	150722_14DIV_100Pa2c3_0000.abf
150722	14	10 kPa	1	150722-14-10k-1	1	517.723	150722_14DIV_10kPa1c1_0000.abf
150722	14	10 kPa	1	150722-14-10k-1	2	516.624	150722_14DIV_10kPa1c2_0000.abf
150722	14	10 kPa	1	150722-14-10k-1	4	480.447	150722_14DIV_10kPa1c4_0000.abf
150804	14	10 kPa	1	150804-14-10k-1	1	666.567	150804_14DIV_10kPa1c1_0000.abf
150804	14	10 kPa	1	150804-14-10k-1	2	867.918	150804_14DIV_10kPa1c2_0000.abf
150807	10	0.1 kPa	1	150807-10-100-1	1	639.292	150807_10DIV_100Pa1c1_0000.abf
150807	10	0.1 kPa	1	150807-10-100-1	2	630.296	150807_10DIV_100Pa1c2_0000.abf
150807	10	0.1 kPa	1	150807-10-100-1	3	476.036	150807_10DIV_100Pa1c3_0000.abf
150807	10	0.1 kPa	1	150807-10-100-1	5	249.446	150807_10DIV_100Pa1c5_0000.abf
150807	10	10 kPa	1	150807-10-10k-1	1	1140.38	150807_10DIV_10kPa1c1_0000.abf
150807	10	10 kPa	1	150807-10-10k-1	2	641.806	150807_10DIV_10kPa1c2_0000.abf
150807	10	10 kPa	1	150807-10-10k-1	3	362.969	150807_10DIV_10kPa1c3_0000.abf
150807	10	10 kPa	1	150807-10-10k-1	4	961.29	150807_10DIV_10kPa1c4_0000.abf
150807	10	10 kPa	1	150807-10-10k-1	6	457.999	150807_10DIV_10kPa1c6_0000.abf
150811	14	0.1 kPa	1	150811-14-100-1	1	627.229	150811_14DIV_100Pa1c1_0000.abf
150811	14	0.1 kPa	1	150811-14-100-1	2	133.022	150811_14DIV_100Pa1c2_0000.abf
150811	14	0.1 kPa	1	150811-14-100-1	3	927.828	150811_14DIV_100Pa1c3_0000.abf
150811	14	0.1 kPa	1	150811-14-100-1	4	393.724	150811_14DIV_100Pa1c4_0000.abf
150811	14	0.1 kPa	1	150811-14-100-1	5	422.885	150811_14DIV_100Pa1c5_0000.abf
150811	14	0.1 kPa	1	150811-14-100-1	6	369.725	150811_14DIV_100Pa1c6_0000.abf
150811	14	10 kPa	1	150811-14-10k-1	1	1312.6	150811_14DIV_10kPa1c1_0001.abf
150811	14	10 kPa	1	150811-14-10k-1	2	395.376	150811_14DIV_10kPa1c2_0000.abf
150811	14	10 kPa	1	150811-14-10k-1	3	607.675	150811_14DIV_10kPa1c3_0000.abf
150811	14	10 kPa	1	150811-14-10k-1	4	164.956	150811_14DIV_10kPa1c4_0000.abf
150811	14	10 kPa	2	150811-14-10k-2	2	700.34	150811_14DIV_10kPa2c2_0000.abf

## Sheet: figure-2-and-SI-figure-4-restin
date	div	stiffness	resting potential (mV)	orig filename
140701	4	10k	-47.4147	140701_4DIV_10kPa1c3scope_0000.abf
141121	5	10k	-32.2946	141121_10kPa1c1scop_0001.abf
141126	10	10k	-59.9196	141126_10DIV_10kPa1c1scop_0002.abf
141020	14	100	-44.512	141020_14DIV_100Pa1c2scop_0001.abf
150811	14	100	-42.555	150811_14div_100Pa1c4axo_0001.abf
141022	5	100	-37.3961	141022_5DIV_100Pa2c1oscop_0001.abf
140701	4	10k	-75.3214	140701_4DIV_10kPa2c6scope_0000.abf
150811	14	10k	-44.0946	150811_14div_10kPa1c1axo_0001.abf
140701	4	10k	-40.8564	140701_4DIV_10kPa2c3scope_0000.abf
140728	7	100	-56.2225	140728_7DIV_100Pa1c2scop_0000.abf
140726	5	100	-56.1647	140726_5DIV_100Pa1c1scop_0000.abf
140728	7	100	-60.517	140728_7DIV_100Pa1c5scop_0000.abf
150811	14	100	-40.371	150811_14div_100Pa1c3axo_0002.abf
140728	7	10k	-68.0678	140728_7DIV_10kPa1c2scop_0000.abf
141121	5	10k	-27.455	141121_10kPa1c2scop_0001.abf
140902	5	100	-76.0971	140902_5DIV_100Pa1c3axoscop_0000.abf
150807	10	10k	-47.306	150807_10div_10kPa1c2axo_0001.abf
150702	10	10k	-37.7512	150702 10div 10kpac1scope_0001.abf
140725	4	100	-49.3238	140725_4DIV_100Pa1c3scop_0000.abf
150722	14	100	-56.7607	150722_14div_100Pa2c3axo_0001.abf
140904	7	10k	-55.2235	140904_7DIV_10kPa1c1oscop_0000.abf
140724	3	100	-65.7436	140724_3DIV_100Pa1c2scop_0000.abf
150722	14	10k	-60.6861	150722_14div_10kPa1c1axo_0001.abf
150715	7	10k	-36.8102	150715 7div 10kPaC2 axo_0001.abf
140901	4	10k	-66.1432	140901_4DIV_10kPa1c4axoscop_0000.abf
150711	10	100	-45.9409	150711_10DIV100Pa1c1Axo_0001.abf
141123	7	100	-28.2003	141123_7DIV_100Pa1c4scop_0001.abf
141126	10	100	-47.8778	141126_10DIV_100Pa1c5scop_0001.abf
140726	5	100	-40.3548	140726_5DIV_100Pa1c2scop_0000.abf
141207	7	10k	-56.9266	141207_7DIV_10kPa1c2sop_0002.abf
141207	7	10k	-52.4757	141207_7DIV_10kPa1c4sop_0002.abf
141022	5	100	-43.6085	141022_5DIV_100Pa1c2xoscop_0001.abf
141121	5	10k	-29.2659	141121_10kPa1c4scop_0000.abf
141126	10	100	-61.5183	141126_10DIV_100Pa1c4scop_0001.abf
140904	7	100	-48.9178	140904_7DIV_100Pa1c1xoscop_0000.abf
140901	4	10k	-54.9906	140901_4DIV_10kPa1c3axoscop_0000.abf
150722	14	100	-50.0871	150722_14div_100Pa1c3axo_0001.abf
140726	5	10k	-41.1259	140726_5DIV_10kPa1c4scop_0000.abf
141020	14	10k	-56.3755	141020_14DIV_10kPa1c3scop_0002.abf
141126	10	10k	-61.8943	141126_10DIV_10kPa1c1scop_0001.abf
141207	7	100	-44.7438	141207_7DIV_100Pa1c4scop_0001.abf
141205	5	10k	-31.3044	141205_5DIV_10kPa1c4scop_0002.abf
141207	7	10k	-46.2574	141207_7DIV_10kPa1c4sop_0001.abf
140902	5	10k	-33.8356	140902_5DIV_10kPa1c2axoscop_0000.abf
150702	10	10k	-46.7866	150702 10div 10kpac2scope_0001.abf
140723	2	100	-38.6493	140723_2DIV_100Pa1c2scop_0001.abf
150722	14	100	-57.0009	150722_14div_100Pa2c3axo_0002.abf
141205	5	100	-51.74	141205_5DIV_100Pa1c1scop_0001.abf
140904	7	100	-58.7287	140904_7DIV_100Pa1c4xoscop_0000.abf
140609	4	10k	-59.1169	140610_10kPa1c1scop_0000.abf
140902	5	10k	-51.6597	140902_5DIV_10kPa1c1axoscop_0000.abf
140901	4	10k	-32.7497	140901_4DIV_10kPa1c1axoscop_0000.abf
150811	14	100	-61.2775	150811_14div_100Pa1c1axo_0001.abf
141114	5	10k	-61.7505	141114_5DIV_10kPa1c1scop_0001.abf
141123	7	100	-57.895	141123_7DIV_100Pa1c1scop_0001.abf
141207	7	10k	-54.3715	141207_7DIV_10kPa1c2sop_0001.abf
141207	7	10k	-65.7734	141207_7DIV_10kPa1c1sop_0001.abf
150702	10	100	-61.3044	150702 10DIV 100Pac2scope_0001.abf
140725	4	100	-43.5924	140725_4DIV_100Pa1c2scop_0000.abf
141205	5	10k	-31.5413	141205_5DIV_10kPa1c3scop_0001.abf
140726	5	10k	-48.642	140726_5DIV_10kPa1c2scop_0000.abf
150811	14	100	-34.6257	150811_14div_100Pa1c3axo_0001.abf
141022	5	10k	-1.45731	141022_5DIV_10kPa1c1xoscop_0000.abf
140725	4	100	-49.6866	140725_4DIV_100Pa1c4scop_0000.abf
141207	7	10k	-63.3048	141207_7DIV_10kPa1c1sop_0002.abf
141126	10	100	-61.373	141126_10DIV_100Pa1c4scop_0000.abf
140901	4	100	-46.5471	140901_4DIV_100Pa1c2axoscop_0000.abf
140728	7	10k	-17.6419	140728_7DIV_10kPa1c4scop_0000.abf
141123	7	100	-53.5904	141123_7DIV_100Pa1c3scop_0001.abf
141207	7	100	-34.9806	141207_7DIV_100Pa1c1scop_0001.abf
150807	10	100	-30.7208	150807_10div_100Pa1c2axo_0001.abf
141114	5	10k	-0.296783	141114_5DIV_10kPa1c1scop_0000.abf
140902	5	100	-39.1923	140902_5DIV_100Pa1c1axoscop_0000.abf
141121	5	100	-56.4736	141121_100Pa1c3#scop_0001.abf
140726	5	10k	-36.7648	140726_5DIV_10kPa1c3scop_0000.abf
150807	10	100	-0.528015	150807_10div_100Pa1c1axo_0000.abf
150804	14	10k	-47.371	150804_14div_10kPa1c1axo_0001.abf
140723	2	10k	-70.4339	140723_2DIV_10kPa1c1scop_0001.abf
141114	5	10k	-48.7997	141114_5DIV_10kPa1c2scop_0001.abf
141123	7	10k	-48.7951	141123_7DIV_10kPa1c2scop_0001.abf
140902	5	10k	-50.6996	140902_5DIV_10kPa1c4axoscop_0000.abf
141126	10	10k	-51.6032	141126_10DIV_10kPa1c2scop_0002.abf
141126	10	100	-37.3398	141126_10DIV_100Pa1c3scop_0000.abf
140724	3	10k	-0.272186	140724_3DIV_10kPa2c4scop_0001.abf
150702	10	10k	-64.0183	150702 10div 10kpac2scope_0002.abf
150807	10	100	-52.4977	150807_10div_100Pa1c1axo_0002.abf
140901	4	100	-46.7515	140901_4DIV_100Pa1c3axoscop_0000.abf
140724	3	10k	-39.2087	140724_3DIV_10kPa2c1scop_0000.abf
140904	7	10k	-50.759	140904_7DIV_10kPa1c3oscop_0000.abf
140724	3	10k	-42.7201	140724_3DIV_10kPa2c4scop_0000.abf
150722	14	10k	-40.1768	150722_14div_10kPa1c4axo_0001.abf
140725	4	100	-39.1278	140725_4DIV_100Pa1c1scop_0000.abf
150811	14	10k	-49.8226	150811_14div_10kPa2c2axo_0001.abf
150811	14	10k	-49.5625	150811_14div_10kPa1c2axo_0001.abf
150702	10	100	-67.2704	150702 10DIV 100Pac3scope_0001.abf
141205	5	10k	-59.4703	141205_5DIV_10kPa1c2scop_0001.abf
140630	3	100	-34.0888	140630_3DIV_100Pa1c1scope_0000.abf
140725	4	10k	-34.5606	140725_4DIV_10kPa1c3scop_0000.abf
150711	10	10k	-35.5113	150711_10DIV10KPa1c2Axo_0001.abf
140902	5	100	-34.4187	140902_5DIV_100Pa1c4axoscop_0000.abf
141207	7	100	-52.3381	141207_7DIV_100Pa1c3scop_0001.abf
140630	3	100	-49.7091	140630_3DIV_100Pa1c5scope_0000.abf
141020	14	10k	-58.3735	141020_14DIV_10kPa1c3scop_0001.abf
140904	7	10k	-57.38	140904_7DIV_10kPa1c2oscop_0000.abf
141205	5	10k	-60.0662	141205_5DIV_10kPa1c2scop_0002.abf
150811	14	100	-23.1551	150811_14div_100Pa1c5axo_0001.abf
141207	7	100	-46.2531	141207_7DIV_100Pa1c3scop_0002.abf
141126	10	100	-43.7737	141126_10DIV_100Pa1c5scop_0002.abf
140701	4	10k	-42.4703	140701_4DIV_10kPa2c1scope_0000.abf
140901	4	10k	-54.2826	140901_4DIV_10kPa1c2axoscop_0000.abf
141123	7	10k	-41.8737	141123_7DIV_10kPa1c3scop_0001.abf
150722	14	10k	-43.0726	150722_14div_10kPa1c2axo_0001.abf
141121	5	10k	-7.13632	141121_10kPa1c4scop_0001.abf
150722	14	100	-41.8943	150722_14div_100Pa1c1axo_0001.abf
140904	7	100	-39.9796	140904_7DIV_100Pa1c3xoscop_0002.abf
140728	7	100	-38.5487	140728_7DIV_100Pa1c4scop_0000.abf
140701	4	10k	-52.1346	140701_4DIV_10kPa2c4scope_0000.abf
141022	5	10k	-43.0908	141022_5DIV_10kPa1c1xoscop_0001.abf
140701	4	100	-34.509	140701_4DIV_100Pa2c4scope_0000.abf
140726	5	10k	-48.6951	140726_5DIV_10kPa1c1scop_0000.abf
141020	14	10k	-44.0677	141020_14DIV_10kPa1c1scop_0001.abf
141126	10	10k	-51.5884	141126_10DIV_10kPa1c2scop_0001.abf
141126	10	100	-54.7073	141126_10DIV_100Pa1c1scop_0000.abf
150811	14	100	-51.9571	150811_14div_100Pa1c2axo_0001.abf
140609	3	100	-53.1774	140609_100Pa2c1scop_0000.abf

## Sheet: figure-2b-g-and-SI-figure-3-cur
Filename	DIV	Stiffness	Voltage, mV	Interpolated Capacitance	Type	Current density, pA/pF	Type--Stiffness
140726_5DIV_100Pa1c1_0001.abf	5	0.1kPa	-110	19.4561	INa	-1.00386	INa 0.1kPa
140726_5DIV_100Pa1c1_0001.abf	5	0.1kPa	-100	19.4561	INa	-1.09797	INa 0.1kPa
140726_5DIV_100Pa1c1_0001.abf	5	0.1kPa	-90	19.4561	INa	-0.815638	INa 0.1kPa
140726_5DIV_100Pa1c1_0001.abf	5	0.1kPa	-80	19.4561	INa	-0.847009	INa 0.1kPa
140726_5DIV_100Pa1c1_0001.abf	5	0.1kPa	-70	19.4561	INa	-1.19209	INa 0.1kPa
140726_5DIV_100Pa1c1_0001.abf	5	0.1kPa	-60	19.4561	INa	-1.25483	INa 0.1kPa
140726_5DIV_100Pa1c1_0001.abf	5	0.1kPa	-50	19.4561	INa	-1.0666	INa 0.1kPa
140726_5DIV_100Pa1c1_0001.abf	5	0.1kPa	-40	19.4561	INa	-4.51738	INa 0.1kPa
140726_5DIV_100Pa1c1_0001.abf	5	0.1kPa	-30	19.4561	INa	-81.8775	INa 0.1kPa
140726_5DIV_100Pa1c1_0001.abf	5	0.1kPa	-20	19.4561	INa	-73.2506	INa 0.1kPa
140726_5DIV_100Pa1c1_0001.abf	5	0.1kPa	-10	19.4561	INa	-66.0353	INa 0.1kPa
140726_5DIV_100Pa1c1_0001.abf	5	0.1kPa	0	19.4561	INa	-59.8553	INa 0.1kPa
140726_5DIV_100Pa1c1_0001.abf	5	0.1kPa	10	19.4561	INa	-53.7694	INa 0.1kPa
140726_5DIV_100Pa1c1_0001.abf	5	0.1kPa	20	19.4561	INa	-49.1265	INa 0.1kPa
140726_5DIV_100Pa1c1_0001.abf	5	0.1kPa	30	19.4561	INa	-44.2327	INa 0.1kPa
140726_5DIV_100Pa1c1_0001.abf	5	0.1kPa	40	19.4561	INa	-40.7505	INa 0.1kPa
140726_5DIV_100Pa1c1_0001.abf	5	0.1kPa	50	19.4561	INa	-37.4566	INa 0.1kPa
140726_5DIV_100Pa1c1_0001.abf	5	0.1kPa	60	19.4561	INa	-34.9156	INa 0.1kPa
140726_5DIV_100Pa1c1_0001.abf	5	0.1kPa	70	19.4561	INa	-32.2491	INa 0.1kPa
140726_5DIV_100Pa1c1_0001.abf	5	0.1kPa	-120	19.4561	INa	-2.00773	INa 0.1kPa
140726_5DIV_100Pa1c3_0001.abf	5	0.1kPa	-110	36.9104	INa	-0.677976	INa 0.1kPa
140726_5DIV_100Pa1c3_0001.abf	5	0.1kPa	-100	36.9104	INa	-0.57876	INa 0.1kPa
140726_5DIV_100Pa1c3_0001.abf	5	0.1kPa	-90	36.9104	INa	-0.562224	INa 0.1kPa
140726_5DIV_100Pa1c3_0001.abf	5	0.1kPa	-80	36.9104	INa	-0.793729	INa 0.1kPa
140726_5DIV_100Pa1c3_0001.abf	5	0.1kPa	-70	36.9104	INa	-0.562224	INa 0.1kPa
140726_5DIV_100Pa1c3_0001.abf	5	0.1kPa	-60	36.9104	INa	-0.463008	INa 0.1kPa
140726_5DIV_100Pa1c3_0001.abf	5	0.1kPa	-50	36.9104	INa	-0.727584	INa 0.1kPa
140726_5DIV_100Pa1c3_0001.abf	5	0.1kPa	-40	36.9104	INa	-0.512616	INa 0.1kPa
140726_5DIV_100Pa1c3_0001.abf	5	0.1kPa	-30	36.9104	INa	-3.86943	INa 0.1kPa
140726_5DIV_100Pa1c3_0001.abf	5	0.1kPa	-20	36.9104	INa	-10.0208	INa 0.1kPa
140726_5DIV_100Pa1c3_0001.abf	5	0.1kPa	-10	36.9104	INa	-12.7989	INa 0.1kPa
140726_5DIV_100Pa1c3_0001.abf	5	0.1kPa	0	36.9104	INa	-10.4673	INa 0.1kPa
140726_5DIV_100Pa1c3_0001.abf	5	0.1kPa	10	36.9104	INa	-9.2767	INa 0.1kPa
140726_5DIV_100Pa1c3_0001.abf	5	0.1kPa	20	36.9104	INa	-8.56565	INa 0.1kPa
140726_5DIV_100Pa1c3_0001.abf	5	0.1kPa	30	36.9104	INa	-6.77976	INa 0.1kPa
140726_5DIV_100Pa1c3_0001.abf	5	0.1kPa	40	36.9104	INa	-6.63094	INa 0.1kPa
140726_5DIV_100Pa1c3_0001.abf	5	0.1kPa	50	36.9104	INa	-5.48996	INa 0.1kPa
140726_5DIV_100Pa1c3_0001.abf	5	0.1kPa	60	36.9104	INa	-4.51433	INa 0.1kPa
140726_5DIV_100Pa1c3_0001.abf	5	0.1kPa	70	36.9104	INa	-3.78675	INa 0.1kPa
140726_5DIV_100Pa1c3_0001.abf	5	0.1kPa	-120	36.9104	INa	-0.777192	INa 0.1kPa
140726_5DIV_10kPa1c1_0001.abf	5	10kPa	-110	16.5348	INa	-1.07048	INa 10kPa
140726_5DIV_10kPa1c1_0001.abf	5	10kPa	-100	16.5348	INa	-0.738265	INa 10kPa
140726_5DIV_10kPa1c1_0001.abf	5	10kPa	-90	16.5348	INa	-0.849004	INa 10kPa
140726_5DIV_10kPa1c1_0001.abf	5	10kPa	-80	16.5348	INa	-1.18122	INa 10kPa
140726_5DIV_10kPa1c1_0001.abf	5	10kPa	-70	16.5348	INa	-0.996657	INa 10kPa
140726_5DIV_10kPa1c1_0001.abf	5	10kPa	-60	16.5348	INa	-0.959744	INa 10kPa
140726_5DIV_10kPa1c1_0001.abf	5	10kPa	-50	16.5348	INa	-0.922831	INa 10kPa
140726_5DIV_10kPa1c1_0001.abf	5	10kPa	-40	16.5348	INa	-1.1074	INa 10kPa
140726_5DIV_10kPa1c1_0001.abf	5	10kPa	-30	16.5348	INa	-41.0844	INa 10kPa
140726_5DIV_10kPa1c1_0001.abf	5	10kPa	-20	16.5348	INa	-43.1147	INa 10kPa
140726_5DIV_10kPa1c1_0001.abf	5	10kPa	-10	16.5348	INa	-40.5307	INa 10kPa
140726_5DIV_10kPa1c1_0001.abf	5	10kPa	0	16.5348	INa	-35.1045	INa 10kPa
140726_5DIV_10kPa1c1_0001.abf	5	10kPa	10	16.5348	INa	-32.3729	INa 10kPa
140726_5DIV_10kPa1c1_0001.abf	5	10kPa	20	16.5348	INa	-29.1615	INa 10kPa
140726_5DIV_10kPa1c1_0001.abf	5	10kPa	30	16.5348	INa	-24.9164	INa 10kPa
140726_5DIV_10kPa1c1_0001.abf	5	10kPa	40	16.5348	INa	-21.2989	INa 10kPa
140726_5DIV_10kPa1c1_0001.abf	5	10kPa	50	16.5348	INa	-18.4935	INa 10kPa
140726_5DIV_10kPa1c1_0001.abf	5	10kPa	60	16.5348	INa	-16.9801	INa 10kPa
140726_5DIV_10kPa1c1_0001.abf	5	10kPa	70	16.5348	INa	-13.5472	INa 10kPa
140726_5DIV_10kPa1c1_0001.abf	5	10kPa	-120	16.5348	INa	-1.51344	INa 10kPa
140726_5DIV_10kPa1c2_0001.abf	5	10kPa	-110	22.0587	INa	-1.21745	INa 10kPa
140726_5DIV_10kPa1c2_0001.abf	5	10kPa	-100	22.0587	INa	-2.04753	INa 10kPa
140726_5DIV_10kPa1c2_0001.abf	5	10kPa	-90	22.0587	INa	-0.802412	INa 10kPa
140726_5DIV_10kPa1c2_0001.abf	5	10kPa	-80	22.0587	INa	-1.07911	INa 10kPa
140726_5DIV_10kPa1c2_0001.abf	5	10kPa	-70	22.0587	INa	-0.747073	INa 10kPa
140726_5DIV_10kPa1c2_0001.abf	5	10kPa	-60	22.0587	INa	-0.802412	INa 10kPa
140726_5DIV_10kPa1c2_0001.abf	5	10kPa	-50	22.0587	INa	-0.608727	INa 10kPa
140726_5DIV_10kPa1c2_0001.abf	5	10kPa	-40	22.0587	INa	-0.332033	INa 10kPa
140726_5DIV_10kPa1c2_0001.abf	5	10kPa	-30	22.0587	INa	-0.276694	INa 10kPa
140726_5DIV_10kPa1c2_0001.abf	5	10kPa	-20	22.0587	INa	-2.13054	INa 10kPa
140726_5DIV_10kPa1c2_0001.abf	5	10kPa	-10	22.0587	INa	-3.26499	INa 10kPa
140726_5DIV_10kPa1c2_0001.abf	5	10kPa	0	22.0587	INa	-3.18198	INa 10kPa
140726_5DIV_10kPa1c2_0001.abf	5	10kPa	10	22.0587	INa	-2.90529	INa 10kPa
140726_5DIV_10kPa1c2_0001.abf	5	10kPa	20	22.0587	INa	-2.82228	INa 10kPa
140726_5DIV_10kPa1c2_0001.abf	5	10kPa	30	22.0587	INa	-2.04753	INa 10kPa
140726_5DIV_10kPa1c2_0001.abf	5	10kPa	40	22.0587	INa	-2.40724	INa 10kPa
140726_5DIV_10kPa1c2_0001.abf	5	10kPa	50	22.0587	INa	-2.04753	INa 10kPa
140726_5DIV_10kPa1c2_0001.abf	5	10kPa	60	22.0587	INa	-2.10287	INa 10kPa
140726_5DIV_10kPa1c2_0001.abf	5	10kPa	70	22.0587	INa	-2.24122	INa 10kPa
140726_5DIV_10kPa1c2_0001.abf	5	10kPa	-120	22.0587	INa	-0.47038	INa 10kPa
140726_5DIV_10kPa1c3_0001.abf	5	10kPa	-110	14.0057	INa	-1.4381	INa 10kPa
140726_5DIV_10kPa1c3_0001.abf	5	10kPa	-100	14.0057	INa	-1.56884	INa 10kPa
140726_5DIV_10kPa1c3_0001.abf	5	10kPa	-90	14.0057	INa	-1.87389	INa 10kPa
140726_5DIV_10kPa1c3_0001.abf	5	10kPa	-80	14.0057	INa	-2.2661	INa 10kPa
140726_5DIV_10kPa1c3_0001.abf	5	10kPa	-70	14.0057	INa	-2.74547	INa 10kPa
140726_5DIV_10kPa1c3_0001.abf	5	10kPa	-60	14.0057	INa	-2.2661	INa 10kPa
140726_5DIV_10kPa1c3_0001.abf	5	10kPa	-50	14.0057	INa	-1.83031	INa 10kPa
140726_5DIV_10kPa1c3_0001.abf	5	10kPa	-40	14.0057	INa	-2.00463	INa 10kPa
140726_5DIV_10kPa1c3_0001.abf	5	10kPa	-30	14.0057	INa	-3.13768	INa 10kPa
140726_5DIV_10kPa1c3_0001.abf	5	10kPa	-20	14.0057	INa	-6.4061	INa 10kPa
140726_5DIV_10kPa1c3_0001.abf	5	10kPa	-10	14.0057	INa	-6.66757	INa 10kPa
140726_5DIV_10kPa1c3_0001.abf	5	10kPa	0	14.0057	INa	-6.01389	INa 10kPa
140726_5DIV_10kPa1c3_0001.abf	5	10kPa	10	14.0057	INa	-5.18589	INa 10kPa
140726_5DIV_10kPa1c3_0001.abf	5	10kPa	20	14.0057	INa	-4.57579	INa 10kPa
140726_5DIV_10kPa1c3_0001.abf	5	10kPa	30	14.0057	INa	-3.83494	INa 10kPa
140726_5DIV_10kPa1c3_0001.abf	5	10kPa	40	14.0057	INa	-3.312	INa 10kPa
140726_5DIV_10kPa1c3_0001.abf	5	10kPa	50	14.0057	INa	-2.87621	INa 10kPa
140726_5DIV_10kPa1c3_0001.abf	5	10kPa	60	14.0057	INa	-2.65831	INa 10kPa
140726_5DIV_10kPa1c3_0001.abf	5	10kPa	70	14.0057	INa	-3.22484	INa 10kPa
140726_5DIV_10kPa1c3_0001.abf	5	10kPa	-120	14.0057	INa	-2.04821	INa 10kPa
140726_5DIV_10kPa1c4_0001.abf	5	10kPa	-110	17.7116	INa	-1.03382	INa 10kPa
140726_5DIV_10kPa1c4_0001.abf	5	10kPa	-100	17.7116	INa	-0.723671	INa 10kPa
140726_5DIV_10kPa1c4_0001.abf	5	10kPa	-90	17.7116	INa	-0.65475	INa 10kPa
140726_5DIV_10kPa1c4_0001.abf	5	10kPa	-80	17.7116	INa	-0.999356	INa 10kPa
140726_5DIV_10kPa1c4_0001.abf	5	10kPa	-70	17.7116	INa	-1.20612	INa 10kPa
140726_5DIV_10kPa1c4_0001.abf	5	10kPa	-60	17.7116	INa	-2.99807	INa 10kPa
140726_5DIV_10kPa1c4_0001.abf	5	10kPa	-50	17.7116	INa	-1.03382	INa 10kPa
140726_5DIV_10kPa1c4_0001.abf	5	10kPa	-40	17.7116	INa	-1.51626	INa 10kPa
140726_5DIV_10kPa1c4_0001.abf	5	10kPa	-30	17.7116	INa	-4.47987	INa 10kPa
140726_5DIV_10kPa1c4_0001.abf	5	10kPa	-20	17.7116	INa	-17.6093	INa 10kPa
140726_5DIV_10kPa1c4_0001.abf	5	10kPa	-10	17.7116	INa	-18.1952	INa 10kPa
140726_5DIV_10kPa1c4_0001.abf	5	10kPa	0	17.7116	INa	-16.5755	INa 10kPa
140726_5DIV_10kPa1c4_0001.abf	5	10kPa	10	17.7116	INa	-14.818	INa 10kPa
140726_5DIV_10kPa1c4_0001.abf	5	10kPa	20	17.7116	INa	-12.647	INa 10kPa
140726_5DIV_10kPa1c4_0001.abf	5	10kPa	30	17.7116	INa	-12.0267	INa 10kPa
140726_5DIV_10kPa1c4_0001.abf	5	10kPa	40	17.7116	INa	-10.0625	INa 10kPa
140726_5DIV_10kPa1c4_0001.abf	5	10kPa	50	17.7116	INa	-9.02866	INa 10kPa
140726_5DIV_10kPa1c4_0001.abf	5	10kPa	60	17.7116	INa	-8.27053	INa 10kPa
140726_5DIV_10kPa1c4_0001.abf	5	10kPa	70	17.7116	INa	-7.27117	INa 10kPa
140726_5DIV_10kPa1c4_0001.abf	5	10kPa	-120	17.7116	INa	-0.930435	INa 10kPa
140726_5DIV_10kPa1c5_0001.abf	5	10kPa	-110	28.6636	INa	-1.38409	INa 10kPa
140726_5DIV_10kPa1c5_0001.abf	5	10kPa	-100	28.6636	INa	-0.617516	INa 10kPa
140726_5DIV_10kPa1c5_0001.abf	5	10kPa	-90	28.6636	INa	-1.29891	INa 10kPa
140726_5DIV_10kPa1c5_0001.abf	5	10kPa	-80	28.6636	INa	-1.04339	INa 10kPa
140726_5DIV_10kPa1c5_0001.abf	5	10kPa	-70	28.6636	INa	-0.723984	INa 10kPa
140726_5DIV_10kPa1c5_0001.abf	5	10kPa	-60	28.6636	INa	-0.766571	INa 10kPa
140726_5DIV_10kPa1c5_0001.abf	5	10kPa	-50	28.6636	INa	-1.06468	INa 10kPa
140726_5DIV_10kPa1c5_0001.abf	5	10kPa	-40	28.6636	INa	-0.766571	INa 10kPa
140726_5DIV_10kPa1c5_0001.abf	5	10kPa	-30	28.6636	INa	-2.15066	INa 10kPa
140726_5DIV_10kPa1c5_0001.abf	5	10kPa	-20	28.6636	INa	-7.26113	INa 10kPa
140726_5DIV_10kPa1c5_0001.abf	5	10kPa	-10	28.6636	INa	-8.81557	INa 10kPa
140726_5DIV_10kPa1c5_0001.abf	5	10kPa	0	28.6636	INa	-8.92204	INa 10kPa
140726_5DIV_10kPa1c5_0001.abf	5	10kPa	10	28.6636	INa	-7.98512	INa 10kPa
140726_5DIV_10kPa1c5_0001.abf	5	10kPa	20	28.6636	INa	-6.28163	INa 10kPa
140726_5DIV_10kPa1c5_0001.abf	5	10kPa	30	28.6636	INa	-4.21614	INa 10kPa
140726_5DIV_10kPa1c5_0001.abf	5	10kPa	40	28.6636	INa	-6.7075	INa 10kPa
140726_5DIV_10kPa1c5_0001.abf	5	10kPa	50	28.6636	INa	-5.47247	INa 10kPa
140726_5DIV_10kPa1c5_0001.abf	5	10kPa	60	28.6636	INa	-3.53475	INa 10kPa
140726_5DIV_10kPa1c5_0001.abf	5	10kPa	70	28.6636	INa	-4.72719	INa 10kPa
140726_5DIV_10kPa1c5_0001.abf	5	10kPa	-120	28.6636	INa	-2.78947	INa 10kPa
140728_7DIV_100Pa1c1_0001.abf	7	0.1kPa	-110	19.0378	INa	-2.34037	INa 0.1kPa
140728_7DIV_100Pa1c1_0001.abf	7	0.1kPa	-100	19.0378	INa	-1.95566	INa 0.1kPa
140728_7DIV_100Pa1c1_0001.abf	7	0.1kPa	-90	19.0378	INa	-1.25034	INa 0.1kPa
140728_7DIV_100Pa1c1_0001.abf	7	0.1kPa	-80	19.0378	INa	-1.31446	INa 0.1kPa
140728_7DIV_100Pa1c1_0001.abf	7	0.1kPa	-70	19.0378	INa	-1.18622	INa 0.1kPa
140728_7DIV_100Pa1c1_0001.abf	7	0.1kPa	-60	19.0378	INa	-1.18622	INa 0.1kPa
140728_7DIV_100Pa1c1_0001.abf	7	0.1kPa	-50	19.0378	INa	-1.21828	INa 0.1kPa
140728_7DIV_100Pa1c1_0001.abf	7	0.1kPa	-40	19.0378	INa	-19.6207	INa 0.1kPa
140728_7DIV_100Pa1c1_0001.abf	7	0.1kPa	-30	19.0378	INa	-26.225	INa 0.1kPa
140728_7DIV_100Pa1c1_0001.abf	7	0.1kPa	-20	19.0378	INa	-27.4754	INa 0.1kPa
140728_7DIV_100Pa1c1_0001.abf	7	0.1kPa	-10	19.0378	INa	-25.3594	INa 0.1kPa
140728_7DIV_100Pa1c1_0001.abf	7	0.1kPa	0	19.0378	INa	-22.8587	INa 0.1kPa
140728_7DIV_100Pa1c1_0001.abf	7	0.1kPa	10	19.0378	INa	-19.1398	INa 0.1kPa
140728_7DIV_100Pa1c1_0001.abf	7	0.1kPa	20	19.0378	INa	-16.0941	INa 0.1kPa
140728_7DIV_100Pa1c1_0001.abf	7	0.1kPa	30	19.0378	INa	-14.1705	INa 0.1kPa
140728_7DIV_100Pa1c1_0001.abf	7	0.1kPa	40	19.0378	INa	-13.4652	INa 0.1kPa
140728_7DIV_100Pa1c1_0001.abf	7	0.1kPa	50	19.0378	INa	-12.5034	INa 0.1kPa
140728_7DIV_100Pa1c1_0001.abf	7	0.1kPa	60	19.0378	INa	-10.4836	INa 0.1kPa
140728_7DIV_100Pa1c1_0001.abf	7	0.1kPa	70	19.0378	INa	-8.68824	INa 0.1kPa
140728_7DIV_100Pa1c1_0001.abf	7	0.1kPa	-120	19.0378	INa	-3.04569	INa 0.1kPa
140728_7DIV_100Pa1c2_0001.abf	7	0.1kPa	-110	31.1791	INa	-2.68187	INa 0.1kPa
140728_7DIV_100Pa1c2_0001.abf	7	0.1kPa	-100	31.1791	INa	-1.50733	INa 0.1kPa
140728_7DIV_100Pa1c2_0001.abf	7	0.1kPa	-90	31.1791	INa	-1.56605	INa 0.1kPa
140728_7DIV_100Pa1c2_0001.abf	7	0.1kPa	-80	31.1791	INa	-1.66393	INa 0.1kPa
140728_7DIV_100Pa1c2_0001.abf	7	0.1kPa	-70	31.1791	INa	-1.91842	INa 0.1kPa
140728_7DIV_100Pa1c2_0001.abf	7	0.1kPa	-60	31.1791	INa	-1.46818	INa 0.1kPa
140728_7DIV_100Pa1c2_0001.abf	7	0.1kPa	-50	31.1791	INa	-1.68351	INa 0.1kPa
140728_7DIV_100Pa1c2_0001.abf	7	0.1kPa	-40	31.1791	INa	-22.4141	INa 0.1kPa
140728_7DIV_100Pa1c2_0001.abf	7	0.1kPa	-30	31.1791	INa	-35.1383	INa 0.1kPa
140728_7DIV_100Pa1c2_0001.abf	7	0.1kPa	-20	31.1791	INa	-34.786	INa 0.1kPa
140728_7DIV_100Pa1c2_0001.abf	7	0.1kPa	-10	31.1791	INa	-32.7501	INa 0.1kPa
140728_7DIV_100Pa1c2_0001.abf	7	0.1kPa	0	31.1791	INa	-30.8121	INa 0.1kPa
140728_7DIV_100Pa1c2_0001.abf	7	0.1kPa	10	31.1791	INa	-26.7404	INa 0.1kPa
140728_7DIV_100Pa1c2_0001.abf	7	0.1kPa	20	31.1791	INa	-23.7257	INa 0.1kPa
140728_7DIV_100Pa1c2_0001.abf	7	0.1kPa	30	31.1791	INa	-19.1059	INa 0.1kPa
140728_7DIV_100Pa1c2_0001.abf	7	0.1kPa	40	31.1791	INa	-17.3049	INa 0.1kPa
140728_7DIV_100Pa1c2_0001.abf	7	0.1kPa	50	31.1791	INa	-14.0162	INa 0.1kPa
140728_7DIV_100Pa1c2_0001.abf	7	0.1kPa	60	31.1791	INa	-12.3914	INa 0.1kPa
140728_7DIV_100Pa1c2_0001.abf	7	0.1kPa	70	31.1791	INa	-13.1353	INa 0.1kPa
140728_7DIV_100Pa1c2_0001.abf	7	0.1kPa	-120	31.1791	INa	-20.6719	INa 0.1kPa
140728_7DIV_100Pa1c3_0002.abf	7	0.1kPa	-110	48.145	INa	-1.44522	INa 0.1kPa
140728_7DIV_100Pa1c3_0002.abf	7	0.1kPa	-100	48.145	INa	-0.697255	INa 0.1kPa
140728_7DIV_100Pa1c3_0002.abf	7	0.1kPa	-90	48.145	INa	-0.545127	INa 0.1kPa
140728_7DIV_100Pa1c3_0002.abf	7	0.1kPa	-80	48.145	INa	-0.392998	INa 0.1kPa
140728_7DIV_100Pa1c3_0002.abf	7	0.1kPa	-70	48.145	INa	-0.443708	INa 0.1kPa
140728_7DIV_100Pa1c3_0002.abf	7	0.1kPa	-60	48.145	INa	-2.24389	INa 0.1kPa
140728_7DIV_100Pa1c3_0002.abf	7	0.1kPa	-50	48.145	INa	-28.4734	INa 0.1kPa
140728_7DIV_100Pa1c3_0002.abf	7	0.1kPa	-40	48.145	INa	-28.3719	INa 0.1kPa
140728_7DIV_100Pa1c3_0002.abf	7	0.1kPa	-30	48.145	INa	-6.11049	INa 0.1kPa
140728_7DIV_100Pa1c3_0002.abf	7	0.1kPa	-20	48.145	INa	-4.39905	INa 0.1kPa
140728_7DIV_100Pa1c3_0002.abf	7	0.1kPa	-10	48.145	INa	-3.96802	INa 0.1kPa
140728_7DIV_100Pa1c3_0002.abf	7	0.1kPa	0	48.145	INa	-2.23122	INa 0.1kPa
140728_7DIV_100Pa1c3_0002.abf	7	0.1kPa	10	48.145	INa	-5.05827	INa 0.1kPa
140728_7DIV_100Pa1c3_0002.abf	7	0.1kPa	20	48.145	INa	-2.1298	INa 0.1kPa
140728_7DIV_100Pa1c3_0002.abf	7	0.1kPa	30	48.145	INa	-1.2297	INa 0.1kPa
140728_7DIV_100Pa1c3_0002.abf	7	0.1kPa	40	48.145	INa	-4.13282	INa 0.1kPa
140728_7DIV_100Pa1c3_0002.abf	7	0.1kPa	50	48.145	INa	-0.938125	INa 0.1kPa
140728_7DIV_100Pa1c3_0002.abf	7	0.1kPa	60	48.145	INa	-1.66073	INa 0.1kPa
140728_7DIV_100Pa1c3_0002.abf	7	0.1kPa	70	48.145	INa	-1.58467	INa 0.1kPa
140728_7DIV_100Pa1c3_0002.abf	7	0.1kPa	-120	48.145	INa	-66.5562	INa 0.1kPa
140728_7DIV_100Pa1c5_0001.abf	7	0.1kPa	-110	24.8613	INa	-3.28973	INa 0.1kPa
140728_7DIV_100Pa1c5_0001.abf	7	0.1kPa	-100	24.8613	INa	-2.11132	INa 0.1kPa
140728_7DIV_100Pa1c5_0001.abf	7	0.1kPa	-90	24.8613	INa	-1.84127	INa 0.1kPa
140728_7DIV_100Pa1c5_0001.abf	7	0.1kPa	-80	24.8613	INa	-1.54666	INa 0.1kPa
140728_7DIV_100Pa1c5_0001.abf	7	0.1kPa	-70	24.8613	INa	-1.47301	INa 0.1kPa
140728_7DIV_100Pa1c5_0001.abf	7	0.1kPa	-60	24.8613	INa	-1.30116	INa 0.1kPa
140728_7DIV_100Pa1c5_0001.abf	7	0.1kPa	-50	24.8613	INa	-1.69397	INa 0.1kPa
140728_7DIV_100Pa1c5_0001.abf	7	0.1kPa	-40	24.8613	INa	-146.958	INa 0.1kPa
140728_7DIV_100Pa1c5_0001.abf	7	0.1kPa	-30	24.8613	INa	-135.493	INa 0.1kPa
140728_7DIV_100Pa1c5_0001.abf	7	0.1kPa	-20	24.8613	INa	-118.872	INa 0.1kPa
140728_7DIV_100Pa1c5_0001.abf	7	0.1kPa	-10	24.8613	INa	-105.001	INa 0.1kPa
140728_7DIV_100Pa1c5_0001.abf	7	0.1kPa	0	24.8613	INa	-93.4872	INa 0.1kPa
140728_7DIV_100Pa1c5_0001.abf	7	0.1kPa	10	24.8613	INa	-82.1696	INa 0.1kPa
140728_7DIV_100Pa1c5_0001.abf	7	0.1kPa	20	24.8613	INa	-72.6687	INa 0.1kPa
140728_7DIV_100Pa1c5_0001.abf	7	0.1kPa	30	24.8613	INa	-63.3887	INa 0.1kPa
140728_7DIV_100Pa1c5_0001.abf	7	0.1kPa	40	24.8613	INa	-56.0236	INa 0.1kPa
140728_7DIV_100Pa1c5_0001.abf	7	0.1kPa	50	24.8613	INa	-47.3083	INa 0.1kPa
140728_7DIV_100Pa1c5_0001.abf	7	0.1kPa	60	24.8613	INa	-41.9318	INa 0.1kPa
140728_7DIV_100Pa1c5_0001.abf	7	0.1kPa	70	24.8613	INa	-36.2361	INa 0.1kPa
140728_7DIV_100Pa1c5_0001.abf	7	0.1kPa	-120	24.8613	INa	-150.861	INa 0.1kPa
140728_7DIV_10kPa1c5_0001.abf	7	10kPa	-110	15.6607	INa	-1.48099	INa 10kPa
140728_7DIV_10kPa1c5_0001.abf	7	10kPa	-100	15.6607	INa	-1.20818	INa 10kPa
140728_7DIV_10kPa1c5_0001.abf	7	10kPa	-90	15.6607	INa	-1.55894	INa 10kPa
140728_7DIV_10kPa1c5_0001.abf	7	10kPa	-80	15.6607	INa	-1.28613	INa 10kPa
140728_7DIV_10kPa1c5_0001.abf	7	10kPa	-70	15.6607	INa	-1.09126	INa 10kPa
140728_7DIV_10kPa1c5_0001.abf	7	10kPa	-60	15.6607	INa	-1.05228	INa 10kPa
140728_7DIV_10kPa1c5_0001.abf	7	10kPa	-50	15.6607	INa	-0.896391	INa 10kPa
140728_7DIV_10kPa1c5_0001.abf	7	10kPa	-40	15.6607	INa	-1.16921	INa 10kPa
140728_7DIV_10kPa1c5_0001.abf	7	10kPa	-30	15.6607	INa	-2.37738	INa 10kPa
140728_7DIV_10kPa1c5_0001.abf	7	10kPa	-20	15.6607	INa	-7.67778	INa 10kPa
140728_7DIV_10kPa1c5_0001.abf	7	10kPa	-10	15.6607	INa	-6.85934	INa 10kPa
140728_7DIV_10kPa1c5_0001.abf	7	10kPa	0	15.6607	INa	-7.44394	INa 10kPa
140728_7DIV_10kPa1c5_0001.abf	7	10kPa	10	15.6607	INa	-6.23576	INa 10kPa
140728_7DIV_10kPa1c5_0001.abf	7	10kPa	20	15.6607	INa	-5.65116	INa 10kPa
140728_7DIV_10kPa1c5_0001.abf	7	10kPa	30	15.6607	INa	-4.52093	INa 10kPa
140728_7DIV_10kPa1c5_0001.abf	7	10kPa	40	15.6607	INa	-3.85838	INa 10kPa
140728_7DIV_10kPa1c5_0001.abf	7	10kPa	50	15.6607	INa	-2.0656	INa 10kPa
140728_7DIV_10kPa1c5_0001.abf	7	10kPa	60	15.6607	INa	-3.39069	INa 10kPa
140728_7DIV_10kPa1c5_0001.abf	7	10kPa	70	15.6607	INa	-3.42967	INa 10kPa
140728_7DIV_10kPa1c5_0001.abf	7	10kPa	-120	15.6607	INa	-1.3251	INa 10kPa
140902_5DIV_100Pa1c1_0001.abf	5	0.1kPa	-110	13.1411	INa	-1.7185	INa 0.1kPa
140902_5DIV_100Pa1c1_0001.abf	5	0.1kPa	-100	13.1411	INa	-1.99718	INa 0.1kPa
140902_5DIV_100Pa1c1_0001.abf	5	0.1kPa	-90	13.1411	INa	-1.39338	INa 0.1kPa
140902_5DIV_100Pa1c1_0001.abf	5	0.1kPa	-80	13.1411	INa	-1.67205	INa 0.1kPa
140902_5DIV_100Pa1c1_0001.abf	5	0.1kPa	-70	13.1411	INa	-1.7185	INa 0.1kPa
140902_5DIV_100Pa1c1_0001.abf	5	0.1kPa	-60	13.1411	INa	-1.62561	INa 0.1kPa
140902_5DIV_100Pa1c1_0001.abf	5	0.1kPa	-50	13.1411	INa	-2.36874	INa 0.1kPa
140902_5DIV_100Pa1c1_0001.abf	5	0.1kPa	-40	13.1411	INa	-1.67205	INa 0.1kPa
140902_5DIV_100Pa1c1_0001.abf	5	0.1kPa	-30	13.1411	INa	-1.81139	INa 0.1kPa
140902_5DIV_100Pa1c1_0001.abf	5	0.1kPa	-20	13.1411	INa	-1.16115	INa 0.1kPa
140902_5DIV_100Pa1c1_0001.abf	5	0.1kPa	-10	13.1411	INa	-7.38491	INa 0.1kPa
140902_5DIV_100Pa1c1_0001.abf	5	0.1kPa	0	13.1411	INa	-24.3377	INa 0.1kPa
140902_5DIV_100Pa1c1_0001.abf	5	0.1kPa	10	13.1411	INa	-28.8429	INa 0.1kPa
140902_5DIV_100Pa1c1_0001.abf	5	0.1kPa	20	13.1411	INa	-27.0316	INa 0.1kPa
140902_5DIV_100Pa1c1_0001.abf	5	0.1kPa	30	13.1411	INa	-25.4988	INa 0.1kPa
140902_5DIV_100Pa1c1_0001.abf	5	0.1kPa	40	13.1411	INa	-23.6874	INa 0.1kPa
140902_5DIV_100Pa1c1_0001.abf	5	0.1kPa	50	13.1411	INa	-19.4144	INa 0.1kPa
140902_5DIV_100Pa1c1_0001.abf	5	0.1kPa	60	13.1411	INa	-15.9774	INa 0.1kPa
140902_5DIV_100Pa1c1_0001.abf	5	0.1kPa	70	13.1411	INa	-14.7698	INa 0.1kPa
140902_5DIV_100Pa1c1_0001.abf	5	0.1kPa	-120	13.1411	INa	-2.8332	INa 0.1kPa
140902_5DIV_100Pa1c3_0001.abf	5	0.1kPa	-110	15.3517	INa	-1.39152	INa 0.1kPa
140902_5DIV_100Pa1c3_0001.abf	5	0.1kPa	-100	15.3517	INa	-1.31201	INa 0.1kPa
140902_5DIV_100Pa1c3_0001.abf	5	0.1kPa	-90	15.3517	INa	-1.15298	INa 0.1kPa
140902_5DIV_100Pa1c3_0001.abf	5	0.1kPa	-80	15.3517	INa	-1.35177	INa 0.1kPa
140902_5DIV_100Pa1c3_0001.abf	5	0.1kPa	-70	15.3517	INa	-1.27225	INa 0.1kPa
140902_5DIV_100Pa1c3_0001.abf	5	0.1kPa	-60	15.3517	INa	-1.19274	INa 0.1kPa
140902_5DIV_100Pa1c3_0001.abf	5	0.1kPa	-50	15.3517	INa	-1.31201	INa 0.1kPa
140902_5DIV_100Pa1c3_0001.abf	5	0.1kPa	-40	15.3517	INa	-1.15298	INa 0.1kPa
140902_5DIV_100Pa1c3_0001.abf	5	0.1kPa	-30	15.3517	INa	-2.02765	INa 0.1kPa
140902_5DIV_100Pa1c3_0001.abf	5	0.1kPa	-20	15.3517	INa	-72.0015	INa 0.1kPa
140902_5DIV_100Pa1c3_0001.abf	5	0.1kPa	-10	15.3517	INa	-71.0473	INa 0.1kPa
140902_5DIV_100Pa1c3_0001.abf	5	0.1kPa	0	15.3517	INa	-63.1752	INa 0.1kPa
140902_5DIV_100Pa1c3_0001.abf	5	0.1kPa	10	15.3517	INa	-57.1718	INa 0.1kPa
140902_5DIV_100Pa1c3_0001.abf	5	0.1kPa	20	15.3517	INa	-51.2479	INa 0.1kPa
140902_5DIV_100Pa1c3_0001.abf	5	0.1kPa	30	15.3517	INa	-44.0915	INa 0.1kPa
140902_5DIV_100Pa1c3_0001.abf	5	0.1kPa	40	15.3517	INa	-38.2073	INa 0.1kPa
140902_5DIV_100Pa1c3_0001.abf	5	0.1kPa	50	15.3517	INa	-33.0388	INa 0.1kPa
140902_5DIV_100Pa1c3_0001.abf	5	0.1kPa	60	15.3517	INa	-29.1823	INa 0.1kPa
140902_5DIV_100Pa1c3_0001.abf	5	0.1kPa	70	15.3517	INa	-24.292	INa 0.1kPa
140902_5DIV_100Pa1c3_0001.abf	5	0.1kPa	-120	15.3517	INa	-1.43128	INa 0.1kPa
140902_5DIV_100Pa1c4_0001.abf	5	0.1kPa	-110	23.897	INa	-1.78787	INa 0.1kPa
140902_5DIV_100Pa1c4_0001.abf	5	0.1kPa	-100	23.897	INa	-0.996098	INa 0.1kPa
140902_5DIV_100Pa1c4_0001.abf	5	0.1kPa	-90	23.897	INa	-1.04718	INa 0.1kPa
140902_5DIV_100Pa1c4_0001.abf	5	0.1kPa	-80	23.897	INa	-0.485278	INa 0.1kPa
140902_5DIV_100Pa1c4_0001.abf	5	0.1kPa	-70	23.897	INa	-1.25151	INa 0.1kPa
140902_5DIV_100Pa1c4_0001.abf	5	0.1kPa	-60	23.897	INa	-1.32813	INa 0.1kPa
140902_5DIV_100Pa1c4_0001.abf	5	0.1kPa	-50	23.897	INa	-1.81341	INa 0.1kPa
140902_5DIV_100Pa1c4_0001.abf	5	0.1kPa	-40	23.897	INa	-3.116	INa 0.1kPa
140902_5DIV_100Pa1c4_0001.abf	5	0.1kPa	-30	23.897	INa	-18.5938	INa 0.1kPa
140902_5DIV_100Pa1c4_0001.abf	5	0.1kPa	-20	23.897	INa	-28.657	INa 0.1kPa
140902_5DIV_100Pa1c4_0001.abf	5	0.1kPa	-10	23.897	INa	-43.4196	INa 0.1kPa
140902_5DIV_100Pa1c4_0001.abf	5	0.1kPa	0	23.897	INa	-45.9482	INa 0.1kPa
140902_5DIV_100Pa1c4_0001.abf	5	0.1kPa	10	23.897	INa	-41.7595	INa 0.1kPa
140902_5DIV_100Pa1c4_0001.abf	5	0.1kPa	20	23.897	INa	-36.0894	INa 0.1kPa
140902_5DIV_100Pa1c4_0001.abf	5	0.1kPa	30	23.897	INa	-32.4881	INa 0.1kPa
140902_5DIV_100Pa1c4_0001.abf	5	0.1kPa	40	23.897	INa	-26.8946	INa 0.1kPa
140902_5DIV_100Pa1c4_0001.abf	5	0.1kPa	50	23.897	INa	-21.5055	INa 0.1kPa
140902_5DIV_100Pa1c4_0001.abf	5	0.1kPa	60	23.897	INa	-18.2873	INa 0.1kPa
140902_5DIV_100Pa1c4_0001.abf	5	0.1kPa	70	23.897	INa	-14.354	INa 0.1kPa
140902_5DIV_100Pa1c4_0001.abf	5	0.1kPa	-120	23.897	INa	-1.96665	INa 0.1kPa
140902_5DIV_10kPa1c2_0001.abf	5	10kPa	-110	14.478	INa	-1.85492	INa 10kPa
140902_5DIV_10kPa1c2_0001.abf	5	10kPa	-100	14.478	INa	-2.15002	INa 10kPa
140902_5DIV_10kPa1c2_0001.abf	5	10kPa	-90	14.478	INa	-2.40296	INa 10kPa
140902_5DIV_10kPa1c2_0001.abf	5	10kPa	-80	14.478	INa	-1.77061	INa 10kPa
140902_5DIV_10kPa1c2_0001.abf	5	10kPa	-70	14.478	INa	-2.23434	INa 10kPa
140902_5DIV_10kPa1c2_0001.abf	5	10kPa	-60	14.478	INa	-1.89708	INa 10kPa
140902_5DIV_10kPa1c2_0001.abf	5	10kPa	-50	14.478	INa	-2.15002	INa 10kPa
140902_5DIV_10kPa1c2_0001.abf	5	10kPa	-40	14.478	INa	-2.31865	INa 10kPa
140902_5DIV_10kPa1c2_0001.abf	5	10kPa	-30	14.478	INa	-0.92746	INa 10kPa
140902_5DIV_10kPa1c2_0001.abf	5	10kPa	-20	14.478	INa	-0.590202	INa 10kPa
140902_5DIV_10kPa1c2_0001.abf	5	10kPa	-10	14.478	INa	-2.02355	INa 10kPa
140902_5DIV_10kPa1c2_0001.abf	5	10kPa	0	14.478	INa	-2.86669	INa 10kPa
140902_5DIV_10kPa1c2_0001.abf	5	10kPa	10	14.478	INa	-2.90885	INa 10kPa
140902_5DIV_10kPa1c2_0001.abf	5	10kPa	20	14.478	INa	-3.49905	INa 10kPa
140902_5DIV_10kPa1c2_0001.abf	5	10kPa	30	14.478	INa	-3.96278	INa 10kPa
140902_5DIV_10kPa1c2_0001.abf	5	10kPa	40	14.478	INa	-1.93923	INa 10kPa
140902_5DIV_10kPa1c2_0001.abf	5	10kPa	50	14.478	INa	-2.44512	INa 10kPa
140902_5DIV_10kPa1c2_0001.abf	5	10kPa	60	14.478	INa	-0.843146	INa 10kPa
140902_5DIV_10kPa1c2_0001.abf	5	10kPa	70	14.478	INa	-1.13825	INa 10kPa
140902_5DIV_10kPa1c2_0001.abf	5	10kPa	-120	14.478	INa	-1.89708	INa 10kPa
140902_5DIV_10kPa1c4_0001.abf	5	10kPa	-110	18.7117	INa	-1.27213	INa 10kPa
140902_5DIV_10kPa1c4_0001.abf	5	10kPa	-100	18.7117	INa	-1.14165	INa 10kPa
140902_5DIV_10kPa1c4_0001.abf	5	10kPa	-90	18.7117	INa	-1.20689	INa 10kPa
140902_5DIV_10kPa1c4_0001.abf	5	10kPa	-80	18.7117	INa	-1.17427	INa 10kPa
140902_5DIV_10kPa1c4_0001.abf	5	10kPa	-70	18.7117	INa	-1.36999	INa 10kPa
140902_5DIV_10kPa1c4_0001.abf	5	10kPa	-60	18.7117	INa	-1.07642	INa 10kPa
140902_5DIV_10kPa1c4_0001.abf	5	10kPa	-50	18.7117	INa	-1.33737	INa 10kPa
140902_5DIV_10kPa1c4_0001.abf	5	10kPa	-40	18.7117	INa	-1.33737	INa 10kPa
140902_5DIV_10kPa1c4_0001.abf	5	10kPa	-30	18.7117	INa	-1.0438	INa 10kPa
140902_5DIV_10kPa1c4_0001.abf	5	10kPa	-20	18.7117	INa	-4.0121	INa 10kPa
140902_5DIV_10kPa1c4_0001.abf	5	10kPa	-10	18.7117	INa	-14.6458	INa 10kPa
140902_5DIV_10kPa1c4_0001.abf	5	10kPa	0	18.7117	INa	-15.1677	INa 10kPa
140902_5DIV_10kPa1c4_0001.abf	5	10kPa	10	18.7117	INa	-14.8415	INa 10kPa
140902_5DIV_10kPa1c4_0001.abf	5	10kPa	20	18.7117	INa	-13.7977	INa 10kPa
140902_5DIV_10kPa1c4_0001.abf	5	10kPa	30	18.7117	INa	-12.8518	INa 10kPa
140902_5DIV_10kPa1c4_0001.abf	5	10kPa	40	18.7117	INa	-11.2861	INa 10kPa
140902_5DIV_10kPa1c4_0001.abf	5	10kPa	50	18.7117	INa	-10.4706	INa 10kPa
140902_5DIV_10kPa1c4_0001.abf	5	10kPa	60	18.7117	INa	-8.57872	INa 10kPa
140902_5DIV_10kPa1c4_0001.abf	5	10kPa	70	18.7117	INa	-6.49112	INa 10kPa
140902_5DIV_10kPa1c4_0001.abf	5	10kPa	-120	18.7117	INa	-1.14165	INa 10kPa
140904_7DIV_100Pa1c1_0001.abf	7	0.1kPa	-110	19.8925	INa	-1.74891	INa 0.1kPa
140904_7DIV_100Pa1c1_0001.abf	7	0.1kPa	-100	19.8925	INa	-1.31935	INa 0.1kPa
140904_7DIV_100Pa1c1_0001.abf	7	0.1kPa	-90	19.8925	INa	-1.2273	INa 0.1kPa
140904_7DIV_100Pa1c1_0001.abf	7	0.1kPa	-80	19.8925	INa	-1.933	INa 0.1kPa
140904_7DIV_100Pa1c1_0001.abf	7	0.1kPa	-70	19.8925	INa	-1.10457	INa 0.1kPa
140904_7DIV_100Pa1c1_0001.abf	7	0.1kPa	-60	19.8925	INa	-1.25798	INa 0.1kPa
140904_7DIV_100Pa1c1_0001.abf	7	0.1kPa	-50	19.8925	INa	-1.19662	INa 0.1kPa
140904_7DIV_100Pa1c1_0001.abf	7	0.1kPa	-40	19.8925	INa	-1.10457	INa 0.1kPa
140904_7DIV_100Pa1c1_0001.abf	7	0.1kPa	-30	19.8925	INa	-0.705699	INa 0.1kPa
140904_7DIV_100Pa1c1_0001.abf	7	0.1kPa	-20	19.8925	INa	-1.53413	INa 0.1kPa
140904_7DIV_100Pa1c1_0001.abf	7	0.1kPa	-10	19.8925	INa	-7.0263	INa 0.1kPa
140904_7DIV_100Pa1c1_0001.abf	7	0.1kPa	0	19.8925	INa	-17.0902	INa 0.1kPa
140904_7DIV_100Pa1c1_0001.abf	7	0.1kPa	10	19.8925	INa	-18.655	INa 0.1kPa
140904_7DIV_100Pa1c1_0001.abf	7	0.1kPa	20	19.8925	INa	-18.0413	INa 0.1kPa
140904_7DIV_100Pa1c1_0001.abf	7	0.1kPa	30	19.8925	INa	-15.1265	INa 0.1kPa
140904_7DIV_100Pa1c1_0001.abf	7	0.1kPa	40	19.8925	INa	-12.7946	INa 0.1kPa
140904_7DIV_100Pa1c1_0001.abf	7	0.1kPa	50	19.8925	INa	-10.4321	INa 0.1kPa
140904_7DIV_100Pa1c1_0001.abf	7	0.1kPa	60	19.8925	INa	-8.86726	INa 0.1kPa
140904_7DIV_100Pa1c1_0001.abf	7	0.1kPa	70	19.8925	INa	-6.59675	INa 0.1kPa
140904_7DIV_100Pa1c1_0001.abf	7	0.1kPa	-120	19.8925	INa	-2.02505	INa 0.1kPa
140904_7DIV_100Pa1c2_0001.abf	7	0.1kPa	-110	25.1127	INa	-2.6735	INa 0.1kPa
140904_7DIV_100Pa1c2_0001.abf	7	0.1kPa	-100	25.1127	INa	-2.38184	INa 0.1kPa
140904_7DIV_100Pa1c2_0001.abf	7	0.1kPa	-90	25.1127	INa	-0.704831	INa 0.1kPa
140904_7DIV_100Pa1c2_0001.abf	7	0.1kPa	-80	25.1127	INa	-1.55549	INa 0.1kPa
140904_7DIV_100Pa1c2_0001.abf	7	0.1kPa	-70	25.1127	INa	-0.729136	INa 0.1kPa
140904_7DIV_100Pa1c2_0001.abf	7	0.1kPa	-60	25.1127	INa	-1.14231	INa 0.1kPa
140904_7DIV_100Pa1c2_0001.abf	7	0.1kPa	-50	25.1127	INa	-1.40966	INa 0.1kPa
140904_7DIV_100Pa1c2_0001.abf	7	0.1kPa	-40	25.1127	INa	-1.40966	INa 0.1kPa
140904_7DIV_100Pa1c2_0001.abf	7	0.1kPa	-30	25.1127	INa	-42.7031	INa 0.1kPa
140904_7DIV_100Pa1c2_0001.abf	7	0.1kPa	-20	25.1127	INa	-64.0424	INa 0.1kPa
140904_7DIV_100Pa1c2_0001.abf	7	0.1kPa	-10	25.1127	INa	-64.6744	INa 0.1kPa
140904_7DIV_100Pa1c2_0001.abf	7	0.1kPa	0	25.1127	INa	-57.2372	INa 0.1kPa
140904_7DIV_100Pa1c2_0001.abf	7	0.1kPa	10	25.1127	INa	-51.1367	INa 0.1kPa
140904_7DIV_100Pa1c2_0001.abf	7	0.1kPa	20	25.1127	INa	-46.0328	INa 0.1kPa
140904_7DIV_100Pa1c2_0001.abf	7	0.1kPa	30	25.1127	INa	-37.9151	INa 0.1kPa
140904_7DIV_100Pa1c2_0001.abf	7	0.1kPa	40	25.1127	INa	-32.5438	INa 0.1kPa
140904_7DIV_100Pa1c2_0001.abf	7	0.1kPa	50	25.1127	INa	-28.5821	INa 0.1kPa
140904_7DIV_100Pa1c2_0001.abf	7	0.1kPa	60	25.1127	INa	-22.9192	INa 0.1kPa
140904_7DIV_100Pa1c2_0001.abf	7	0.1kPa	70	25.1127	INa	-19.2492	INa 0.1kPa
140904_7DIV_100Pa1c2_0001.abf	7	0.1kPa	-120	25.1127	INa	-4.73938	INa 0.1kPa
140904_7DIV_100Pa1c3_0001.abf	7	0.1kPa	-110	13.1349	INa	-2.13753	INa 0.1kPa
140904_7DIV_100Pa1c3_0001.abf	7	0.1kPa	-100	13.1349	INa	-1.81226	INa 0.1kPa
140904_7DIV_100Pa1c3_0001.abf	7	0.1kPa	-90	13.1349	INa	-2.184	INa 0.1kPa
140904_7DIV_100Pa1c3_0001.abf	7	0.1kPa	-80	13.1349	INa	-2.60221	INa 0.1kPa
140904_7DIV_100Pa1c3_0001.abf	7	0.1kPa	-70	13.1349	INa	-1.85872	INa 0.1kPa
140904_7DIV_100Pa1c3_0001.abf	7	0.1kPa	-60	13.1349	INa	-2.09106	INa 0.1kPa
140904_7DIV_100Pa1c3_0001.abf	7	0.1kPa	-50	13.1349	INa	-1.62638	INa 0.1kPa
140904_7DIV_100Pa1c3_0001.abf	7	0.1kPa	-40	13.1349	INa	-2.09106	INa 0.1kPa
140904_7DIV_100Pa1c3_0001.abf	7	0.1kPa	-30	13.1349	INa	-1.85872	INa 0.1kPa
140904_7DIV_100Pa1c3_0001.abf	7	0.1kPa	-20	13.1349	INa	-108.921	INa 0.1kPa
140904_7DIV_100Pa1c3_0001.abf	7	0.1kPa	-10	13.1349	INa	-154.321	INa 0.1kPa
140904_7DIV_100Pa1c3_0001.abf	7	0.1kPa	0	13.1349	INa	-137.406	INa 0.1kPa
140904_7DIV_100Pa1c3_0001.abf	7	0.1kPa	10	13.1349	INa	-124.534	INa 0.1kPa
140904_7DIV_100Pa1c3_0001.abf	7	0.1kPa	20	13.1349	INa	-111.849	INa 0.1kPa
140904_7DIV_100Pa1c3_0001.abf	7	0.1kPa	30	13.1349	INa	-96.7001	INa 0.1kPa
140904_7DIV_100Pa1c3_0001.abf	7	0.1kPa	40	13.1349	INa	-83.1314	INa 0.1kPa
140904_7DIV_100Pa1c3_0001.abf	7	0.1kPa	50	13.1349	INa	-68.9122	INa 0.1kPa
140904_7DIV_100Pa1c3_0001.abf	7	0.1kPa	60	13.1349	INa	-56.5052	INa 0.1kPa
140904_7DIV_100Pa1c3_0001.abf	7	0.1kPa	70	13.1349	INa	-44.9811	INa 0.1kPa
140904_7DIV_100Pa1c3_0001.abf	7	0.1kPa	-120	13.1349	INa	-1.76579	INa 0.1kPa
140904_7DIV_100Pa1c4_0001.abf	7	0.1kPa	-110	15.0798	INa	-1.21425	INa 0.1kPa
140904_7DIV_100Pa1c4_0001.abf	7	0.1kPa	-100	15.0798	INa	-1.09282	INa 0.1kPa
140904_7DIV_100Pa1c4_0001.abf	7	0.1kPa	-90	15.0798	INa	-1.17377	INa 0.1kPa
140904_7DIV_100Pa1c4_0001.abf	7	0.1kPa	-80	15.0798	INa	-1.2952	INa 0.1kPa
140904_7DIV_100Pa1c4_0001.abf	7	0.1kPa	-70	15.0798	INa	-1.33567	INa 0.1kPa
140904_7DIV_100Pa1c4_0001.abf	7	0.1kPa	-60	15.0798	INa	-1.53805	INa 0.1kPa
140904_7DIV_100Pa1c4_0001.abf	7	0.1kPa	-50	15.0798	INa	-1.65947	INa 0.1kPa
140904_7DIV_100Pa1c4_0001.abf	7	0.1kPa	-40	15.0798	INa	-1.49757	INa 0.1kPa
140904_7DIV_100Pa1c4_0001.abf	7	0.1kPa	-30	15.0798	INa	-2.46897	INa 0.1kPa
140904_7DIV_100Pa1c4_0001.abf	7	0.1kPa	-20	15.0798	INa	-107.744	INa 0.1kPa
140904_7DIV_100Pa1c4_0001.abf	7	0.1kPa	-10	15.0798	INa	-96.3708	INa 0.1kPa
140904_7DIV_100Pa1c4_0001.abf	7	0.1kPa	0	15.0798	INa	-89.8948	INa 0.1kPa
140904_7DIV_100Pa1c4_0001.abf	7	0.1kPa	10	15.0798	INa	-82.6902	INa 0.1kPa
140904_7DIV_100Pa1c4_0001.abf	7	0.1kPa	20	15.0798	INa	-75.8095	INa 0.1kPa
140904_7DIV_100Pa1c4_0001.abf	7	0.1kPa	30	15.0798	INa	-68.7264	INa 0.1kPa
140904_7DIV_100Pa1c4_0001.abf	7	0.1kPa	40	15.0798	INa	-62.5337	INa 0.1kPa
140904_7DIV_100Pa1c4_0001.abf	7	0.1kPa	50	15.0798	INa	-57.9601	INa 0.1kPa
140904_7DIV_100Pa1c4_0001.abf	7	0.1kPa	60	15.0798	INa	-52.6174	INa 0.1kPa
140904_7DIV_100Pa1c4_0001.abf	7	0.1kPa	70	15.0798	INa	-48.408	INa 0.1kPa
140904_7DIV_100Pa1c4_0001.abf	7	0.1kPa	-120	15.0798	INa	-1.09282	INa 0.1kPa
140904_7DIV_10kPa1c3_0001.abf	7	10kPa	-110	33.0854	INa	-0.0184478	INa 10kPa
140904_7DIV_10kPa1c3_0001.abf	7	10kPa	-100	33.0854	INa	-0.0184478	INa 10kPa
140904_7DIV_10kPa1c3_0001.abf	7	10kPa	-90	33.0854	INa	-0.33206	INa 10kPa
140904_7DIV_10kPa1c3_0001.abf	7	10kPa	-80	33.0854	INa	-0.313612	INa 10kPa
140904_7DIV_10kPa1c3_0001.abf	7	10kPa	-70	33.0854	INa	-0.461194	INa 10kPa
140904_7DIV_10kPa1c3_0001.abf	7	10kPa	-60	33.0854	INa	-0.571881	INa 10kPa
140904_7DIV_10kPa1c3_0001.abf	7	10kPa	-50	33.0854	INa	-0.295164	INa 10kPa
140904_7DIV_10kPa1c3_0001.abf	7	10kPa	-40	33.0854	INa	-0.184478	INa 10kPa
140904_7DIV_10kPa1c3_0001.abf	7	10kPa	-30	33.0854	INa	-18.54	INa 10kPa
140904_7DIV_10kPa1c3_0001.abf	7	10kPa	-20	33.0854	INa	-20.4217	INa 10kPa
140904_7DIV_10kPa1c3_0001.abf	7	10kPa	-10	33.0854	INa	-20.5139	INa 10kPa
140904_7DIV_10kPa1c3_0001.abf	7	10kPa	0	33.0854	INa	-19.5915	INa 10kPa
140904_7DIV_10kPa1c3_0001.abf	7	10kPa	10	33.0854	INa	-18.4293	INa 10kPa
140904_7DIV_10kPa1c3_0001.abf	7	10kPa	20	33.0854	INa	-18.3186	INa 10kPa
140904_7DIV_10kPa1c3_0001.abf	7	10kPa	30	33.0854	INa	-17.5992	INa 10kPa
140904_7DIV_10kPa1c3_0001.abf	7	10kPa	40	33.0854	INa	-16.7875	INa 10kPa
140904_7DIV_10kPa1c3_0001.abf	7	10kPa	50	33.0854	INa	-16.234	INa 10kPa
140904_7DIV_10kPa1c3_0001.abf	7	10kPa	60	33.0854	INa	-15.4223	INa 10kPa
140904_7DIV_10kPa1c3_0001.abf	7	10kPa	70	33.0854	INa	-15.0534	INa 10kPa
140904_7DIV_10kPa1c3_0001.abf	7	10kPa	-120	33.0854	INa	-0.129134	INa 10kPa
141020_14DIV_100Pa1c1_0001.abf	14	0.1kPa	-120	41.5285	INa	-3.76248	INa 0.1kPa
141020_14DIV_100Pa1c1_0001.abf	14	0.1kPa	-110	41.5285	INa	-2.93944	INa 0.1kPa
141020_14DIV_100Pa1c1_0001.abf	14	0.1kPa	-100	41.5285	INa	-2.48382	INa 0.1kPa
141020_14DIV_100Pa1c1_0001.abf	14	0.1kPa	-90	41.5285	INa	-1.0288	INa 0.1kPa
141020_14DIV_100Pa1c1_0001.abf	14	0.1kPa	-80	41.5285	INa	-1.20517	INa 0.1kPa
141020_14DIV_100Pa1c1_0001.abf	14	0.1kPa	-70	41.5285	INa	-1.10229	INa 0.1kPa
141020_14DIV_100Pa1c1_0001.abf	14	0.1kPa	-60	41.5285	INa	-0.808345	INa 0.1kPa
141020_14DIV_100Pa1c1_0001.abf	14	0.1kPa	-50	41.5285	INa	-0.984711	INa 0.1kPa
141020_14DIV_100Pa1c1_0001.abf	14	0.1kPa	-40	41.5285	INa	-0.631979	INa 0.1kPa
141020_14DIV_100Pa1c1_0001.abf	14	0.1kPa	-30	41.5285	INa	-0.455612	INa 0.1kPa
141020_14DIV_100Pa1c1_0001.abf	14	0.1kPa	-20	41.5285	INa	-73.9856	INa 0.1kPa
141020_14DIV_100Pa1c1_0001.abf	14	0.1kPa	-10	41.5285	INa	-70.4583	INa 0.1kPa
141020_14DIV_100Pa1c1_0001.abf	14	0.1kPa	0	41.5285	INa	-66.3871	INa 0.1kPa
141020_14DIV_100Pa1c1_0001.abf	14	0.1kPa	10	41.5285	INa	-62.2866	INa 0.1kPa
141020_14DIV_100Pa1c1_0001.abf	14	0.1kPa	20	41.5285	INa	-56.8046	INa 0.1kPa
141020_14DIV_100Pa1c1_0001.abf	14	0.1kPa	30	41.5285	INa	-52.1162	INa 0.1kPa
141020_14DIV_100Pa1c1_0001.abf	14	0.1kPa	40	41.5285	INa	-48.3243	INa 0.1kPa
141020_14DIV_100Pa1c1_0001.abf	14	0.1kPa	50	41.5285	INa	-43.3861	INa 0.1kPa
141020_14DIV_100Pa1c1_0001.abf	14	0.1kPa	60	41.5285	INa	-39.2121	INa 0.1kPa
141020_14DIV_100Pa1c1_0001.abf	14	0.1kPa	70	41.5285	INa	-35.8905	INa 0.1kPa
141020_14DIV_100Pa1c2_0001.abf	14	0.1kPa	-120	82.4605	INa	-0.140633	INa 0.1kPa
141020_14DIV_100Pa1c2_0001.abf	14	0.1kPa	-110	82.4605	INa	-0.148035	INa 0.1kPa
141020_14DIV_100Pa1c2_0001.abf	14	0.1kPa	-100	82.4605	INa	-0.177642	INa 0.1kPa
141020_14DIV_100Pa1c2_0001.abf	14	0.1kPa	-90	82.4605	INa	-0.318275	INa 0.1kPa
141020_14DIV_100Pa1c2_0001.abf	14	0.1kPa	-80	82.4605	INa	-0.333078	INa 0.1kPa
141020_14DIV_100Pa1c2_0001.abf	14	0.1kPa	-70	82.4605	INa	-0.244258	INa 0.1kPa
141020_14DIV_100Pa1c2_0001.abf	14	0.1kPa	-60	82.4605	INa	-0.355284	INa 0.1kPa
141020_14DIV_100Pa1c2_0001.abf	14	0.1kPa	-50	82.4605	INa	-0.370087	INa 0.1kPa
141020_14DIV_100Pa1c2_0001.abf	14	0.1kPa	-40	82.4605	INa	-0.259061	INa 0.1kPa
141020_14DIV_100Pa1c2_0001.abf	14	0.1kPa	-30	82.4605	INa	-0.259061	INa 0.1kPa
141020_14DIV_100Pa1c2_0001.abf	14	0.1kPa	-20	82.4605	INa	-29.0592	INa 0.1kPa
141020_14DIV_100Pa1c2_0001.abf	14	0.1kPa	-10	82.4605	INa	-28.1858	INa 0.1kPa
141020_14DIV_100Pa1c2_0001.abf	14	0.1kPa	0	82.4605	INa	-27.4013	INa 0.1kPa
141020_14DIV_100Pa1c2_0001.abf	14	0.1kPa	10	82.4605	INa	-26.8387	INa 0.1kPa
141020_14DIV_100Pa1c2_0001.abf	14	0.1kPa	20	82.4605	INa	-26.0541	INa 0.1kPa
141020_14DIV_100Pa1c2_0001.abf	14	0.1kPa	30	82.4605	INa	-25.2548	INa 0.1kPa
141020_14DIV_100Pa1c2_0001.abf	14	0.1kPa	40	82.4605	INa	-25.4324	INa 0.1kPa
141020_14DIV_100Pa1c2_0001.abf	14	0.1kPa	50	82.4605	INa	-25.1141	INa 0.1kPa
141020_14DIV_100Pa1c2_0001.abf	14	0.1kPa	60	82.4605	INa	-24.3369	INa 0.1kPa
141020_14DIV_100Pa1c2_0001.abf	14	0.1kPa	70	82.4605	INa	-24.1815	INa 0.1kPa
141020_14DIV_10kPa1c1_0001.abf	14	10kPa	-120	34.5263	INa	-0.671759	INa 10kPa
141020_14DIV_10kPa1c1_0001.abf	14	10kPa	-110	34.5263	INa	-0.901572	INa 10kPa
141020_14DIV_10kPa1c1_0001.abf	14	10kPa	-100	34.5263	INa	-0.530336	INa 10kPa
141020_14DIV_10kPa1c1_0001.abf	14	10kPa	-90	34.5263	INa	-1.02532	INa 10kPa
141020_14DIV_10kPa1c1_0001.abf	14	10kPa	-80	34.5263	INa	-1.2021	INa 10kPa
141020_14DIV_10kPa1c1_0001.abf	14	10kPa	-70	34.5263	INa	-1.06067	INa 10kPa
141020_14DIV_10kPa1c1_0001.abf	14	10kPa	-60	34.5263	INa	-0.866216	INa 10kPa
141020_14DIV_10kPa1c1_0001.abf	14	10kPa	-50	34.5263	INa	-1.02532	INa 10kPa
141020_14DIV_10kPa1c1_0001.abf	14	10kPa	-40	34.5263	INa	-0.441947	INa 10kPa
141020_14DIV_10kPa1c1_0001.abf	14	10kPa	-30	34.5263	INa	-0.0353557	INa 10kPa
141020_14DIV_10kPa1c1_0001.abf	14	10kPa	-20	34.5263	INa	-34.7193	INa 10kPa
141020_14DIV_10kPa1c1_0001.abf	14	10kPa	-10	34.5263	INa	-42.4092	INa 10kPa
141020_14DIV_10kPa1c1_0001.abf	14	10kPa	0	34.5263	INa	-43.134	INa 10kPa
141020_14DIV_10kPa1c1_0001.abf	14	10kPa	10	34.5263	INa	-42.5683	INa 10kPa
141020_14DIV_10kPa1c1_0001.abf	14	10kPa	20	34.5263	INa	-39.9697	INa 10kPa
141020_14DIV_10kPa1c1_0001.abf	14	10kPa	30	34.5263	INa	-37.0528	INa 10kPa
141020_14DIV_10kPa1c1_0001.abf	14	10kPa	40	34.5263	INa	-34.5249	INa 10kPa
141020_14DIV_10kPa1c1_0001.abf	14	10kPa	50	34.5263	INa	-31.1131	INa 10kPa
141020_14DIV_10kPa1c1_0001.abf	14	10kPa	60	34.5263	INa	-27.9841	INa 10kPa
141020_14DIV_10kPa1c1_0001.abf	14	10kPa	70	34.5263	INa	-25.9334	INa 10kPa
141020_14DIV_10kPa1c3_0001.abf	14	10kPa	-120	51.2655	INa	0.0952455	INa 10kPa
141020_14DIV_10kPa1c3_0001.abf	14	10kPa	-110	51.2655	INa	0.142868	INa 10kPa
141020_14DIV_10kPa1c3_0001.abf	14	10kPa	-100	51.2655	INa	-0.16668	INa 10kPa
141020_14DIV_10kPa1c3_0001.abf	14	10kPa	-90	51.2655	INa	-0.273831	INa 10kPa
141020_14DIV_10kPa1c3_0001.abf	14	10kPa	-80	51.2655	INa	-0.547662	INa 10kPa
141020_14DIV_10kPa1c3_0001.abf	14	10kPa	-70	51.2655	INa	-0.416699	INa 10kPa
141020_14DIV_10kPa1c3_0001.abf	14	10kPa	-60	51.2655	INa	-0.619096	INa 10kPa
141020_14DIV_10kPa1c3_0001.abf	14	10kPa	-50	51.2655	INa	-0.619096	INa 10kPa
141020_14DIV_10kPa1c3_0001.abf	14	10kPa	-40	51.2655	INa	-0.16668	INa 10kPa
141020_14DIV_10kPa1c3_0001.abf	14	10kPa	-30	51.2655	INa	-0.0357171	INa 10kPa
141020_14DIV_10kPa1c3_0001.abf	14	10kPa	-20	51.2655	INa	-39.0387	INa 10kPa
141020_14DIV_10kPa1c3_0001.abf	14	10kPa	-10	51.2655	INa	-36.741	INa 10kPa
141020_14DIV_10kPa1c3_0001.abf	14	10kPa	0	51.2655	INa	-34.967	INa 10kPa
141020_14DIV_10kPa1c3_0001.abf	14	10kPa	10	51.2655	INa	-32.5978	INa 10kPa
141020_14DIV_10kPa1c3_0001.abf	14	10kPa	20	51.2655	INa	-30.7167	INa 10kPa
141020_14DIV_10kPa1c3_0001.abf	14	10kPa	30	51.2655	INa	-29.2285	INa 10kPa
141020_14DIV_10kPa1c3_0001.abf	14	10kPa	40	51.2655	INa	-27.9426	INa 10kPa
141020_14DIV_10kPa1c3_0001.abf	14	10kPa	50	51.2655	INa	-26.4544	INa 10kPa
141020_14DIV_10kPa1c3_0001.abf	14	10kPa	60	51.2655	INa	-24.7281	INa 10kPa
141020_14DIV_10kPa1c3_0001.abf	14	10kPa	70	51.2655	INa	-23.2399	INa 10kPa
141022_5DIV_100Pa1c1_0001.abf	5	0.1kPa	-110	19.1622	INa	-5.76518	INa 0.1kPa
141022_5DIV_100Pa1c1_0001.abf	5	0.1kPa	-100	19.1622	INa	-2.38889	INa 0.1kPa
141022_5DIV_100Pa1c1_0001.abf	5	0.1kPa	-90	19.1622	INa	-1.27407	INa 0.1kPa
141022_5DIV_100Pa1c1_0001.abf	5	0.1kPa	-80	19.1622	INa	-2.7074	INa 0.1kPa
141022_5DIV_100Pa1c1_0001.abf	5	0.1kPa	-70	19.1622	INa	-3.53555	INa 0.1kPa
141022_5DIV_100Pa1c1_0001.abf	5	0.1kPa	-60	19.1622	INa	-2.45259	INa 0.1kPa
141022_5DIV_100Pa1c1_0001.abf	5	0.1kPa	-50	19.1622	INa	-2.93037	INa 0.1kPa
141022_5DIV_100Pa1c1_0001.abf	5	0.1kPa	-40	19.1622	INa	-2.93037	INa 0.1kPa
141022_5DIV_100Pa1c1_0001.abf	5	0.1kPa	-30	19.1622	INa	-0.955554	INa 0.1kPa
141022_5DIV_100Pa1c1_0001.abf	5	0.1kPa	-20	19.1622	INa	-2.03852	INa 0.1kPa
141022_5DIV_100Pa1c1_0001.abf	5	0.1kPa	-10	19.1622	INa	-5.44666	INa 0.1kPa
141022_5DIV_100Pa1c1_0001.abf	5	0.1kPa	0	19.1622	INa	-7.0711	INa 0.1kPa
141022_5DIV_100Pa1c1_0001.abf	5	0.1kPa	10	19.1622	INa	-6.94369	INa 0.1kPa
141022_5DIV_100Pa1c1_0001.abf	5	0.1kPa	20	19.1622	INa	-5.15999	INa 0.1kPa
141022_5DIV_100Pa1c1_0001.abf	5	0.1kPa	30	19.1622	INa	-5.98814	INa 0.1kPa
141022_5DIV_100Pa1c1_0001.abf	5	0.1kPa	40	19.1622	INa	-4.58666	INa 0.1kPa
141022_5DIV_100Pa1c1_0001.abf	5	0.1kPa	50	19.1622	INa	-3.63111	INa 0.1kPa
141022_5DIV_100Pa1c1_0001.abf	5	0.1kPa	60	19.1622	INa	-6.11555	INa 0.1kPa
141022_5DIV_100Pa1c1_0001.abf	5	0.1kPa	70	19.1622	INa	-0.637036	INa 0.1kPa
141022_5DIV_100Pa1c1_0001.abf	5	0.1kPa	-120	19.1622	INa	-3.53555	INa 0.1kPa
141022_5DIV_100Pa1c2_0001.abf	5	0.1kPa	-110	16.7872	INa	-1.34525	INa 0.1kPa
141022_5DIV_100Pa1c2_0001.abf	5	0.1kPa	-100	16.7872	INa	-1.38161	INa 0.1kPa
141022_5DIV_100Pa1c2_0001.abf	5	0.1kPa	-90	16.7872	INa	-1.16346	INa 0.1kPa
141022_5DIV_100Pa1c2_0001.abf	5	0.1kPa	-80	16.7872	INa	-0.836236	INa 0.1kPa
141022_5DIV_100Pa1c2_0001.abf	5	0.1kPa	-70	16.7872	INa	-1.05438	INa 0.1kPa
141022_5DIV_100Pa1c2_0001.abf	5	0.1kPa	-60	16.7872	INa	-1.09074	INa 0.1kPa
141022_5DIV_100Pa1c2_0001.abf	5	0.1kPa	-50	16.7872	INa	-0.981668	INa 0.1kPa
141022_5DIV_100Pa1c2_0001.abf	5	0.1kPa	-40	16.7872	INa	-1.09074	INa 0.1kPa
141022_5DIV_100Pa1c2_0001.abf	5	0.1kPa	-30	16.7872	INa	-0.254506	INa 0.1kPa
141022_5DIV_100Pa1c2_0001.abf	5	0.1kPa	-20	16.7872	INa	-0.109074	INa 0.1kPa
141022_5DIV_100Pa1c2_0001.abf	5	0.1kPa	-10	16.7872	INa	-1.30889	INa 0.1kPa
141022_5DIV_100Pa1c2_0001.abf	5	0.1kPa	0	16.7872	INa	-0.94531	INa 0.1kPa
141022_5DIV_100Pa1c2_0001.abf	5	0.1kPa	10	16.7872	INa	-1.5634	INa 0.1kPa
141022_5DIV_100Pa1c2_0001.abf	5	0.1kPa	20	16.7872	INa	-1.38161	INa 0.1kPa
141022_5DIV_100Pa1c2_0001.abf	5	0.1kPa	30	16.7872	INa	-2.18148	INa 0.1kPa
141022_5DIV_100Pa1c2_0001.abf	5	0.1kPa	40	16.7872	INa	-2.2542	INa 0.1kPa
141022_5DIV_100Pa1c2_0001.abf	5	0.1kPa	50	16.7872	INa	-2.54506	INa 0.1kPa
141022_5DIV_100Pa1c2_0001.abf	5	0.1kPa	60	16.7872	INa	-3.74488	INa 0.1kPa
141022_5DIV_100Pa1c2_0001.abf	5	0.1kPa	70	16.7872	INa	-1.23617	INa 0.1kPa
141022_5DIV_100Pa1c2_0001.abf	5	0.1kPa	-120	16.7872	INa	-1.30889	INa 0.1kPa
141022_5DIV_100Pa1c3_0001.abf	5	0.1kPa	-110	14.0288	INa	-6.56958	INa 0.1kPa
141022_5DIV_100Pa1c3_0001.abf	5	0.1kPa	-100	14.0288	INa	-11.9645	INa 0.1kPa
141022_5DIV_100Pa1c3_0001.abf	5	0.1kPa	-80	14.0288	INa	-44.4643	INa 0.1kPa
141022_5DIV_100Pa1c3_0001.abf	5	0.1kPa	-70	14.0288	INa	-17.9684	INa 0.1kPa
141022_5DIV_100Pa1c3_0001.abf	5	0.1kPa	-60	14.0288	INa	-28.2361	INa 0.1kPa
141022_5DIV_100Pa1c3_0001.abf	5	0.1kPa	-50	14.0288	INa	-32.0212	INa 0.1kPa
141022_5DIV_100Pa1c3_0001.abf	5	0.1kPa	-40	14.0288	INa	-12.5736	INa 0.1kPa
141022_5DIV_100Pa1c3_0001.abf	5	0.1kPa	-30	14.0288	INa	-25.6257	INa 0.1kPa
141022_5DIV_100Pa1c3_0001.abf	5	0.1kPa	-20	14.0288	INa	-19.4042	INa 0.1kPa
141022_5DIV_100Pa1c3_0001.abf	5	0.1kPa	-10	14.0288	INa	-12.269	INa 0.1kPa
141022_5DIV_100Pa1c3_0001.abf	5	0.1kPa	0	14.0288	INa	-30.281	INa 0.1kPa
141022_5DIV_100Pa1c3_0001.abf	5	0.1kPa	10	14.0288	INa	-2.61043	INa 0.1kPa
141022_5DIV_100Pa1c3_0001.abf	5	0.1kPa	20	14.0288	INa	13.7047	INa 0.1kPa
141022_5DIV_100Pa1c3_0001.abf	5	0.1kPa	30	14.0288	INa	25.3211	INa 0.1kPa
141022_5DIV_100Pa1c3_0001.abf	5	0.1kPa	40	14.0288	INa	22.0146	INa 0.1kPa
141022_5DIV_100Pa1c3_0001.abf	5	0.1kPa	50	14.0288	INa	21.8841	INa 0.1kPa
141022_5DIV_100Pa1c3_0001.abf	5	0.1kPa	60	14.0288	INa	2.04483	INa 0.1kPa
141022_5DIV_100Pa1c3_0001.abf	5	0.1kPa	70	14.0288	INa	7.83128	INa 0.1kPa
141022_5DIV_100Pa1c3_0001.abf	5	0.1kPa	-120	14.0288	INa	-8.13583	INa 0.1kPa
141022_5DIV_100Pa2c2_0001.abf	5	0.1kPa	-110	13.0387	INa	-1.59156	INa 0.1kPa
141022_5DIV_100Pa2c2_0001.abf	5	0.1kPa	-100	13.0387	INa	-1.49794	INa 0.1kPa
141022_5DIV_100Pa2c2_0001.abf	5	0.1kPa	-90	13.0387	INa	-1.68518	INa 0.1kPa
141022_5DIV_100Pa2c2_0001.abf	5	0.1kPa	-80	13.0387	INa	-1.3107	INa 0.1kPa
141022_5DIV_100Pa2c2_0001.abf	5	0.1kPa	-70	13.0387	INa	-1.45113	INa 0.1kPa
141022_5DIV_100Pa2c2_0001.abf	5	0.1kPa	-60	13.0387	INa	-1.07665	INa 0.1kPa
141022_5DIV_100Pa2c2_0001.abf	5	0.1kPa	-50	13.0387	INa	-1.82562	INa 0.1kPa
141022_5DIV_100Pa2c2_0001.abf	5	0.1kPa	-40	13.0387	INa	-1.3107	INa 0.1kPa
141022_5DIV_100Pa2c2_0001.abf	5	0.1kPa	-30	13.0387	INa	-1.63837	INa 0.1kPa
141022_5DIV_100Pa2c2_0001.abf	5	0.1kPa	-20	13.0387	INa	-1.02983	INa 0.1kPa
141022_5DIV_100Pa2c2_0001.abf	5	0.1kPa	-10	13.0387	INa	-5.19598	INa 0.1kPa
141022_5DIV_100Pa2c2_0001.abf	5	0.1kPa	0	13.0387	INa	-6.1322	INa 0.1kPa
141022_5DIV_100Pa2c2_0001.abf	5	0.1kPa	10	13.0387	INa	-3.9321	INa 0.1kPa
141022_5DIV_100Pa2c2_0001.abf	5	0.1kPa	20	13.0387	INa	-5.75771	INa 0.1kPa
141022_5DIV_100Pa2c2_0001.abf	5	0.1kPa	30	13.0387	INa	-8.05143	INa 0.1kPa
141022_5DIV_100Pa2c2_0001.abf	5	0.1kPa	40	13.0387	INa	-4.25977	INa 0.1kPa
141022_5DIV_100Pa2c2_0001.abf	5	0.1kPa	50	13.0387	INa	-2.99588	INa 0.1kPa
141022_5DIV_100Pa2c2_0001.abf	5	0.1kPa	60	13.0387	INa	-2.34053	INa 0.1kPa
141022_5DIV_100Pa2c2_0001.abf	5	0.1kPa	70	13.0387	INa	-2.24691	INa 0.1kPa
141022_5DIV_100Pa2c2_0001.abf	5	0.1kPa	-120	13.0387	INa	-1.73199	INa 0.1kPa
141022_5DIV_10kPa1c1_0001.abf	5	10kPa	-110	15.4214	INa	-2.13723	INa 10kPa
141022_5DIV_10kPa1c1_0001.abf	5	10kPa	-100	15.4214	INa	-1.14777	INa 10kPa
141022_5DIV_10kPa1c1_0001.abf	5	10kPa	-90	15.4214	INa	-1.22693	INa 10kPa
141022_5DIV_10kPa1c1_0001.abf	5	10kPa	-80	15.4214	INa	-1.14777	INa 10kPa
141022_5DIV_10kPa1c1_0001.abf	5	10kPa	-70	15.4214	INa	-1.06862	INa 10kPa
141022_5DIV_10kPa1c1_0001.abf	5	10kPa	-60	15.4214	INa	-2.53301	INa 10kPa
141022_5DIV_10kPa1c1_0001.abf	5	10kPa	-50	15.4214	INa	-1.38524	INa 10kPa
141022_5DIV_10kPa1c1_0001.abf	5	10kPa	-40	15.4214	INa	-0.277048	INa 10kPa
141022_5DIV_10kPa1c1_0001.abf	5	10kPa	-30	15.4214	INa	-0.554097	INa 10kPa
141022_5DIV_10kPa1c1_0001.abf	5	10kPa	-20	15.4214	INa	-27.6257	INa 10kPa
141022_5DIV_10kPa1c1_0001.abf	5	10kPa	-10	15.4214	INa	-45.8713	INa 10kPa
141022_5DIV_10kPa1c1_0001.abf	5	10kPa	0	15.4214	INa	-46.0692	INa 10kPa
141022_5DIV_10kPa1c1_0001.abf	5	10kPa	10	15.4214	INa	-45.8713	INa 10kPa
141022_5DIV_10kPa1c1_0001.abf	5	10kPa	20	15.4214	INa	-41.7947	INa 10kPa
141022_5DIV_10kPa1c1_0001.abf	5	10kPa	30	15.4214	INa	-40.0137	INa 10kPa
141022_5DIV_10kPa1c1_0001.abf	5	10kPa	40	15.4214	INa	-34.3144	INa 10kPa
141022_5DIV_10kPa1c1_0001.abf	5	10kPa	50	15.4214	INa	-31.7814	INa 10kPa
141022_5DIV_10kPa1c1_0001.abf	5	10kPa	60	15.4214	INa	-28.4172	INa 10kPa
141022_5DIV_10kPa1c1_0001.abf	5	10kPa	70	15.4214	INa	-22.7575	INa 10kPa
141022_5DIV_10kPa1c1_0001.abf	5	10kPa	-120	15.4214	INa	-2.53301	INa 10kPa
141114_5DIV_10kPa1c1_0001.abf	5	10kPa	-110	22.5039	INa	-0.976393	INa 10kPa
141114_5DIV_10kPa1c1_0001.abf	5	10kPa	-100	22.5039	INa	-0.976393	INa 10kPa
141114_5DIV_10kPa1c1_0001.abf	5	10kPa	-90	22.5039	INa	-1.16625	INa 10kPa
141114_5DIV_10kPa1c1_0001.abf	5	10kPa	-80	22.5039	INa	-1.30186	INa 10kPa
141114_5DIV_10kPa1c1_0001.abf	5	10kPa	-70	22.5039	INa	-1.05776	INa 10kPa
141114_5DIV_10kPa1c1_0001.abf	5	10kPa	-60	22.5039	INa	-0.895027	INa 10kPa
141114_5DIV_10kPa1c1_0001.abf	5	10kPa	-50	22.5039	INa	-0.922149	INa 10kPa
141114_5DIV_10kPa1c1_0001.abf	5	10kPa	-40	22.5039	INa	-1.112	INa 10kPa
141114_5DIV_10kPa1c1_0001.abf	5	10kPa	-30	22.5039	INa	-0.786539	INa 10kPa
141114_5DIV_10kPa1c1_0001.abf	5	10kPa	-20	22.5039	INa	-39.1913	INa 10kPa
141114_5DIV_10kPa1c1_0001.abf	5	10kPa	-10	22.5039	INa	-39.8151	INa 10kPa
141114_5DIV_10kPa1c1_0001.abf	5	10kPa	0	22.5039	INa	-38.4319	INa 10kPa
141114_5DIV_10kPa1c1_0001.abf	5	10kPa	10	22.5039	INa	-37.0487	INa 10kPa
141114_5DIV_10kPa1c1_0001.abf	5	10kPa	20	22.5039	INa	-34.7976	INa 10kPa
141114_5DIV_10kPa1c1_0001.abf	5	10kPa	30	22.5039	INa	-32.004	INa 10kPa
141114_5DIV_10kPa1c1_0001.abf	5	10kPa	40	22.5039	INa	-30.0512	INa 10kPa
141114_5DIV_10kPa1c1_0001.abf	5	10kPa	50	22.5039	INa	-27.339	INa 10kPa
141114_5DIV_10kPa1c1_0001.abf	5	10kPa	60	22.5039	INa	-26.1728	INa 10kPa
141114_5DIV_10kPa1c1_0001.abf	5	10kPa	70	22.5039	INa	-24.3013	INa 10kPa
141114_5DIV_10kPa1c1_0001.abf	5	10kPa	-120	22.5039	INa	-0.922149	INa 10kPa
141114_5DIV_10kPa1c2_0001.abf	5	10kPa	-110	17.968	INa	-1.32478	INa 10kPa
141114_5DIV_10kPa1c2_0001.abf	5	10kPa	-100	17.968	INa	-1.5286	INa 10kPa
141114_5DIV_10kPa1c2_0001.abf	5	10kPa	-90	17.968	INa	-1.69844	INa 10kPa
141114_5DIV_10kPa1c2_0001.abf	5	10kPa	-80	17.968	INa	-1.32478	INa 10kPa
141114_5DIV_10kPa1c2_0001.abf	5	10kPa	-70	17.968	INa	-1.69844	INa 10kPa
141114_5DIV_10kPa1c2_0001.abf	5	10kPa	-60	17.968	INa	-1.6305	INa 10kPa
141114_5DIV_10kPa1c2_0001.abf	5	10kPa	-50	17.968	INa	-1.56256	INa 10kPa
141114_5DIV_10kPa1c2_0001.abf	5	10kPa	-40	17.968	INa	-1.01906	INa 10kPa
141114_5DIV_10kPa1c2_0001.abf	5	10kPa	-30	17.968	INa	-0.203813	INa 10kPa
141114_5DIV_10kPa1c2_0001.abf	5	10kPa	-20	17.968	INa	-0.747313	INa 10kPa
141114_5DIV_10kPa1c2_0001.abf	5	10kPa	-10	17.968	INa	-9.17157	INa 10kPa
141114_5DIV_10kPa1c2_0001.abf	5	10kPa	0	17.968	INa	-33.0516	INa 10kPa
141114_5DIV_10kPa1c2_0001.abf	5	10kPa	10	17.968	INa	-34.6821	INa 10kPa
141114_5DIV_10kPa1c2_0001.abf	5	10kPa	20	17.968	INa	-35.0218	INa 10kPa
141114_5DIV_10kPa1c2_0001.abf	5	10kPa	30	17.968	INa	-31.9646	INa 10kPa
141114_5DIV_10kPa1c2_0001.abf	5	10kPa	40	17.968	INa	-29.2811	INa 10kPa
141114_5DIV_10kPa1c2_0001.abf	5	10kPa	50	17.968	INa	-23.8121	INa 10kPa
141114_5DIV_10kPa1c2_0001.abf	5	10kPa	60	17.968	INa	-20.9587	INa 10kPa
141114_5DIV_10kPa1c2_0001.abf	5	10kPa	70	17.968	INa	-17.1203	INa 10kPa
141114_5DIV_10kPa1c2_0001.abf	5	10kPa	-120	17.968	INa	-0.985095	INa 10kPa
141121_100Pa1c1_0001.abf	5	0.1kPa	-110	17.3603	INa	-1.89853	INa 0.1kPa
141121_100Pa1c1_0001.abf	5	0.1kPa	-100	17.3603	INa	-2.17979	INa 0.1kPa
141121_100Pa1c1_0001.abf	5	0.1kPa	-90	17.3603	INa	-1.86337	INa 0.1kPa
141121_100Pa1c1_0001.abf	5	0.1kPa	-80	17.3603	INa	-1.79305	INa 0.1kPa
141121_100Pa1c1_0001.abf	5	0.1kPa	-70	17.3603	INa	-1.54695	INa 0.1kPa
141121_100Pa1c1_0001.abf	5	0.1kPa	-60	17.3603	INa	-1.47663	INa 0.1kPa
141121_100Pa1c1_0001.abf	5	0.1kPa	-50	17.3603	INa	-1.336	INa 0.1kPa
141121_100Pa1c1_0001.abf	5	0.1kPa	-40	17.3603	INa	-1.26568	INa 0.1kPa
141121_100Pa1c1_0001.abf	5	0.1kPa	-30	17.3603	INa	-0.703158	INa 0.1kPa
141121_100Pa1c1_0001.abf	5	0.1kPa	-20	17.3603	INa	-3.72674	INa 0.1kPa
141121_100Pa1c1_0001.abf	5	0.1kPa	-10	17.3603	INa	-38.9901	INa 0.1kPa
141121_100Pa1c1_0001.abf	5	0.1kPa	0	17.3603	INa	-43.209	INa 0.1kPa
141121_100Pa1c1_0001.abf	5	0.1kPa	10	17.3603	INa	-38.8495	INa 0.1kPa
141121_100Pa1c1_0001.abf	5	0.1kPa	20	17.3603	INa	-34.3141	INa 0.1kPa
141121_100Pa1c1_0001.abf	5	0.1kPa	30	17.3603	INa	-29.9545	INa 0.1kPa
141121_100Pa1c1_0001.abf	5	0.1kPa	40	17.3603	INa	-25.7004	INa 0.1kPa
141121_100Pa1c1_0001.abf	5	0.1kPa	50	17.3603	INa	-21.6573	INa 0.1kPa
141121_100Pa1c1_0001.abf	5	0.1kPa	60	17.3603	INa	-18.6688	INa 0.1kPa
141121_100Pa1c1_0001.abf	5	0.1kPa	70	17.3603	INa	-15.2937	INa 0.1kPa
141121_100Pa1c1_0001.abf	5	0.1kPa	-120	17.3603	INa	-1.82821	INa 0.1kPa
141121_100Pa1c3_0001.abf	5	0.1kPa	-110	12.686	INa	-2.35749	INa 0.1kPa
141121_100Pa1c3_0001.abf	5	0.1kPa	-100	12.686	INa	-1.73204	INa 0.1kPa
141121_100Pa1c3_0001.abf	5	0.1kPa	-90	12.686	INa	-1.29903	INa 0.1kPa
141121_100Pa1c3_0001.abf	5	0.1kPa	-80	12.686	INa	-1.34714	INa 0.1kPa
141121_100Pa1c3_0001.abf	5	0.1kPa	-70	12.686	INa	-1.29903	INa 0.1kPa
141121_100Pa1c3_0001.abf	5	0.1kPa	-60	12.686	INa	-1.44336	INa 0.1kPa
141121_100Pa1c3_0001.abf	5	0.1kPa	-50	12.686	INa	-2.02071	INa 0.1kPa
141121_100Pa1c3_0001.abf	5	0.1kPa	-40	12.686	INa	-2.06882	INa 0.1kPa
141121_100Pa1c3_0001.abf	5	0.1kPa	-30	12.686	INa	-3.07917	INa 0.1kPa
141121_100Pa1c3_0001.abf	5	0.1kPa	-20	12.686	INa	-97.3308	INa 0.1kPa
141121_100Pa1c3_0001.abf	5	0.1kPa	-10	12.686	INa	-94.7808	INa 0.1kPa
141121_100Pa1c3_0001.abf	5	0.1kPa	0	12.686	INa	-88.2376	INa 0.1kPa
141121_100Pa1c3_0001.abf	5	0.1kPa	10	12.686	INa	-79.8661	INa 0.1kPa
141121_100Pa1c3_0001.abf	5	0.1kPa	20	12.686	INa	-70.3399	INa 0.1kPa
141121_100Pa1c3_0001.abf	5	0.1kPa	30	12.686	INa	-62.69	INa 0.1kPa
141121_100Pa1c3_0001.abf	5	0.1kPa	40	12.686	INa	-54.7997	INa 0.1kPa
141121_100Pa1c3_0001.abf	5	0.1kPa	50	12.686	INa	-46.6206	INa 0.1kPa
141121_100Pa1c3_0001.abf	5	0.1kPa	60	12.686	INa	-40.1255	INa 0.1kPa
141121_100Pa1c3_0001.abf	5	0.1kPa	70	12.686	INa	-34.0152	INa 0.1kPa
141121_100Pa1c3_0001.abf	5	0.1kPa	-120	12.686	INa	-2.59805	INa 0.1kPa
141121_100Pa1c4_0001.abf	5	0.1kPa	-110	28.3901	INa	-0.365479	INa 0.1kPa
141121_100Pa1c4_0001.abf	5	0.1kPa	-100	28.3901	INa	-0.924447	INa 0.1kPa
141121_100Pa1c4_0001.abf	5	0.1kPa	-90	28.3901	INa	-1.28993	INa 0.1kPa
141121_100Pa1c4_0001.abf	5	0.1kPa	-80	28.3901	INa	-0.881449	INa 0.1kPa
141121_100Pa1c4_0001.abf	5	0.1kPa	-70	28.3901	INa	-0.68796	INa 0.1kPa
141121_100Pa1c4_0001.abf	5	0.1kPa	-60	28.3901	INa	-0.68796	INa 0.1kPa
141121_100Pa1c4_0001.abf	5	0.1kPa	-50	28.3901	INa	-0.666462	INa 0.1kPa
141121_100Pa1c4_0001.abf	5	0.1kPa	-40	28.3901	INa	-0.773955	INa 0.1kPa
141121_100Pa1c4_0001.abf	5	0.1kPa	-30	28.3901	INa	-0.537469	INa 0.1kPa
141121_100Pa1c4_0001.abf	5	0.1kPa	-20	28.3901	INa	-17.586	INa 0.1kPa
141121_100Pa1c4_0001.abf	5	0.1kPa	-10	28.3901	INa	-25.3685	INa 0.1kPa
141121_100Pa1c4_0001.abf	5	0.1kPa	0	28.3901	INa	-29.6468	INa 0.1kPa
141121_100Pa1c4_0001.abf	5	0.1kPa	10	28.3901	INa	-28.7438	INa 0.1kPa
141121_100Pa1c4_0001.abf	5	0.1kPa	20	28.3901	INa	-27.2389	INa 0.1kPa
141121_100Pa1c4_0001.abf	5	0.1kPa	30	28.3901	INa	-25.433	INa 0.1kPa
141121_100Pa1c4_0001.abf	5	0.1kPa	40	28.3901	INa	-22.3587	INa 0.1kPa
141121_100Pa1c4_0001.abf	5	0.1kPa	50	28.3901	INa	-19.3489	INa 0.1kPa
141121_100Pa1c4_0001.abf	5	0.1kPa	60	28.3901	INa	-17.0055	INa 0.1kPa
141121_100Pa1c4_0001.abf	5	0.1kPa	70	28.3901	INa	-13.9527	INa 0.1kPa
141121_100Pa1c4_0001.abf	5	0.1kPa	-120	28.3901	INa	-0.279484	INa 0.1kPa
141123_7DIV_100Pa1c1_0001.abf	7	0.1kPa	-110	35.7263	INa	-0.956709	INa 0.1kPa
141123_7DIV_100Pa1c1_0001.abf	7	0.1kPa	-100	35.7263	INa	-0.734616	INa 0.1kPa
141123_7DIV_100Pa1c1_0001.abf	7	0.1kPa	-90	35.7263	INa	-0.563775	INa 0.1kPa
141123_7DIV_100Pa1c1_0001.abf	7	0.1kPa	-80	35.7263	INa	-0.649195	INa 0.1kPa
141123_7DIV_100Pa1c1_0001.abf	7	0.1kPa	-70	35.7263	INa	-0.717532	INa 0.1kPa
141123_7DIV_100Pa1c1_0001.abf	7	0.1kPa	-60	35.7263	INa	-0.649195	INa 0.1kPa
141123_7DIV_100Pa1c1_0001.abf	7	0.1kPa	-50	35.7263	INa	-0.700448	INa 0.1kPa
141123_7DIV_100Pa1c1_0001.abf	7	0.1kPa	-40	35.7263	INa	-0.580859	INa 0.1kPa
141123_7DIV_100Pa1c1_0001.abf	7	0.1kPa	-30	35.7263	INa	-65.8421	INa 0.1kPa
141123_7DIV_100Pa1c1_0001.abf	7	0.1kPa	-20	35.7263	INa	-66.6279	INa 0.1kPa
141123_7DIV_100Pa1c1_0001.abf	7	0.1kPa	-10	35.7263	INa	-62.9207	INa 0.1kPa
141123_7DIV_100Pa1c1_0001.abf	7	0.1kPa	0	35.7263	INa	-59.1622	INa 0.1kPa
141123_7DIV_100Pa1c1_0001.abf	7	0.1kPa	10	35.7263	INa	-54.7716	INa 0.1kPa
141123_7DIV_100Pa1c1_0001.abf	7	0.1kPa	20	35.7263	INa	-50.5006	INa 0.1kPa
141123_7DIV_100Pa1c1_0001.abf	7	0.1kPa	30	35.7263	INa	-46.4516	INa 0.1kPa
141123_7DIV_100Pa1c1_0001.abf	7	0.1kPa	40	35.7263	INa	-43.1373	INa 0.1kPa
141123_7DIV_100Pa1c1_0001.abf	7	0.1kPa	50	35.7263	INa	-40.3014	INa 0.1kPa
141123_7DIV_100Pa1c1_0001.abf	7	0.1kPa	60	35.7263	INa	-36.9358	INa 0.1kPa
141123_7DIV_100Pa1c1_0001.abf	7	0.1kPa	70	35.7263	INa	-34.2536	INa 0.1kPa
141123_7DIV_100Pa1c1_0001.abf	7	0.1kPa	-120	35.7263	INa	-1.46923	INa 0.1kPa
141123_7DIV_100Pa1c2_0001.abf	7	0.1kPa	-110	25.0492	INa	-0.87718	INa 0.1kPa
141123_7DIV_100Pa1c2_0001.abf	7	0.1kPa	-100	25.0492	INa	-0.462956	INa 0.1kPa
141123_7DIV_100Pa1c2_0001.abf	7	0.1kPa	-90	25.0492	INa	-1.07211	INa 0.1kPa
141123_7DIV_100Pa1c2_0001.abf	7	0.1kPa	-80	25.0492	INa	-0.536054	INa 0.1kPa
141123_7DIV_100Pa1c2_0001.abf	7	0.1kPa	-70	25.0492	INa	-0.706617	INa 0.1kPa
141123_7DIV_100Pa1c2_0001.abf	7	0.1kPa	-60	25.0492	INa	-1.80309	INa 0.1kPa
141123_7DIV_100Pa1c2_0001.abf	7	0.1kPa	-50	25.0492	INa	-0.925912	INa 0.1kPa
141123_7DIV_100Pa1c2_0001.abf	7	0.1kPa	-40	25.0492	INa	-0.974644	INa 0.1kPa
141123_7DIV_100Pa1c2_0001.abf	7	0.1kPa	-30	25.0492	INa	-0.365492	INa 0.1kPa
141123_7DIV_100Pa1c2_0001.abf	7	0.1kPa	-20	25.0492	INa	-55.969	INa 0.1kPa
141123_7DIV_100Pa1c2_0001.abf	7	0.1kPa	-10	25.0492	INa	-52.2897	INa 0.1kPa
141123_7DIV_100Pa1c2_0001.abf	7	0.1kPa	0	25.0492	INa	-49.049	INa 0.1kPa
141123_7DIV_100Pa1c2_0001.abf	7	0.1kPa	10	25.0492	INa	-44.4194	INa 0.1kPa
141123_7DIV_100Pa1c2_0001.abf	7	0.1kPa	20	25.0492	INa	-40.399	INa 0.1kPa
141123_7DIV_100Pa1c2_0001.abf	7	0.1kPa	30	25.0492	INa	-36.5248	INa 0.1kPa
141123_7DIV_100Pa1c2_0001.abf	7	0.1kPa	40	25.0492	INa	-34.6242	INa 0.1kPa
141123_7DIV_100Pa1c2_0001.abf	7	0.1kPa	50	25.0492	INa	-29.483	INa 0.1kPa
141123_7DIV_100Pa1c2_0001.abf	7	0.1kPa	60	25.0492	INa	-15.0339	INa 0.1kPa
141123_7DIV_100Pa1c2_0001.abf	7	0.1kPa	70	25.0492	INa	-9.84391	INa 0.1kPa
141123_7DIV_100Pa1c2_0001.abf	7	0.1kPa	-120	25.0492	INa	-0.901546	INa 0.1kPa
141123_7DIV_100Pa1c3_0001.abf	7	0.1kPa	-110	28.8821	INa	-0.33812	INa 0.1kPa
141123_7DIV_100Pa1c3_0001.abf	7	0.1kPa	-100	28.8821	INa	-0.401518	INa 0.1kPa
141123_7DIV_100Pa1c3_0001.abf	7	0.1kPa	-90	28.8821	INa	-0.295855	INa 0.1kPa
141123_7DIV_100Pa1c3_0001.abf	7	0.1kPa	-80	28.8821	INa	-0.549445	INa 0.1kPa
141123_7DIV_100Pa1c3_0001.abf	7	0.1kPa	-70	28.8821	INa	-0.570578	INa 0.1kPa
141123_7DIV_100Pa1c3_0001.abf	7	0.1kPa	-60	28.8821	INa	-0.633976	INa 0.1kPa
141123_7DIV_100Pa1c3_0001.abf	7	0.1kPa	-50	28.8821	INa	-0.42265	INa 0.1kPa
141123_7DIV_100Pa1c3_0001.abf	7	0.1kPa	-40	28.8821	INa	-0.33812	INa 0.1kPa
141123_7DIV_100Pa1c3_0001.abf	7	0.1kPa	-30	28.8821	INa	-0.232458	INa 0.1kPa
141123_7DIV_100Pa1c3_0001.abf	7	0.1kPa	-20	28.8821	INa	-47.6538	INa 0.1kPa
141123_7DIV_100Pa1c3_0001.abf	7	0.1kPa	-10	28.8821	INa	-47.0621	INa 0.1kPa
141123_7DIV_100Pa1c3_0001.abf	7	0.1kPa	0	28.8821	INa	-44.3572	INa 0.1kPa
141123_7DIV_100Pa1c3_0001.abf	7	0.1kPa	10	28.8821	INa	-41.3141	INa 0.1kPa
141123_7DIV_100Pa1c3_0001.abf	7	0.1kPa	20	28.8821	INa	-38.8627	INa 0.1kPa
141123_7DIV_100Pa1c3_0001.abf	7	0.1kPa	30	28.8821	INa	-36.3691	INa 0.1kPa
141123_7DIV_100Pa1c3_0001.abf	7	0.1kPa	40	28.8821	INa	-34.1079	INa 0.1kPa
141123_7DIV_100Pa1c3_0001.abf	7	0.1kPa	50	28.8821	INa	-31.5508	INa 0.1kPa
141123_7DIV_100Pa1c3_0001.abf	7	0.1kPa	60	28.8821	INa	-29.3108	INa 0.1kPa
141123_7DIV_100Pa1c3_0001.abf	7	0.1kPa	70	28.8821	INa	-26.4579	INa 0.1kPa
141123_7DIV_100Pa1c3_0001.abf	7	0.1kPa	-120	28.8821	INa	-0.190193	INa 0.1kPa
141123_7DIV_10kPa1c1_0001.abf	7	10kPa	-110	32.1242	INa	-0.930987	INa 10kPa
141123_7DIV_10kPa1c1_0001.abf	7	10kPa	-100	32.1242	INa	-1.17798	INa 10kPa
141123_7DIV_10kPa1c1_0001.abf	7	10kPa	-90	32.1242	INa	-0.949987	INa 10kPa
141123_7DIV_10kPa1c1_0001.abf	7	10kPa	-80	32.1242	INa	-0.664991	INa 10kPa
141123_7DIV_10kPa1c1_0001.abf	7	10kPa	-70	32.1242	INa	-1.00699	INa 10kPa
141123_7DIV_10kPa1c1_0001.abf	7	10kPa	-60	32.1242	INa	-1.04499	INa 10kPa
141123_7DIV_10kPa1c1_0001.abf	7	10kPa	-50	32.1242	INa	-0.854988	INa 10kPa
141123_7DIV_10kPa1c1_0001.abf	7	10kPa	-40	32.1242	INa	-0.379995	INa 10kPa
141123_7DIV_10kPa1c1_0001.abf	7	10kPa	-30	32.1242	INa	-56.2962	INa 10kPa
141123_7DIV_10kPa1c1_0001.abf	7	10kPa	-20	32.1242	INa	-51.0903	INa 10kPa
141123_7DIV_10kPa1c1_0001.abf	7	10kPa	-10	32.1242	INa	-45.8844	INa 10kPa
141123_7DIV_10kPa1c1_0001.abf	7	10kPa	0	32.1242	INa	-43.0914	INa 10kPa
141123_7DIV_10kPa1c1_0001.abf	7	10kPa	10	32.1242	INa	-39.7665	INa 10kPa
141123_7DIV_10kPa1c1_0001.abf	7	10kPa	20	32.1242	INa	-35.2255	INa 10kPa
141123_7DIV_10kPa1c1_0001.abf	7	10kPa	30	32.1242	INa	-31.8056	INa 10kPa
141123_7DIV_10kPa1c1_0001.abf	7	10kPa	40	32.1242	INa	-28.7086	INa 10kPa
141123_7DIV_10kPa1c1_0001.abf	7	10kPa	50	32.1242	INa	-25.3077	INa 10kPa
141123_7DIV_10kPa1c1_0001.abf	7	10kPa	60	32.1242	INa	-22.4007	INa 10kPa
141123_7DIV_10kPa1c1_0001.abf	7	10kPa	70	32.1242	INa	-19.9877	INa 10kPa
141123_7DIV_10kPa1c1_0001.abf	7	10kPa	-120	32.1242	INa	-1.51998	INa 10kPa
141123_7DIV_10kPa1c2_0001.abf	7	10kPa	-110	41.4503	INa	-0.795145	INa 10kPa
141123_7DIV_10kPa1c2_0001.abf	7	10kPa	-100	41.4503	INa	-0.75097	INa 10kPa
141123_7DIV_10kPa1c2_0001.abf	7	10kPa	-90	41.4503	INa	-0.397572	INa 10kPa
141123_7DIV_10kPa1c2_0001.abf	7	10kPa	-80	41.4503	INa	-0.588996	INa 10kPa
141123_7DIV_10kPa1c2_0001.abf	7	10kPa	-70	41.4503	INa	-0.427022	INa 10kPa
141123_7DIV_10kPa1c2_0001.abf	7	10kPa	-60	41.4503	INa	-0.633171	INa 10kPa
141123_7DIV_10kPa1c2_0001.abf	7	10kPa	-50	41.4503	INa	-0.456472	INa 10kPa
141123_7DIV_10kPa1c2_0001.abf	7	10kPa	-40	41.4503	INa	-0.323948	INa 10kPa
141123_7DIV_10kPa1c2_0001.abf	7	10kPa	-30	41.4503	INa	-0.530096	INa 10kPa
141123_7DIV_10kPa1c2_0001.abf	7	10kPa	-20	41.4503	INa	-33.7642	INa 10kPa
141123_7DIV_10kPa1c2_0001.abf	7	10kPa	-10	41.4503	INa	-31.0695	INa 10kPa
141123_7DIV_10kPa1c2_0001.abf	7	10kPa	0	41.4503	INa	-28.9933	INa 10kPa
141123_7DIV_10kPa1c2_0001.abf	7	10kPa	10	41.4503	INa	-27.5208	INa 10kPa
141123_7DIV_10kPa1c2_0001.abf	7	10kPa	20	41.4503	INa	-26.1661	INa 10kPa
141123_7DIV_10kPa1c2_0001.abf	7	10kPa	30	41.4503	INa	-24.0605	INa 10kPa
141123_7DIV_10kPa1c2_0001.abf	7	10kPa	40	41.4503	INa	-23.1328	INa 10kPa
141123_7DIV_10kPa1c2_0001.abf	7	10kPa	50	41.4503	INa	-22.1904	INa 10kPa
141123_7DIV_10kPa1c2_0001.abf	7	10kPa	60	41.4503	INa	-20.5854	INa 10kPa
141123_7DIV_10kPa1c2_0001.abf	7	10kPa	70	41.4503	INa	-19.6725	INa 10kPa
141123_7DIV_10kPa1c2_0001.abf	7	10kPa	-120	41.4503	INa	-0.912944	INa 10kPa
141126_10DIV_100Pa1c1_0001.abf	10	0.1kPa	-120	30.223	INa	-0.545262	INa 0.1kPa
141126_10DIV_100Pa1c1_0001.abf	10	0.1kPa	-110	30.223	INa	-0.545262	INa 0.1kPa
141126_10DIV_100Pa1c1_0001.abf	10	0.1kPa	-100	30.223	INa	-0.767406	INa 0.1kPa
141126_10DIV_100Pa1c1_0001.abf	10	0.1kPa	-90	30.223	INa	-0.767406	INa 0.1kPa
141126_10DIV_100Pa1c1_0001.abf	10	0.1kPa	-80	30.223	INa	-1.1915	INa 0.1kPa
141126_10DIV_100Pa1c1_0001.abf	10	0.1kPa	-70	30.223	INa	-2.18105	INa 0.1kPa
141126_10DIV_100Pa1c1_0001.abf	10	0.1kPa	-60	30.223	INa	-3.63508	INa 0.1kPa
141126_10DIV_100Pa1c1_0001.abf	10	0.1kPa	-50	30.223	INa	-4.50346	INa 0.1kPa
141126_10DIV_100Pa1c1_0001.abf	10	0.1kPa	-40	30.223	INa	-3.02924	INa 0.1kPa
141126_10DIV_100Pa1c1_0001.abf	10	0.1kPa	-30	30.223	INa	-3.99859	INa 0.1kPa
141126_10DIV_100Pa1c1_0001.abf	10	0.1kPa	-20	30.223	INa	15.6309	INa 0.1kPa
141126_10DIV_100Pa1c1_0001.abf	10	0.1kPa	-10	30.223	INa	-71.0053	INa 0.1kPa
141126_10DIV_100Pa1c1_0001.abf	10	0.1kPa	0	30.223	INa	3.47352	INa 0.1kPa
141126_10DIV_100Pa1c1_0001.abf	10	0.1kPa	10	30.223	INa	-28.7373	INa 0.1kPa
141126_10DIV_100Pa1c1_0001.abf	10	0.1kPa	20	30.223	INa	-24.2137	INa 0.1kPa
141126_10DIV_100Pa1c1_0001.abf	10	0.1kPa	30	30.223	INa	-22.9818	INa 0.1kPa
141126_10DIV_100Pa1c1_0001.abf	10	0.1kPa	40	30.223	INa	-23.8502	INa 0.1kPa
141126_10DIV_100Pa1c1_0001.abf	10	0.1kPa	50	30.223	INa	-25.2032	INa 0.1kPa
141126_10DIV_100Pa1c1_0001.abf	10	0.1kPa	60	30.223	INa	-24.5166	INa 0.1kPa
141126_10DIV_100Pa1c1_0001.abf	10	0.1kPa	70	30.223	INa	-25.9505	INa 0.1kPa
141126_10DIV_100Pa1c3_0001.abf	10	0.1kPa	-120	39.6952	INa	-3.12132	INa 0.1kPa
141126_10DIV_100Pa1c3_0001.abf	10	0.1kPa	-110	39.6952	INa	-1.64523	INa 0.1kPa
141126_10DIV_100Pa1c3_0001.abf	10	0.1kPa	-100	39.6952	INa	-1.23008	INa 0.1kPa
141126_10DIV_100Pa1c3_0001.abf	10	0.1kPa	-90	39.6952	INa	-0.72267	INa 0.1kPa
141126_10DIV_100Pa1c3_0001.abf	10	0.1kPa	-80	39.6952	INa	-0.384399	INa 0.1kPa
141126_10DIV_100Pa1c3_0001.abf	10	0.1kPa	-70	39.6952	INa	-0.937934	INa 0.1kPa
141126_10DIV_100Pa1c3_0001.abf	10	0.1kPa	-60	39.6952	INa	-1.36846	INa 0.1kPa
141126_10DIV_100Pa1c3_0001.abf	10	0.1kPa	-50	39.6952	INa	-1.41459	INa 0.1kPa
141126_10DIV_100Pa1c3_0001.abf	10	0.1kPa	-40	39.6952	INa	-94.4392	INa 0.1kPa
141126_10DIV_100Pa1c3_0001.abf	10	0.1kPa	-30	39.6952	INa	-87.9198	INa 0.1kPa
141126_10DIV_100Pa1c3_0001.abf	10	0.1kPa	-20	39.6952	INa	-81.2312	INa 0.1kPa
141126_10DIV_100Pa1c3_0001.abf	10	0.1kPa	-10	39.6952	INa	-75.3268	INa 0.1kPa
141126_10DIV_100Pa1c3_0001.abf	10	0.1kPa	0	39.6952	INa	-71.2676	INa 0.1kPa
141126_10DIV_100Pa1c3_0001.abf	10	0.1kPa	10	39.6952	INa	-65.5016	INa 0.1kPa
141126_10DIV_100Pa1c3_0001.abf	10	0.1kPa	20	39.6952	INa	-61.2271	INa 0.1kPa
141126_10DIV_100Pa1c3_0001.abf	10	0.1kPa	30	39.6952	INa	-58.0443	INa 0.1kPa
141126_10DIV_100Pa1c3_0001.abf	10	0.1kPa	40	39.6952	INa	-53.6006	INa 0.1kPa
141126_10DIV_100Pa1c3_0001.abf	10	0.1kPa	50	39.6952	INa	-48.8648	INa 0.1kPa
141126_10DIV_100Pa1c3_0001.abf	10	0.1kPa	60	39.6952	INa	-46.8967	INa 0.1kPa
141126_10DIV_100Pa1c3_0001.abf	10	0.1kPa	70	39.6952	INa	-43.3602	INa 0.1kPa
141126_10DIV_100Pa1c4_0001.abf	10	0.1kPa	-120	43.6078	INa	-2.04347	INa 0.1kPa
141126_10DIV_100Pa1c4_0001.abf	10	0.1kPa	-110	43.6078	INa	-1.49761	INa 0.1kPa
141126_10DIV_100Pa1c4_0001.abf	10	0.1kPa	-100	43.6078	INa	-1.09172	INa 0.1kPa
141126_10DIV_100Pa1c4_0001.abf	10	0.1kPa	-90	43.6078	INa	-0.713816	INa 0.1kPa
141126_10DIV_100Pa1c4_0001.abf	10	0.1kPa	-80	43.6078	INa	-0.363906	INa 0.1kPa
141126_10DIV_100Pa1c4_0001.abf	10	0.1kPa	-70	43.6078	INa	-0.279928	INa 0.1kPa
141126_10DIV_100Pa1c4_0001.abf	10	0.1kPa	-60	43.6078	INa	-0.419892	INa 0.1kPa
141126_10DIV_100Pa1c4_0001.abf	10	0.1kPa	-50	43.6078	INa	-1.06373	INa 0.1kPa
141126_10DIV_100Pa1c4_0001.abf	10	0.1kPa	-40	43.6078	INa	-0.587848	INa 0.1kPa
141126_10DIV_100Pa1c4_0001.abf	10	0.1kPa	-30	43.6078	INa	-0.783798	INa 0.1kPa
141126_10DIV_100Pa1c4_0001.abf	10	0.1kPa	-20	43.6078	INa	-64.9292	INa 0.1kPa
141126_10DIV_100Pa1c4_0001.abf	10	0.1kPa	-10	43.6078	INa	-61.1782	INa 0.1kPa
141126_10DIV_100Pa1c4_0001.abf	10	0.1kPa	0	43.6078	INa	-57.5531	INa 0.1kPa
141126_10DIV_100Pa1c4_0001.abf	10	0.1kPa	10	43.6078	INa	-54.5159	INa 0.1kPa
141126_10DIV_100Pa1c4_0001.abf	10	0.1kPa	20	43.6078	INa	-51.3947	INa 0.1kPa
141126_10DIV_100Pa1c4_0001.abf	10	0.1kPa	30	43.6078	INa	-48.9873	INa 0.1kPa
141126_10DIV_100Pa1c4_0001.abf	10	0.1kPa	40	43.6078	INa	-46.1601	INa 0.1kPa
141126_10DIV_100Pa1c4_0001.abf	10	0.1kPa	50	43.6078	INa	-43.9207	INa 0.1kPa
141126_10DIV_100Pa1c4_0001.abf	10	0.1kPa	60	43.6078	INa	-41.9892	INa 0.1kPa
141126_10DIV_100Pa1c4_0001.abf	10	0.1kPa	70	43.6078	INa	-39.0919	INa 0.1kPa
141126_10DIV_100Pa1c5_0001.abf	10	0.1kPa	-120	49.7416	INa	-0.760767	INa 0.1kPa
141126_10DIV_100Pa1c5_0001.abf	10	0.1kPa	-110	49.7416	INa	-0.478547	INa 0.1kPa
141126_10DIV_100Pa1c5_0001.abf	10	0.1kPa	-100	49.7416	INa	-0.441736	INa 0.1kPa
141126_10DIV_100Pa1c5_0001.abf	10	0.1kPa	-90	49.7416	INa	-0.196327	INa 0.1kPa
141126_10DIV_100Pa1c5_0001.abf	10	0.1kPa	-80	49.7416	INa	-0.233138	INa 0.1kPa
141126_10DIV_100Pa1c5_0001.abf	10	0.1kPa	-70	49.7416	INa	-0.319032	INa 0.1kPa
141126_10DIV_100Pa1c5_0001.abf	10	0.1kPa	-60	49.7416	INa	-0.380384	INa 0.1kPa
141126_10DIV_100Pa1c5_0001.abf	10	0.1kPa	-50	49.7416	INa	-0.392654	INa 0.1kPa
141126_10DIV_100Pa1c5_0001.abf	10	0.1kPa	-40	49.7416	INa	-0.466277	INa 0.1kPa
141126_10DIV_100Pa1c5_0001.abf	10	0.1kPa	-30	49.7416	INa	-39.6213	INa 0.1kPa
141126_10DIV_100Pa1c5_0001.abf	10	0.1kPa	-20	49.7416	INa	-37.8666	INa 0.1kPa
141126_10DIV_100Pa1c5_0001.abf	10	0.1kPa	-10	49.7416	INa	-35.7929	INa 0.1kPa
141126_10DIV_100Pa1c5_0001.abf	10	0.1kPa	0	49.7416	INa	-34.0259	INa 0.1kPa
141126_10DIV_100Pa1c5_0001.abf	10	0.1kPa	10	49.7416	INa	-32.578	INa 0.1kPa
141126_10DIV_100Pa1c5_0001.abf	10	0.1kPa	20	49.7416	INa	-31.4491	INa 0.1kPa
141126_10DIV_100Pa1c5_0001.abf	10	0.1kPa	30	49.7416	INa	-30.0749	INa 0.1kPa
141126_10DIV_100Pa1c5_0001.abf	10	0.1kPa	40	49.7416	INa	-28.676	INa 0.1kPa
141126_10DIV_100Pa1c5_0001.abf	10	0.1kPa	50	49.7416	INa	-28.0625	INa 0.1kPa
141126_10DIV_100Pa1c5_0001.abf	10	0.1kPa	60	49.7416	INa	-27.179	INa 0.1kPa
141126_10DIV_100Pa1c5_0001.abf	10	0.1kPa	70	49.7416	INa	-26.1115	INa 0.1kPa
141126_10DIV_10kPa1c1_0001.abf	10	10kPa	-120	50.6828	INa	-0.505789	INa 10kPa
141126_10DIV_10kPa1c1_0001.abf	10	10kPa	-110	50.6828	INa	-0.32515	INa 10kPa
141126_10DIV_10kPa1c1_0001.abf	10	10kPa	-100	50.6828	INa	-0.469661	INa 10kPa
141126_10DIV_10kPa1c1_0001.abf	10	10kPa	-90	50.6828	INa	-0.469661	INa 10kPa
141126_10DIV_10kPa1c1_0001.abf	10	10kPa	-80	50.6828	INa	-0.578044	INa 10kPa
141126_10DIV_10kPa1c1_0001.abf	10	10kPa	-70	50.6828	INa	-0.74664	INa 10kPa
141126_10DIV_10kPa1c1_0001.abf	10	10kPa	-60	50.6828	INa	-1.14405	INa 10kPa
141126_10DIV_10kPa1c1_0001.abf	10	10kPa	-50	50.6828	INa	-0.409448	INa 10kPa
141126_10DIV_10kPa1c1_0001.abf	10	10kPa	-40	50.6828	INa	-1.3006	INa 10kPa
141126_10DIV_10kPa1c1_0001.abf	10	10kPa	-30	50.6828	INa	-46.1833	INa 10kPa
141126_10DIV_10kPa1c1_0001.abf	10	10kPa	-20	50.6828	INa	-70.5696	INa 10kPa
141126_10DIV_10kPa1c1_0001.abf	10	10kPa	-10	50.6828	INa	-72.4121	INa 10kPa
141126_10DIV_10kPa1c1_0001.abf	10	10kPa	0	50.6828	INa	-61.3449	INa 10kPa
141126_10DIV_10kPa1c1_0001.abf	10	10kPa	10	50.6828	INa	-53.7822	INa 10kPa
141126_10DIV_10kPa1c1_0001.abf	10	10kPa	20	50.6828	INa	-49.495	INa 10kPa
141126_10DIV_10kPa1c1_0001.abf	10	10kPa	30	50.6828	INa	-44.8105	INa 10kPa
141126_10DIV_10kPa1c1_0001.abf	10	10kPa	40	50.6828	INa	-43.6062	INa 10kPa
141126_10DIV_10kPa1c1_0001.abf	10	10kPa	50	50.6828	INa	-37.4765	INa 10kPa
141126_10DIV_10kPa1c1_0001.abf	10	10kPa	60	50.6828	INa	-34.1287	INa 10kPa
141126_10DIV_10kPa1c1_0001.abf	10	10kPa	70	50.6828	INa	-30.1908	INa 10kPa
141126_10DIV_10kPa1c2_0001.abf	10	10kPa	-120	53.142	INa	-0.459412	INa 10kPa
141126_10DIV_10kPa1c2_0001.abf	10	10kPa	-110	53.142	INa	-0.356044	INa 10kPa
141126_10DIV_10kPa1c2_0001.abf	10	10kPa	-100	53.142	INa	-0.482382	INa 10kPa
141126_10DIV_10kPa1c2_0001.abf	10	10kPa	-90	53.142	INa	-0.379015	INa 10kPa
141126_10DIV_10kPa1c2_0001.abf	10	10kPa	-80	53.142	INa	-0.333074	INa 10kPa
141126_10DIV_10kPa1c2_0001.abf	10	10kPa	-70	53.142	INa	-0.287132	INa 10kPa
141126_10DIV_10kPa1c2_0001.abf	10	10kPa	-60	53.142	INa	-0.252677	INa 10kPa
141126_10DIV_10kPa1c2_0001.abf	10	10kPa	-50	53.142	INa	-0.103368	INa 10kPa
141126_10DIV_10kPa1c2_0001.abf	10	10kPa	-40	53.142	INa	-0.160794	INa 10kPa
141126_10DIV_10kPa1c2_0001.abf	10	10kPa	-30	53.142	INa	-0.229706	INa 10kPa
141126_10DIV_10kPa1c2_0001.abf	10	10kPa	-20	53.142	INa	-14.3566	INa 10kPa
141126_10DIV_10kPa1c2_0001.abf	10	10kPa	-10	53.142	INa	-18.3305	INa 10kPa
141126_10DIV_10kPa1c2_0001.abf	10	10kPa	0	53.142	INa	-21.9025	INa 10kPa
141126_10DIV_10kPa1c2_0001.abf	10	10kPa	10	53.142	INa	-21.9254	INa 10kPa
141126_10DIV_10kPa1c2_0001.abf	10	10kPa	20	53.142	INa	-21.7761	INa 10kPa
141126_10DIV_10kPa1c2_0001.abf	10	10kPa	30	53.142	INa	-20.6276	INa 10kPa
141126_10DIV_10kPa1c2_0001.abf	10	10kPa	40	53.142	INa	-19.9155	INa 10kPa
141126_10DIV_10kPa1c2_0001.abf	10	10kPa	50	53.142	INa	-18.8014	INa 10kPa
141126_10DIV_10kPa1c2_0001.abf	10	10kPa	60	53.142	INa	-17.9285	INa 10kPa
141126_10DIV_10kPa1c2_0001.abf	10	10kPa	70	53.142	INa	-16.8949	INa 10kPa
141205_5DIV_100Pa1c1_0001.abf	5	0.1kPa	-110	21.7558	INa	-1.87966	INa 0.1kPa
141205_5DIV_100Pa1c1_0001.abf	5	0.1kPa	-100	21.7558	INa	-1.68328	INa 0.1kPa
141205_5DIV_100Pa1c1_0001.abf	5	0.1kPa	-90	21.7558	INa	-1.543	INa 0.1kPa
141205_5DIV_100Pa1c1_0001.abf	5	0.1kPa	-80	21.7558	INa	-1.15024	INa 0.1kPa
141205_5DIV_100Pa1c1_0001.abf	5	0.1kPa	-70	21.7558	INa	-1.26246	INa 0.1kPa
141205_5DIV_100Pa1c1_0001.abf	5	0.1kPa	-60	21.7558	INa	-1.15024	INa 0.1kPa
141205_5DIV_100Pa1c1_0001.abf	5	0.1kPa	-50	21.7558	INa	-1.15024	INa 0.1kPa
141205_5DIV_100Pa1c1_0001.abf	5	0.1kPa	-40	21.7558	INa	2.30048	INa 0.1kPa
141205_5DIV_100Pa1c1_0001.abf	5	0.1kPa	-30	21.7558	INa	-0.813584	INa 0.1kPa
141205_5DIV_100Pa1c1_0001.abf	5	0.1kPa	-20	21.7558	INa	-0.841638	INa 0.1kPa
141205_5DIV_100Pa1c1_0001.abf	5	0.1kPa	-10	21.7558	INa	-2.01993	INa 0.1kPa
141205_5DIV_100Pa1c1_0001.abf	5	0.1kPa	0	21.7558	INa	-6.92949	INa 0.1kPa
141205_5DIV_100Pa1c1_0001.abf	5	0.1kPa	10	21.7558	INa	-8.36027	INa 0.1kPa
141205_5DIV_100Pa1c1_0001.abf	5	0.1kPa	20	21.7558	INa	-9.03358	INa 0.1kPa
141205_5DIV_100Pa1c1_0001.abf	5	0.1kPa	30	21.7558	INa	-8.27611	INa 0.1kPa
141205_5DIV_100Pa1c1_0001.abf	5	0.1kPa	40	21.7558	INa	-9.03358	INa 0.1kPa
141205_5DIV_100Pa1c1_0001.abf	5	0.1kPa	50	21.7558	INa	-7.77113	INa 0.1kPa
141205_5DIV_100Pa1c1_0001.abf	5	0.1kPa	60	21.7558	INa	-6.45256	INa 0.1kPa
141205_5DIV_100Pa1c1_0001.abf	5	0.1kPa	70	21.7558	INa	-6.48061	INa 0.1kPa
141205_5DIV_100Pa1c1_0001.abf	5	0.1kPa	-120	21.7558	INa	-2.44075	INa 0.1kPa
141205_5DIV_100Pa1c2_0000.abf	5	0.1kPa	-110	25.3985	INa	-4.83024	INa 0.1kPa
141205_5DIV_100Pa1c2_0000.abf	5	0.1kPa	-100	25.3985	INa	-4.34962	INa 0.1kPa
141205_5DIV_100Pa1c2_0000.abf	5	0.1kPa	-90	25.3985	INa	-3.91706	INa 0.1kPa
141205_5DIV_100Pa1c2_0000.abf	5	0.1kPa	-80	25.3985	INa	-2.13876	INa 0.1kPa
141205_5DIV_100Pa1c2_0000.abf	5	0.1kPa	-70	25.3985	INa	-4.25349	INa 0.1kPa
141205_5DIV_100Pa1c2_0000.abf	5	0.1kPa	-60	25.3985	INa	-1.46589	INa 0.1kPa
141205_5DIV_100Pa1c2_0000.abf	5	0.1kPa	-50	25.3985	INa	-2.83566	INa 0.1kPa
141205_5DIV_100Pa1c2_0000.abf	5	0.1kPa	-40	25.3985	INa	-2.85969	INa 0.1kPa
141205_5DIV_100Pa1c2_0000.abf	5	0.1kPa	-30	25.3985	INa	-0.961242	INa 0.1kPa
141205_5DIV_100Pa1c2_0000.abf	5	0.1kPa	-20	25.3985	INa	-3.14807	INa 0.1kPa
141205_5DIV_100Pa1c2_0000.abf	5	0.1kPa	-10	25.3985	INa	-40.2039	INa 0.1kPa
141205_5DIV_100Pa1c2_0000.abf	5	0.1kPa	0	25.3985	INa	-50.3691	INa 0.1kPa
141205_5DIV_100Pa1c2_0000.abf	5	0.1kPa	10	25.3985	INa	-48.3024	INa 0.1kPa
141205_5DIV_100Pa1c2_0000.abf	5	0.1kPa	20	25.3985	INa	-44.6737	INa 0.1kPa
141205_5DIV_100Pa1c2_0000.abf	5	0.1kPa	30	25.3985	INa	-40.0838	INa 0.1kPa
141205_5DIV_100Pa1c2_0000.abf	5	0.1kPa	40	25.3985	INa	-33.5233	INa 0.1kPa
141205_5DIV_100Pa1c2_0000.abf	5	0.1kPa	50	25.3985	INa	-29.7504	INa 0.1kPa
141205_5DIV_100Pa1c2_0000.abf	5	0.1kPa	60	25.3985	INa	-25.4729	INa 0.1kPa
141205_5DIV_100Pa1c2_0000.abf	5	0.1kPa	70	25.3985	INa	-20.6186	INa 0.1kPa
141205_5DIV_100Pa1c2_0000.abf	5	0.1kPa	-120	25.3985	INa	-7.20931	INa 0.1kPa
141205_5DIV_10kPa1c1_0001.abf	5	10kPa	-110	15.1091	INa	-1.00991	INa 10kPa
141205_5DIV_10kPa1c1_0001.abf	5	10kPa	-100	15.1091	INa	-1.17149	INa 10kPa
141205_5DIV_10kPa1c1_0001.abf	5	10kPa	-90	15.1091	INa	-1.17149	INa 10kPa
141205_5DIV_10kPa1c1_0001.abf	5	10kPa	-80	15.1091	INa	-1.37347	INa 10kPa
141205_5DIV_10kPa1c1_0001.abf	5	10kPa	-70	15.1091	INa	-1.17149	INa 10kPa
141205_5DIV_10kPa1c1_0001.abf	5	10kPa	-60	15.1091	INa	-1.29268	INa 10kPa
141205_5DIV_10kPa1c1_0001.abf	5	10kPa	-50	15.1091	INa	-2.34298	INa 10kPa
141205_5DIV_10kPa1c1_0001.abf	5	10kPa	-40	15.1091	INa	-1.49466	INa 10kPa
141205_5DIV_10kPa1c1_0001.abf	5	10kPa	-30	15.1091	INa	-0.888717	INa 10kPa
141205_5DIV_10kPa1c1_0001.abf	5	10kPa	-20	15.1091	INa	-7.63488	INa 10kPa
141205_5DIV_10kPa1c1_0001.abf	5	10kPa	-10	15.1091	INa	-58.9785	INa 10kPa
141205_5DIV_10kPa1c1_0001.abf	5	10kPa	0	15.1091	INa	-55.1812	INa 10kPa
141205_5DIV_10kPa1c1_0001.abf	5	10kPa	10	15.1091	INa	-52.2323	INa 10kPa
141205_5DIV_10kPa1c1_0001.abf	5	10kPa	20	15.1091	INa	-46.698	INa 10kPa
141205_5DIV_10kPa1c1_0001.abf	5	10kPa	30	15.1091	INa	-44.2339	INa 10kPa
141205_5DIV_10kPa1c1_0001.abf	5	10kPa	40	15.1091	INa	-39.3459	INa 10kPa
141205_5DIV_10kPa1c1_0001.abf	5	10kPa	50	15.1091	INa	-35.6699	INa 10kPa
141205_5DIV_10kPa1c1_0001.abf	5	10kPa	60	15.1091	INa	-30.6203	INa 10kPa
141205_5DIV_10kPa1c1_0001.abf	5	10kPa	70	15.1091	INa	-28.9237	INa 10kPa
141205_5DIV_10kPa1c1_0001.abf	5	10kPa	-120	15.1091	INa	-1.25228	INa 10kPa
141205_5DIV_10kPa1c2_0001.abf	5	10kPa	-110	31.3542	INa	-0.914919	INa 10kPa
141205_5DIV_10kPa1c2_0001.abf	5	10kPa	-100	31.3542	INa	-0.85652	INa 10kPa
141205_5DIV_10kPa1c2_0001.abf	5	10kPa	-90	31.3542	INa	-0.817588	INa 10kPa
141205_5DIV_10kPa1c2_0001.abf	5	10kPa	-80	31.3542	INa	-0.700789	INa 10kPa
141205_5DIV_10kPa1c2_0001.abf	5	10kPa	-70	31.3542	INa	-0.42826	INa 10kPa
141205_5DIV_10kPa1c2_0001.abf	5	10kPa	-60	31.3542	INa	-0.603457	INa 10kPa
141205_5DIV_10kPa1c2_0001.abf	5	10kPa	-50	31.3542	INa	-0.486659	INa 10kPa
141205_5DIV_10kPa1c2_0001.abf	5	10kPa	-40	31.3542	INa	-0.583991	INa 10kPa
141205_5DIV_10kPa1c2_0001.abf	5	10kPa	-30	31.3542	INa	-0.194664	INa 10kPa
141205_5DIV_10kPa1c2_0001.abf	5	10kPa	-20	31.3542	INa	-0.506126	INa 10kPa
141205_5DIV_10kPa1c2_0001.abf	5	10kPa	-10	31.3542	INa	-4.55513	INa 10kPa
141205_5DIV_10kPa1c2_0001.abf	5	10kPa	0	31.3542	INa	-21.0821	INa 10kPa
141205_5DIV_10kPa1c2_0001.abf	5	10kPa	10	31.3542	INa	-23.6906	INa 10kPa
141205_5DIV_10kPa1c2_0001.abf	5	10kPa	20	31.3542	INa	-23.9047	INa 10kPa
141205_5DIV_10kPa1c2_0001.abf	5	10kPa	30	31.3542	INa	-22.1138	INa 10kPa
141205_5DIV_10kPa1c2_0001.abf	5	10kPa	40	31.3542	INa	-19.4274	INa 10kPa
141205_5DIV_10kPa1c2_0001.abf	5	10kPa	50	31.3542	INa	-17.8896	INa 10kPa
141205_5DIV_10kPa1c2_0001.abf	5	10kPa	60	31.3542	INa	-15.8067	INa 10kPa
141205_5DIV_10kPa1c2_0001.abf	5	10kPa	70	31.3542	INa	-13.9963	INa 10kPa
141205_5DIV_10kPa1c2_0001.abf	5	10kPa	-120	31.3542	INa	-0.953852	INa 10kPa
141205_5DIV_10kPa1c3_0001.abf	5	10kPa	-110	19.3975	INa	-1.51035	INa 10kPa
141205_5DIV_10kPa1c3_0001.abf	5	10kPa	-100	19.3975	INa	-1.29009	INa 10kPa
141205_5DIV_10kPa1c3_0001.abf	5	10kPa	-90	19.3975	INa	-1.7306	INa 10kPa
141205_5DIV_10kPa1c3_0001.abf	5	10kPa	-80	19.3975	INa	-1.29009	INa 10kPa
141205_5DIV_10kPa1c3_0001.abf	5	10kPa	-70	19.3975	INa	-1.76207	INa 10kPa
141205_5DIV_10kPa1c3_0001.abf	5	10kPa	-60	19.3975	INa	-1.825	INa 10kPa
141205_5DIV_10kPa1c3_0001.abf	5	10kPa	-50	19.3975	INa	-3.80733	INa 10kPa
141205_5DIV_10kPa1c3_0001.abf	5	10kPa	-40	19.3975	INa	-0.660776	INa 10kPa
141205_5DIV_10kPa1c3_0001.abf	5	10kPa	-30	19.3975	INa	-0.157328	INa 10kPa
141205_5DIV_10kPa1c3_0001.abf	5	10kPa	-20	19.3975	INa	-53.2082	INa 10kPa
141205_5DIV_10kPa1c3_0001.abf	5	10kPa	-10	19.3975	INa	-73.2517	INa 10kPa
141205_5DIV_10kPa1c3_0001.abf	5	10kPa	0	19.3975	INa	-74.1013	INa 10kPa
141205_5DIV_10kPa1c3_0001.abf	5	10kPa	10	19.3975	INa	-70.1996	INa 10kPa
141205_5DIV_10kPa1c3_0001.abf	5	10kPa	20	19.3975	INa	-62.6479	INa 10kPa
141205_5DIV_10kPa1c3_0001.abf	5	10kPa	30	19.3975	INa	-56.6065	INa 10kPa
141205_5DIV_10kPa1c3_0001.abf	5	10kPa	40	19.3975	INa	-50.9427	INa 10kPa
141205_5DIV_10kPa1c3_0001.abf	5	10kPa	50	19.3975	INa	-43.9888	INa 10kPa
141205_5DIV_10kPa1c3_0001.abf	5	10kPa	60	19.3975	INa	-39.8354	INa 10kPa
141205_5DIV_10kPa1c3_0001.abf	5	10kPa	70	19.3975	INa	-33.1647	INa 10kPa
141205_5DIV_10kPa1c3_0001.abf	5	10kPa	-120	19.3975	INa	-1.32155	INa 10kPa
141205_5DIV_10kPa1c4_0001.abf	5	10kPa	-110	16.2074	INa	-1.92059	INa 10kPa
141205_5DIV_10kPa1c4_0001.abf	5	10kPa	-100	16.2074	INa	-2.07123	INa 10kPa
141205_5DIV_10kPa1c4_0001.abf	5	10kPa	-90	16.2074	INa	-1.95825	INa 10kPa
141205_5DIV_10kPa1c4_0001.abf	5	10kPa	-80	16.2074	INa	-1.65698	INa 10kPa
141205_5DIV_10kPa1c4_0001.abf	5	10kPa	-70	16.2074	INa	-1.7323	INa 10kPa
141205_5DIV_10kPa1c4_0001.abf	5	10kPa	-60	16.2074	INa	-1.99591	INa 10kPa
141205_5DIV_10kPa1c4_0001.abf	5	10kPa	-50	16.2074	INa	-2.67377	INa 10kPa
141205_5DIV_10kPa1c4_0001.abf	5	10kPa	-40	16.2074	INa	-3.57758	INa 10kPa
141205_5DIV_10kPa1c4_0001.abf	5	10kPa	-30	16.2074	INa	-1.95825	INa 10kPa
141205_5DIV_10kPa1c4_0001.abf	5	10kPa	-20	16.2074	INa	-2.18421	INa 10kPa
141205_5DIV_10kPa1c4_0001.abf	5	10kPa	-10	16.2074	INa	-7.04218	INa 10kPa
141205_5DIV_10kPa1c4_0001.abf	5	10kPa	0	16.2074	INa	-18.2645	INa 10kPa
141205_5DIV_10kPa1c4_0001.abf	5	10kPa	10	16.2074	INa	-20.298	INa 10kPa
141205_5DIV_10kPa1c4_0001.abf	5	10kPa	20	16.2074	INa	-20.7123	INa 10kPa
141205_5DIV_10kPa1c4_0001.abf	5	10kPa	30	16.2074	INa	-17.0971	INa 10kPa
141205_5DIV_10kPa1c4_0001.abf	5	10kPa	40	16.2074	INa	-16.4945	INa 10kPa
141205_5DIV_10kPa1c4_0001.abf	5	10kPa	50	16.2074	INa	-15.0635	INa 10kPa
141205_5DIV_10kPa1c4_0001.abf	5	10kPa	60	16.2074	INa	-13.3688	INa 10kPa
141205_5DIV_10kPa1c4_0001.abf	5	10kPa	70	16.2074	INa	-10.6574	INa 10kPa
141205_5DIV_10kPa1c4_0001.abf	5	10kPa	-120	16.2074	INa	-2.25952	INa 10kPa
141207_7DIV_100Pa1c1_0009.abf	7	0.1kPa	-110	18.5498	INa	-0.822583	INa 0.1kPa
141207_7DIV_100Pa1c1_0009.abf	7	0.1kPa	-100	18.5498	INa	-0.914713	INa 0.1kPa
141207_7DIV_100Pa1c1_0009.abf	7	0.1kPa	-90	18.5498	INa	-1.20426	INa 0.1kPa
141207_7DIV_100Pa1c1_0009.abf	7	0.1kPa	-80	18.5498	INa	-0.914713	INa 0.1kPa
141207_7DIV_100Pa1c1_0009.abf	7	0.1kPa	-70	18.5498	INa	-0.848906	INa 0.1kPa
141207_7DIV_100Pa1c1_0009.abf	7	0.1kPa	-60	18.5498	INa	-1.27007	INa 0.1kPa
141207_7DIV_100Pa1c1_0009.abf	7	0.1kPa	-50	18.5498	INa	-0.730454	INa 0.1kPa
141207_7DIV_100Pa1c1_0009.abf	7	0.1kPa	-40	18.5498	INa	-0.677809	INa 0.1kPa
141207_7DIV_100Pa1c1_0009.abf	7	0.1kPa	-30	18.5498	INa	-1.05291	INa 0.1kPa
141207_7DIV_100Pa1c1_0009.abf	7	0.1kPa	-20	18.5498	INa	-86.2331	INa 0.1kPa
141207_7DIV_100Pa1c1_0009.abf	7	0.1kPa	-10	18.5498	INa	-80.6724	INa 0.1kPa
141207_7DIV_100Pa1c1_0009.abf	7	0.1kPa	0	18.5498	INa	-76.2765	INa 0.1kPa
141207_7DIV_100Pa1c1_0009.abf	7	0.1kPa	10	18.5498	INa	-70.4526	INa 0.1kPa
141207_7DIV_100Pa1c1_0009.abf	7	0.1kPa	20	18.5498	INa	-66.6424	INa 0.1kPa
141207_7DIV_100Pa1c1_0009.abf	7	0.1kPa	30	18.5498	INa	-62.9309	INa 0.1kPa
141207_7DIV_100Pa1c1_0009.abf	7	0.1kPa	40	18.5498	INa	-58.9759	INa 0.1kPa
141207_7DIV_100Pa1c1_0009.abf	7	0.1kPa	50	18.5498	INa	-56.2647	INa 0.1kPa
141207_7DIV_100Pa1c1_0009.abf	7	0.1kPa	60	18.5498	INa	-52.0597	INa 0.1kPa
141207_7DIV_100Pa1c1_0009.abf	7	0.1kPa	70	18.5498	INa	-50.2171	INa 0.1kPa
141207_7DIV_100Pa1c1_0009.abf	7	0.1kPa	-120	18.5498	INa	-0.9871	INa 0.1kPa
141207_7DIV_100Pa1c3_0009.abf	7	0.1kPa	-110	27.797	INa	-0.548937	INa 0.1kPa
141207_7DIV_100Pa1c3_0009.abf	7	0.1kPa	-100	27.797	INa	-0.610418	INa 0.1kPa
141207_7DIV_100Pa1c3_0009.abf	7	0.1kPa	-90	27.797	INa	-0.803644	INa 0.1kPa
141207_7DIV_100Pa1c3_0009.abf	7	0.1kPa	-80	27.797	INa	-0.610418	INa 0.1kPa
141207_7DIV_100Pa1c3_0009.abf	7	0.1kPa	-70	27.797	INa	-0.566503	INa 0.1kPa
141207_7DIV_100Pa1c3_0009.abf	7	0.1kPa	-60	27.797	INa	-0.847559	INa 0.1kPa
141207_7DIV_100Pa1c3_0009.abf	7	0.1kPa	-50	27.797	INa	-0.487456	INa 0.1kPa
141207_7DIV_100Pa1c3_0009.abf	7	0.1kPa	-40	27.797	INa	-0.452324	INa 0.1kPa
141207_7DIV_100Pa1c3_0009.abf	7	0.1kPa	-30	27.797	INa	-0.70264	INa 0.1kPa
141207_7DIV_100Pa1c3_0009.abf	7	0.1kPa	-20	27.797	INa	-57.5462	INa 0.1kPa
141207_7DIV_100Pa1c3_0009.abf	7	0.1kPa	-10	27.797	INa	-53.8354	INa 0.1kPa
141207_7DIV_100Pa1c3_0009.abf	7	0.1kPa	0	27.797	INa	-50.9019	INa 0.1kPa
141207_7DIV_100Pa1c3_0009.abf	7	0.1kPa	10	27.797	INa	-47.0154	INa 0.1kPa
141207_7DIV_100Pa1c3_0009.abf	7	0.1kPa	20	27.797	INa	-44.4727	INa 0.1kPa
141207_7DIV_100Pa1c3_0009.abf	7	0.1kPa	30	27.797	INa	-41.9959	INa 0.1kPa
141207_7DIV_100Pa1c3_0009.abf	7	0.1kPa	40	27.797	INa	-39.3566	INa 0.1kPa
141207_7DIV_100Pa1c3_0009.abf	7	0.1kPa	50	27.797	INa	-37.5473	INa 0.1kPa
141207_7DIV_100Pa1c3_0009.abf	7	0.1kPa	60	27.797	INa	-34.7411	INa 0.1kPa
141207_7DIV_100Pa1c3_0009.abf	7	0.1kPa	70	27.797	INa	-33.5115	INa 0.1kPa
141207_7DIV_100Pa1c3_0009.abf	7	0.1kPa	-120	27.797	INa	-0.658725	INa 0.1kPa
150702 10DIV 100Pac1_0001.abf	10	0.1kPa	-120	22.2991	INa	-8.90931	INa 0.1kPa
150702 10DIV 100Pac1_0001.abf	10	0.1kPa	-110	22.2991	INa	-11.318	INa 0.1kPa
150702 10DIV 100Pac1_0001.abf	10	0.1kPa	-100	22.2991	INa	-12.7823	INa 0.1kPa
150702 10DIV 100Pac1_0001.abf	10	0.1kPa	-90	22.2991	INa	-10.9485	INa 0.1kPa
150702 10DIV 100Pac1_0001.abf	10	0.1kPa	-80	22.2991	INa	-9.99048	INa 0.1kPa
150702 10DIV 100Pac1_0001.abf	10	0.1kPa	-70	22.2991	INa	-10.6063	INa 0.1kPa
150702 10DIV 100Pac1_0001.abf	10	0.1kPa	-60	22.2991	INa	-13.8635	INa 0.1kPa
150702 10DIV 100Pac1_0001.abf	10	0.1kPa	-50	22.2991	INa	-11.5096	INa 0.1kPa
150702 10DIV 100Pac1_0001.abf	10	0.1kPa	-40	22.2991	INa	-9.89468	INa 0.1kPa
150702 10DIV 100Pac1_0001.abf	10	0.1kPa	-30	22.2991	INa	-7.92395	INa 0.1kPa
150702 10DIV 100Pac1_0001.abf	10	0.1kPa	-20	22.2991	INa	-89.3805	INa 0.1kPa
150702 10DIV 100Pac1_0001.abf	10	0.1kPa	-10	22.2991	INa	-87.5056	INa 0.1kPa
150702 10DIV 100Pac1_0001.abf	10	0.1kPa	0	22.2991	INa	-78.8563	INa 0.1kPa
150702 10DIV 100Pac1_0001.abf	10	0.1kPa	10	22.2991	INa	-72.7252	INa 0.1kPa
150702 10DIV 100Pac1_0001.abf	10	0.1kPa	20	22.2991	INa	-66.9499	INa 0.1kPa
150702 10DIV 100Pac1_0001.abf	10	0.1kPa	30	22.2991	INa	-63.8569	INa 0.1kPa
150702 10DIV 100Pac1_0001.abf	10	0.1kPa	40	22.2991	INa	-56.4393	INa 0.1kPa
150702 10DIV 100Pac1_0001.abf	10	0.1kPa	50	22.2991	INa	-52.7032	INa 0.1kPa
150702 10DIV 100Pac1_0001.abf	10	0.1kPa	60	22.2991	INa	-45.5456	INa 0.1kPa
150702 10DIV 100Pac1_0001.abf	10	0.1kPa	70	22.2991	INa	-41.1936	INa 0.1kPa
150702 10DIV 100Pac2_0001.abf	10	0.1kPa	-120	34.6919	INa	-7.15176	INa 0.1kPa
150702 10DIV 100Pac2_0001.abf	10	0.1kPa	-110	34.6919	INa	-7.46844	INa 0.1kPa
150702 10DIV 100Pac2_0001.abf	10	0.1kPa	-100	34.6919	INa	-5.71789	INa 0.1kPa
150702 10DIV 100Pac2_0001.abf	10	0.1kPa	-90	34.6919	INa	-6.61516	INa 0.1kPa
150702 10DIV 100Pac2_0001.abf	10	0.1kPa	-80	34.6919	INa	-6.45682	INa 0.1kPa
150702 10DIV 100Pac2_0001.abf	10	0.1kPa	-70	34.6919	INa	-5.86743	INa 0.1kPa
150702 10DIV 100Pac2_0001.abf	10	0.1kPa	-60	34.6919	INa	-6.84387	INa 0.1kPa
150702 10DIV 100Pac2_0001.abf	10	0.1kPa	-50	34.6919	INa	-8.55924	INa 0.1kPa
150702 10DIV 100Pac2_0001.abf	10	0.1kPa	-40	34.6919	INa	-5.93781	INa 0.1kPa
150702 10DIV 100Pac2_0001.abf	10	0.1kPa	-30	34.6919	INa	-89.7269	INa 0.1kPa
150702 10DIV 100Pac2_0001.abf	10	0.1kPa	-20	34.6919	INa	-81.9154	INa 0.1kPa
150702 10DIV 100Pac2_0001.abf	10	0.1kPa	-10	34.6919	INa	-73.752	INa 0.1kPa
150702 10DIV 100Pac2_0001.abf	10	0.1kPa	0	34.6919	INa	-70.594	INa 0.1kPa
150702 10DIV 100Pac2_0001.abf	10	0.1kPa	10	34.6919	INa	-63.926	INa 0.1kPa
150702 10DIV 100Pac2_0001.abf	10	0.1kPa	20	34.6919	INa	-58.6743	INa 0.1kPa
150702 10DIV 100Pac2_0001.abf	10	0.1kPa	30	34.6919	INa	-55.3668	INa 0.1kPa
150702 10DIV 100Pac2_0001.abf	10	0.1kPa	40	34.6919	INa	-50.7133	INa 0.1kPa
150702 10DIV 100Pac2_0001.abf	10	0.1kPa	50	34.6919	INa	-45.8223	INa 0.1kPa
150702 10DIV 100Pac2_0001.abf	10	0.1kPa	60	34.6919	INa	-41.9253	INa 0.1kPa
150702 10DIV 100Pac2_0001.abf	10	0.1kPa	70	34.6919	INa	-37.8084	INa 0.1kPa
150702 10DIV 100Pac3_0001.abf	10	0.1kPa	-120	44.4404	INa	-3.45414	INa 0.1kPa
150702 10DIV 100Pac3_0001.abf	10	0.1kPa	-110	44.4404	INa	-4.56661	INa 0.1kPa
150702 10DIV 100Pac3_0001.abf	10	0.1kPa	-100	44.4404	INa	-4.3606	INa 0.1kPa
150702 10DIV 100Pac3_0001.abf	10	0.1kPa	-90	44.4404	INa	-5.57607	INa 0.1kPa
150702 10DIV 100Pac3_0001.abf	10	0.1kPa	-80	44.4404	INa	-5.78209	INa 0.1kPa
150702 10DIV 100Pac3_0001.abf	10	0.1kPa	-70	44.4404	INa	-4.73829	INa 0.1kPa
150702 10DIV 100Pac3_0001.abf	10	0.1kPa	-60	44.4404	INa	-5.02671	INa 0.1kPa
150702 10DIV 100Pac3_0001.abf	10	0.1kPa	-50	44.4404	INa	-5.56921	INa 0.1kPa
150702 10DIV 100Pac3_0001.abf	10	0.1kPa	-40	44.4404	INa	-4.93744	INa 0.1kPa
150702 10DIV 100Pac3_0001.abf	10	0.1kPa	-30	44.4404	INa	-55.0466	INa 0.1kPa
150702 10DIV 100Pac3_0001.abf	10	0.1kPa	-20	44.4404	INa	-54.9573	INa 0.1kPa
150702 10DIV 100Pac3_0001.abf	10	0.1kPa	-10	44.4404	INa	-51.7572	INa 0.1kPa
150702 10DIV 100Pac3_0001.abf	10	0.1kPa	0	44.4404	INa	-49.4087	INa 0.1kPa
150702 10DIV 100Pac3_0001.abf	10	0.1kPa	10	44.4404	INa	-45.3022	INa 0.1kPa
150702 10DIV 100Pac3_0001.abf	10	0.1kPa	20	44.4404	INa	-42.9605	INa 0.1kPa
150702 10DIV 100Pac3_0001.abf	10	0.1kPa	30	44.4404	INa	-38.5518	INa 0.1kPa
150702 10DIV 100Pac3_0001.abf	10	0.1kPa	40	44.4404	INa	-36.3338	INa 0.1kPa
150702 10DIV 100Pac3_0001.abf	10	0.1kPa	50	44.4404	INa	-33.1543	INa 0.1kPa
150702 10DIV 100Pac3_0001.abf	10	0.1kPa	60	44.4404	INa	-31.7259	INa 0.1kPa
150702 10DIV 100Pac3_0001.abf	10	0.1kPa	70	44.4404	INa	-28.2718	INa 0.1kPa
150702 10DIV 10kPac1_0001.abf	10	10kPa	-120	28.3245	INa	-7.38038	INa 10kPa
150702 10DIV 10kPac1_0001.abf	10	10kPa	-110	28.3245	INa	-5.67804	INa 10kPa
150702 10DIV 10kPac1_0001.abf	10	10kPa	-100	28.3245	INa	-5.55953	INa 10kPa
150702 10DIV 10kPac1_0001.abf	10	10kPa	-90	28.3245	INa	-6.21676	INa 10kPa
150702 10DIV 10kPac1_0001.abf	10	10kPa	-80	28.3245	INa	-7.59587	INa 10kPa
150702 10DIV 10kPac1_0001.abf	10	10kPa	-70	28.3245	INa	-7.43425	INa 10kPa
150702 10DIV 10kPac1_0001.abf	10	10kPa	-60	28.3245	INa	-6.68005	INa 10kPa
150702 10DIV 10kPac1_0001.abf	10	10kPa	-50	28.3245	INa	-7.64974	INa 10kPa
150702 10DIV 10kPac1_0001.abf	10	10kPa	-40	28.3245	INa	-6.49689	INa 10kPa
150702 10DIV 10kPac1_0001.abf	10	10kPa	-30	28.3245	INa	-66.6389	INa 10kPa
150702 10DIV 10kPac1_0001.abf	10	10kPa	-20	28.3245	INa	-64.01	INa 10kPa
150702 10DIV 10kPac1_0001.abf	10	10kPa	-10	28.3245	INa	-59.6249	INa 10kPa
150702 10DIV 10kPac1_0001.abf	10	10kPa	0	28.3245	INa	-54.9273	INa 10kPa
150702 10DIV 10kPac1_0001.abf	10	10kPa	10	28.3245	INa	-51.027	INa 10kPa
150702 10DIV 10kPac1_0001.abf	10	10kPa	20	28.3245	INa	-46.9974	INa 10kPa
150702 10DIV 10kPac1_0001.abf	10	10kPa	30	28.3245	INa	-46.4587	INa 10kPa
150702 10DIV 10kPac1_0001.abf	10	10kPa	40	28.3245	INa	-40.2743	INa 10kPa
150702 10DIV 10kPac1_0001.abf	10	10kPa	50	28.3245	INa	-37.7315	INa 10kPa
150702 10DIV 10kPac1_0001.abf	10	10kPa	60	28.3245	INa	-35.8676	INa 10kPa
150702 10DIV 10kPac1_0001.abf	10	10kPa	70	28.3245	INa	-32.4414	INa 10kPa
150702 10DIV 10kPac2_0001.abf	10	10kPa	-120	34.7652	INa	-9.53312	INa 10kPa
150702 10DIV 10kPac2_0001.abf	10	10kPa	-110	34.7652	INa	-6.83821	INa 10kPa
150702 10DIV 10kPac2_0001.abf	10	10kPa	-100	34.7652	INa	-7.84771	INa 10kPa
150702 10DIV 10kPac2_0001.abf	10	10kPa	-90	34.7652	INa	-7.14545	INa 10kPa
150702 10DIV 10kPac2_0001.abf	10	10kPa	-80	34.7652	INa	-6.3993	INa 10kPa
150702 10DIV 10kPac2_0001.abf	10	10kPa	-70	34.7652	INa	-6.34663	INa 10kPa
150702 10DIV 10kPac2_0001.abf	10	10kPa	-60	34.7652	INa	-7.04011	INa 10kPa
150702 10DIV 10kPac2_0001.abf	10	10kPa	-50	34.7652	INa	-6.23252	INa 10kPa
150702 10DIV 10kPac2_0001.abf	10	10kPa	-40	34.7652	INa	-5.41615	INa 10kPa
150702 10DIV 10kPac2_0001.abf	10	10kPa	-30	34.7652	INa	-115.512	INa 10kPa
150702 10DIV 10kPac2_0001.abf	10	10kPa	-20	34.7652	INa	-106.717	INa 10kPa
150702 10DIV 10kPac2_0001.abf	10	10kPa	-10	34.7652	INa	-99.6852	INa 10kPa
150702 10DIV 10kPac2_0001.abf	10	10kPa	0	34.7652	INa	-93.4878	INa 10kPa
150702 10DIV 10kPac2_0001.abf	10	10kPa	10	34.7652	INa	-87.3518	INa 10kPa
150702 10DIV 10kPac2_0001.abf	10	10kPa	20	34.7652	INa	-80.4083	INa 10kPa
150702 10DIV 10kPac2_0001.abf	10	10kPa	30	34.7652	INa	-73.1838	INa 10kPa
150702 10DIV 10kPac2_0001.abf	10	10kPa	40	34.7652	INa	-66.2403	INa 10kPa
150702 10DIV 10kPac2_0001.abf	10	10kPa	50	34.7652	INa	-61.8775	INa 10kPa
150702 10DIV 10kPac2_0001.abf	10	10kPa	60	34.7652	INa	-56.0488	INa 10kPa
150702 10DIV 10kPac2_0001.abf	10	10kPa	70	34.7652	INa	-51.0013	INa 10kPa
150711_10DIV100Pa1c1_0001.abf	10	0.1kPa	-120	17.7106	INa	-10.4077	INa 0.1kPa
150711_10DIV100Pa1c1_0001.abf	10	0.1kPa	-110	17.7106	INa	-11.028	INa 0.1kPa
150711_10DIV100Pa1c1_0001.abf	10	0.1kPa	-100	17.7106	INa	-11.3726	INa 0.1kPa
150711_10DIV100Pa1c1_0001.abf	10	0.1kPa	-90	17.7106	INa	-13.0268	INa 0.1kPa
150711_10DIV100Pa1c1_0001.abf	10	0.1kPa	-80	17.7106	INa	-13.8884	INa 0.1kPa
150711_10DIV100Pa1c1_0001.abf	10	0.1kPa	-70	17.7106	INa	-10.7867	INa 0.1kPa
150711_10DIV100Pa1c1_0001.abf	10	0.1kPa	-60	17.7106	INa	-15.7149	INa 0.1kPa
150711_10DIV100Pa1c1_0001.abf	10	0.1kPa	-50	17.7106	INa	-12.2342	INa 0.1kPa
150711_10DIV100Pa1c1_0001.abf	10	0.1kPa	-40	17.7106	INa	-10.58	INa 0.1kPa
150711_10DIV100Pa1c1_0001.abf	10	0.1kPa	-30	17.7106	INa	-10.132	INa 0.1kPa
150711_10DIV100Pa1c1_0001.abf	10	0.1kPa	-20	17.7106	INa	-9.92518	INa 0.1kPa
150711_10DIV100Pa1c1_0001.abf	10	0.1kPa	-10	17.7106	INa	-166.867	INa 0.1kPa
150711_10DIV100Pa1c1_0001.abf	10	0.1kPa	0	17.7106	INa	-155.391	INa 0.1kPa
150711_10DIV100Pa1c1_0001.abf	10	0.1kPa	10	17.7106	INa	-143.433	INa 0.1kPa
150711_10DIV100Pa1c1_0001.abf	10	0.1kPa	20	17.7106	INa	-127.821	INa 0.1kPa
150711_10DIV100Pa1c1_0001.abf	10	0.1kPa	30	17.7106	INa	-114.036	INa 0.1kPa
150711_10DIV100Pa1c1_0001.abf	10	0.1kPa	40	17.7106	INa	-100.32	INa 0.1kPa
150711_10DIV100Pa1c1_0001.abf	10	0.1kPa	50	17.7106	INa	-86.6385	INa 0.1kPa
150711_10DIV100Pa1c1_0001.abf	10	0.1kPa	60	17.7106	INa	-73.7496	INa 0.1kPa
150711_10DIV100Pa1c1_0001.abf	10	0.1kPa	70	17.7106	INa	-66.2712	INa 0.1kPa
150711_10DIV100Pa1c2_0001.abf	10	0.1kPa	-120	10.6468	INa	-24.1347	INa 0.1kPa
150711_10DIV100Pa1c2_0001.abf	10	0.1kPa	-110	10.6468	INa	-20.9244	INa 0.1kPa
150711_10DIV100Pa1c2_0001.abf	10	0.1kPa	-100	10.6468	INa	-17.9434	INa 0.1kPa
150711_10DIV100Pa1c2_0001.abf	10	0.1kPa	-90	10.6468	INa	-21.4977	INa 0.1kPa
150711_10DIV100Pa1c2_0001.abf	10	0.1kPa	-80	10.6468	INa	-21.383	INa 0.1kPa
150711_10DIV100Pa1c2_0001.abf	10	0.1kPa	-70	10.6468	INa	-22.8162	INa 0.1kPa
150711_10DIV100Pa1c2_0001.abf	10	0.1kPa	-60	10.6468	INa	-19.2046	INa 0.1kPa
150711_10DIV100Pa1c2_0001.abf	10	0.1kPa	-50	10.6468	INa	-25.2813	INa 0.1kPa
150711_10DIV100Pa1c2_0001.abf	10	0.1kPa	-40	10.6468	INa	-22.4149	INa 0.1kPa
150711_10DIV100Pa1c2_0001.abf	10	0.1kPa	-30	10.6468	INa	-21.0964	INa 0.1kPa
150711_10DIV100Pa1c2_0001.abf	10	0.1kPa	-20	10.6468	INa	-64.2064	INa 0.1kPa
150711_10DIV100Pa1c2_0001.abf	10	0.1kPa	-10	10.6468	INa	-100.093	INa 0.1kPa
150711_10DIV100Pa1c2_0001.abf	10	0.1kPa	0	10.6468	INa	-116.947	INa 0.1kPa
150711_10DIV100Pa1c2_0001.abf	10	0.1kPa	10	10.6468	INa	-114.654	INa 0.1kPa
150711_10DIV100Pa1c2_0001.abf	10	0.1kPa	20	10.6468	INa	-95.6217	INa 0.1kPa
150711_10DIV100Pa1c2_0001.abf	10	0.1kPa	30	10.6468	INa	-85.4174	INa 0.1kPa
150711_10DIV100Pa1c2_0001.abf	10	0.1kPa	40	10.6468	INa	-69.7671	INa 0.1kPa
150711_10DIV100Pa1c2_0001.abf	10	0.1kPa	50	10.6468	INa	-62.028	INa 0.1kPa
150711_10DIV100Pa1c2_0001.abf	10	0.1kPa	60	10.6468	INa	-49.5307	INa 0.1kPa
150711_10DIV100Pa1c2_0001.abf	10	0.1kPa	70	10.6468	INa	-40.5876	INa 0.1kPa
150711_10DIV100Pa1c3_0001.abf	10	0.1kPa	-120	23.3498	INa	-9.5409	INa 0.1kPa
150711_10DIV100Pa1c3_0001.abf	10	0.1kPa	-110	23.3498	INa	-11.1093	INa 0.1kPa
150711_10DIV100Pa1c3_0001.abf	10	0.1kPa	-100	23.3498	INa	-9.88071	INa 0.1kPa
150711_10DIV100Pa1c3_0001.abf	10	0.1kPa	-90	23.3498	INa	-10.0114	INa 0.1kPa
150711_10DIV100Pa1c3_0001.abf	10	0.1kPa	-80	23.3498	INa	-10.7956	INa 0.1kPa
150711_10DIV100Pa1c3_0001.abf	10	0.1kPa	-70	23.3498	INa	-9.2795	INa 0.1kPa
150711_10DIV100Pa1c3_0001.abf	10	0.1kPa	-60	23.3498	INa	-8.57374	INa 0.1kPa
150711_10DIV100Pa1c3_0001.abf	10	0.1kPa	-50	23.3498	INa	-9.25336	INa 0.1kPa
150711_10DIV100Pa1c3_0001.abf	10	0.1kPa	-40	23.3498	INa	-9.59318	INa 0.1kPa
150711_10DIV100Pa1c3_0001.abf	10	0.1kPa	-30	23.3498	INa	-9.07039	INa 0.1kPa
150711_10DIV100Pa1c3_0001.abf	10	0.1kPa	-20	23.3498	INa	-22.1401	INa 0.1kPa
150711_10DIV100Pa1c3_0001.abf	10	0.1kPa	-10	23.3498	INa	-35.9417	INa 0.1kPa
150711_10DIV100Pa1c3_0001.abf	10	0.1kPa	0	23.3498	INa	-50.7367	INa 0.1kPa
150711_10DIV100Pa1c3_0001.abf	10	0.1kPa	10	23.3498	INa	-49.9525	INa 0.1kPa
150711_10DIV100Pa1c3_0001.abf	10	0.1kPa	20	23.3498	INa	-46.2407	INa 0.1kPa
150711_10DIV100Pa1c3_0001.abf	10	0.1kPa	30	23.3498	INa	-38.5818	INa 0.1kPa
150711_10DIV100Pa1c3_0001.abf	10	0.1kPa	40	23.3498	INa	-33.0925	INa 0.1kPa
150711_10DIV100Pa1c3_0001.abf	10	0.1kPa	50	23.3498	INa	-25.9042	INa 0.1kPa
150711_10DIV100Pa1c3_0001.abf	10	0.1kPa	60	23.3498	INa	-25.0416	INa 0.1kPa
150711_10DIV100Pa1c3_0001.abf	10	0.1kPa	70	23.3498	INa	-18.8204	INa 0.1kPa
150711_10DIV10KPa1c1_0001.abf	10	10kPa	-120	18.7874	INa	-9.77868	INa 10kPa
150711_10DIV10KPa1c1_0001.abf	10	10kPa	-110	18.7874	INa	-8.60913	INa 10kPa
150711_10DIV10KPa1c1_0001.abf	10	10kPa	-100	18.7874	INa	-11.1756	INa 10kPa
150711_10DIV10KPa1c1_0001.abf	10	10kPa	-90	18.7874	INa	-9.87614	INa 10kPa
150711_10DIV10KPa1c1_0001.abf	10	10kPa	-80	18.7874	INa	-9.81116	INa 10kPa
150711_10DIV10KPa1c1_0001.abf	10	10kPa	-70	18.7874	INa	-9.38883	INa 10kPa
150711_10DIV10KPa1c1_0001.abf	10	10kPa	-60	18.7874	INa	-15.3015	INa 10kPa
150711_10DIV10KPa1c1_0001.abf	10	10kPa	-50	18.7874	INa	-11.468	INa 10kPa
150711_10DIV10KPa1c1_0001.abf	10	10kPa	-40	18.7874	INa	-9.64873	INa 10kPa
150711_10DIV10KPa1c1_0001.abf	10	10kPa	-30	18.7874	INa	-7.34213	INa 10kPa
150711_10DIV10KPa1c1_0001.abf	10	10kPa	-20	18.7874	INa	-4.64568	INa 10kPa
150711_10DIV10KPa1c1_0001.abf	10	10kPa	-10	18.7874	INa	-76.605	INa 10kPa
150711_10DIV10KPa1c1_0001.abf	10	10kPa	0	18.7874	INa	-66.9888	INa 10kPa
150711_10DIV10KPa1c1_0001.abf	10	10kPa	10	18.7874	INa	-63.7401	INa 10kPa
150711_10DIV10KPa1c1_0001.abf	10	10kPa	20	18.7874	INa	-58.6396	INa 10kPa
150711_10DIV10KPa1c1_0001.abf	10	10kPa	30	18.7874	INa	-55.8457	INa 10kPa
150711_10DIV10KPa1c1_0001.abf	10	10kPa	40	18.7874	INa	-47.8863	INa 10kPa
150711_10DIV10KPa1c1_0001.abf	10	10kPa	50	18.7874	INa	-42.5584	INa 10kPa
150711_10DIV10KPa1c1_0001.abf	10	10kPa	60	18.7874	INa	-38.8223	INa 10kPa
150711_10DIV10KPa1c1_0001.abf	10	10kPa	70	18.7874	INa	-33.0071	INa 10kPa
150711_10DIV10KPa1c2_0001.abf	10	10kPa	-120	23.7446	INa	-7.66006	INa 10kPa
150711_10DIV10KPa1c2_0001.abf	10	10kPa	-110	23.7446	INa	-7.78859	INa 10kPa
150711_10DIV10KPa1c2_0001.abf	10	10kPa	-100	23.7446	INa	-7.42872	INa 10kPa
150711_10DIV10KPa1c2_0001.abf	10	10kPa	-90	23.7446	INa	-8.07134	INa 10kPa
150711_10DIV10KPa1c2_0001.abf	10	10kPa	-80	23.7446	INa	-8.99672	INa 10kPa
150711_10DIV10KPa1c2_0001.abf	10	10kPa	-70	23.7446	INa	-8.53403	INa 10kPa
150711_10DIV10KPa1c2_0001.abf	10	10kPa	-60	23.7446	INa	-9.27947	INa 10kPa
150711_10DIV10KPa1c2_0001.abf	10	10kPa	-50	23.7446	INa	-7.78859	INa 10kPa
150711_10DIV10KPa1c2_0001.abf	10	10kPa	-40	23.7446	INa	-9.04813	INa 10kPa
150711_10DIV10KPa1c2_0001.abf	10	10kPa	-30	23.7446	INa	-7.01744	INa 10kPa
150711_10DIV10KPa1c2_0001.abf	10	10kPa	-20	23.7446	INa	-7.27449	INa 10kPa
150711_10DIV10KPa1c2_0001.abf	10	10kPa	-10	23.7446	INa	-84.929	INa 10kPa
150711_10DIV10KPa1c2_0001.abf	10	10kPa	0	23.7446	INa	-82.3071	INa 10kPa
150711_10DIV10KPa1c2_0001.abf	10	10kPa	10	23.7446	INa	-76.3436	INa 10kPa
150711_10DIV10KPa1c2_0001.abf	10	10kPa	20	23.7446	INa	-68.7606	INa 10kPa
150711_10DIV10KPa1c2_0001.abf	10	10kPa	30	23.7446	INa	-64.6993	INa 10kPa
150711_10DIV10KPa1c2_0001.abf	10	10kPa	40	23.7446	INa	-55.8568	INa 10kPa
150711_10DIV10KPa1c2_0001.abf	10	10kPa	50	23.7446	INa	-50.1503	INa 10kPa
150711_10DIV10KPa1c2_0001.abf	10	10kPa	60	23.7446	INa	-44.4695	INa 10kPa
150711_10DIV10KPa1c2_0001.abf	10	10kPa	70	23.7446	INa	-43.7755	INa 10kPa
150711_10DIV10KPa1c3_0000.abf	10	10kPa	-120	40.2368	INa	-6.03725	INa 10kPa
150711_10DIV10KPa1c3_0000.abf	10	10kPa	-110	40.2368	INa	-5.41532	INa 10kPa
150711_10DIV10KPa1c3_0000.abf	10	10kPa	-100	40.2368	INa	-6.00691	INa 10kPa
150711_10DIV10KPa1c3_0000.abf	10	10kPa	-90	40.2368	INa	-4.47485	INa 10kPa
150711_10DIV10KPa1c3_0000.abf	10	10kPa	-80	40.2368	INa	-6.17377	INa 10kPa
150711_10DIV10KPa1c3_0000.abf	10	10kPa	-70	40.2368	INa	-4.5962	INa 10kPa
150711_10DIV10KPa1c3_0000.abf	10	10kPa	-60	40.2368	INa	-4.99059	INa 10kPa
150711_10DIV10KPa1c3_0000.abf	10	10kPa	-50	40.2368	INa	-4.74789	INa 10kPa
150711_10DIV10KPa1c3_0000.abf	10	10kPa	-40	40.2368	INa	-4.45968	INa 10kPa
150711_10DIV10KPa1c3_0000.abf	10	10kPa	-30	40.2368	INa	-4.82373	INa 10kPa
150711_10DIV10KPa1c3_0000.abf	10	10kPa	-20	40.2368	INa	-15.2752	INa 10kPa
150711_10DIV10KPa1c3_0000.abf	10	10kPa	-10	40.2368	INa	-19.9775	INa 10kPa
150711_10DIV10KPa1c3_0000.abf	10	10kPa	0	40.2368	INa	-20.3416	INa 10kPa
150711_10DIV10KPa1c3_0000.abf	10	10kPa	10	40.2368	INa	-20.5388	INa 10kPa
150711_10DIV10KPa1c3_0000.abf	10	10kPa	20	40.2368	INa	-19.1584	INa 10kPa
150711_10DIV10KPa1c3_0000.abf	10	10kPa	30	40.2368	INa	-17.5808	INa 10kPa
150711_10DIV10KPa1c3_0000.abf	10	10kPa	40	40.2368	INa	-16.6404	INa 10kPa
150711_10DIV10KPa1c3_0000.abf	10	10kPa	50	40.2368	INa	-15.3813	INa 10kPa
150711_10DIV10KPa1c3_0000.abf	10	10kPa	60	40.2368	INa	-15.1386	INa 10kPa
150711_10DIV10KPa1c3_0000.abf	10	10kPa	70	40.2368	INa	-14.4409	INa 10kPa
150715 7div 10kPaC1_0002.abf	7	10kPa	-120	12.9523	INa	-15.9276	INa 10kPa
150715 7div 10kPaC1_0002.abf	7	10kPa	-110	12.9523	INa	-16.0219	INa 10kPa
150715 7div 10kPaC1_0002.abf	7	10kPa	-100	12.9523	INa	-12.6761	INa 10kPa
150715 7div 10kPaC1_0002.abf	7	10kPa	-90	12.9523	INa	-16.0219	INa 10kPa
150715 7div 10kPaC1_0002.abf	7	10kPa	-80	12.9523	INa	-13.9956	INa 10kPa
150715 7div 10kPaC1_0002.abf	7	10kPa	-70	12.9523	INa	-16.2104	INa 10kPa
150715 7div 10kPaC1_0002.abf	7	10kPa	-60	12.9523	INa	-13.5244	INa 10kPa
150715 7div 10kPaC1_0002.abf	7	10kPa	-50	12.9523	INa	-13.1474	INa 10kPa
150715 7div 10kPaC1_0002.abf	7	10kPa	-40	12.9523	INa	-14.5611	INa 10kPa
150715 7div 10kPaC1_0002.abf	7	10kPa	-30	12.9523	INa	-43.212	INa 10kPa
150715 7div 10kPaC1_0002.abf	7	10kPa	-20	12.9523	INa	-40.9029	INa 10kPa
150715 7div 10kPaC1_0002.abf	7	10kPa	-10	12.9523	INa	-37.4629	INa 10kPa
150715 7div 10kPaC1_0002.abf	7	10kPa	0	12.9523	INa	-31.8081	INa 10kPa
150715 7div 10kPaC1_0002.abf	7	10kPa	10	12.9523	INa	-29.6876	INa 10kPa
150715 7div 10kPaC1_0002.abf	7	10kPa	20	12.9523	INa	-25.9177	INa 10kPa
150715 7div 10kPaC1_0002.abf	7	10kPa	30	12.9523	INa	-25.3051	INa 10kPa
150715 7div 10kPaC1_0002.abf	7	10kPa	40	12.9523	INa	-23.7501	INa 10kPa
150715 7div 10kPaC1_0002.abf	7	10kPa	50	12.9523	INa	-21.0641	INa 10kPa
150715 7div 10kPaC1_0002.abf	7	10kPa	60	12.9523	INa	-20.7813	INa 10kPa
150715 7div 10kPaC1_0002.abf	7	10kPa	70	12.9523	INa	-19.4619	INa 10kPa
150715 7div 10kPaC2_0001.abf	7	10kPa	-120	14.8328	INa	-17.1179	INa 10kPa
150715 7div 10kPaC2_0001.abf	7	10kPa	-110	14.8328	INa	-18.1467	INa 10kPa
150715 7div 10kPaC2_0001.abf	7	10kPa	-100	14.8328	INa	-17.2002	INa 10kPa
150715 7div 10kPaC2_0001.abf	7	10kPa	-90	14.8328	INa	-10.9868	INa 10kPa
150715 7div 10kPaC2_0001.abf	7	10kPa	-80	14.8328	INa	-17.5706	INa 10kPa
150715 7div 10kPaC2_0001.abf	7	10kPa	-70	14.8328	INa	-14.4433	INa 10kPa
150715 7div 10kPaC2_0001.abf	7	10kPa	-60	14.8328	INa	-15.5954	INa 10kPa
150715 7div 10kPaC2_0001.abf	7	10kPa	-50	14.8328	INa	-11.7686	INa 10kPa
150715 7div 10kPaC2_0001.abf	7	10kPa	-40	14.8328	INa	-13.5791	INa 10kPa
150715 7div 10kPaC2_0001.abf	7	10kPa	-30	14.8328	INa	-78.9236	INa 10kPa
150715 7div 10kPaC2_0001.abf	7	10kPa	-20	14.8328	INa	-88.9639	INa 10kPa
150715 7div 10kPaC2_0001.abf	7	10kPa	-10	14.8328	INa	-92.2147	INa 10kPa
150715 7div 10kPaC2_0001.abf	7	10kPa	0	14.8328	INa	-88.9227	INa 10kPa
150715 7div 10kPaC2_0001.abf	7	10kPa	10	14.8328	INa	-83.6968	INa 10kPa
150715 7div 10kPaC2_0001.abf	7	10kPa	20	14.8328	INa	-70.6938	INa 10kPa
150715 7div 10kPaC2_0001.abf	7	10kPa	30	14.8328	INa	-61.7233	INa 10kPa
150715 7div 10kPaC2_0001.abf	7	10kPa	40	14.8328	INa	-53.4936	INa 10kPa
150715 7div 10kPaC2_0001.abf	7	10kPa	50	14.8328	INa	-41.8896	INa 10kPa
150715 7div 10kPaC2_0001.abf	7	10kPa	60	14.8328	INa	-37.8981	INa 10kPa
150715 7div 10kPaC2_0001.abf	7	10kPa	70	14.8328	INa	-30.8205	INa 10kPa
150715 7div 10kPaC3_0001.abf	7	10kPa	-120	19.1728	INa	-7.54471	INa 10kPa
150715 7div 10kPaC3_0001.abf	7	10kPa	-110	19.1728	INa	-5.57099	INa 10kPa
150715 7div 10kPaC3_0001.abf	7	10kPa	-100	19.1728	INa	-5.98483	INa 10kPa
150715 7div 10kPaC3_0001.abf	7	10kPa	-90	19.1728	INa	-8.02222	INa 10kPa
150715 7div 10kPaC3_0001.abf	7	10kPa	-80	19.1728	INa	-6.58968	INa 10kPa
150715 7div 10kPaC3_0001.abf	7	10kPa	-70	19.1728	INa	-7.83122	INa 10kPa
150715 7div 10kPaC3_0001.abf	7	10kPa	-60	19.1728	INa	-7.19453	INa 10kPa
150715 7div 10kPaC3_0001.abf	7	10kPa	-50	19.1728	INa	-8.62707	INa 10kPa
150715 7div 10kPaC3_0001.abf	7	10kPa	-40	19.1728	INa	-4.9343	INa 10kPa
150715 7div 10kPaC3_0001.abf	7	10kPa	-30	19.1728	INa	-3.50176	INa 10kPa
150715 7div 10kPaC3_0001.abf	7	10kPa	-20	19.1728	INa	-4.90247	INa 10kPa
150715 7div 10kPaC3_0001.abf	7	10kPa	-10	19.1728	INa	-3.59727	INa 10kPa
150715 7div 10kPaC3_0001.abf	7	10kPa	0	19.1728	INa	-3.46993	INa 10kPa
150715 7div 10kPaC3_0001.abf	7	10kPa	10	19.1728	INa	-4.80697	INa 10kPa
150715 7div 10kPaC3_0001.abf	7	10kPa	20	19.1728	INa	-3.75644	INa 10kPa
150715 7div 10kPaC3_0001.abf	7	10kPa	30	19.1728	INa	-3.37443	INa 10kPa
150715 7div 10kPaC3_0001.abf	7	10kPa	40	19.1728	INa	-3.69277	INa 10kPa
150715 7div 10kPaC3_0001.abf	7	10kPa	50	19.1728	INa	-4.10661	INa 10kPa
150715 7div 10kPaC3_0001.abf	7	10kPa	60	19.1728	INa	-2.92875	INa 10kPa
150715 7div 10kPaC3_0001.abf	7	10kPa	70	19.1728	INa	-6.08034	INa 10kPa
150722_14div_100Pa1c1_0001.abf	14	0.1kPa	-120	62.0336	INa	-3.49778	INa 0.1kPa
150722_14div_100Pa1c1_0001.abf	14	0.1kPa	-110	62.0336	INa	-3.85691	INa 0.1kPa
150722_14div_100Pa1c1_0001.abf	14	0.1kPa	-100	62.0336	INa	-3.86675	INa 0.1kPa
150722_14div_100Pa1c1_0001.abf	14	0.1kPa	-90	62.0336	INa	-3.3502	INa 0.1kPa
150722_14div_100Pa1c1_0001.abf	14	0.1kPa	-80	62.0336	INa	-3.78311	INa 0.1kPa
150722_14div_100Pa1c1_0001.abf	14	0.1kPa	-70	62.0336	INa	-3.22229	INa 0.1kPa
150722_14div_100Pa1c1_0001.abf	14	0.1kPa	-60	62.0336	INa	-3.87659	INa 0.1kPa
150722_14div_100Pa1c1_0001.abf	14	0.1kPa	-50	62.0336	INa	-3.8815	INa 0.1kPa
150722_14div_100Pa1c1_0001.abf	14	0.1kPa	-40	62.0336	INa	-3.3502	INa 0.1kPa
150722_14div_100Pa1c1_0001.abf	14	0.1kPa	-30	62.0336	INa	-3.65521	INa 0.1kPa
150722_14div_100Pa1c1_0001.abf	14	0.1kPa	-20	62.0336	INa	-32.8772	INa 0.1kPa
150722_14div_100Pa1c1_0001.abf	14	0.1kPa	-10	62.0336	INa	-31.3915	INa 0.1kPa
150722_14div_100Pa1c1_0001.abf	14	0.1kPa	0	62.0336	INa	-29.7434	INa 0.1kPa
150722_14div_100Pa1c1_0001.abf	14	0.1kPa	10	62.0336	INa	-28.5824	INa 0.1kPa
150722_14div_100Pa1c1_0001.abf	14	0.1kPa	20	62.0336	INa	-27.3919	INa 0.1kPa
150722_14div_100Pa1c1_0001.abf	14	0.1kPa	30	62.0336	INa	-26.1128	INa 0.1kPa
150722_14div_100Pa1c1_0001.abf	14	0.1kPa	40	62.0336	INa	-24.8338	INa 0.1kPa
150722_14div_100Pa1c1_0001.abf	14	0.1kPa	50	62.0336	INa	-23.9236	INa 0.1kPa
150722_14div_100Pa1c1_0001.abf	14	0.1kPa	60	62.0336	INa	-23.2841	INa 0.1kPa
150722_14div_100Pa1c1_0001.abf	14	0.1kPa	70	62.0336	INa	-21.336	INa 0.1kPa
150722_14div_100Pa1c3_0001.abf	14	0.1kPa	-120	77.0151	INa	-3.55836	INa 0.1kPa
150722_14div_100Pa1c3_0001.abf	14	0.1kPa	-110	77.0151	INa	-3.26514	INa 0.1kPa
150722_14div_100Pa1c3_0001.abf	14	0.1kPa	-100	77.0151	INa	-2.89266	INa 0.1kPa
150722_14div_100Pa1c3_0001.abf	14	0.1kPa	-90	77.0151	INa	-2.94021	INa 0.1kPa
150722_14div_100Pa1c3_0001.abf	14	0.1kPa	-80	77.0151	INa	-2.79359	INa 0.1kPa
150722_14div_100Pa1c3_0001.abf	14	0.1kPa	-70	77.0151	INa	-3.3325	INa 0.1kPa
150722_14div_100Pa1c3_0001.abf	14	0.1kPa	-60	77.0151	INa	-2.82926	INa 0.1kPa
150722_14div_100Pa1c3_0001.abf	14	0.1kPa	-50	77.0151	INa	-2.84114	INa 0.1kPa
150722_14div_100Pa1c3_0001.abf	14	0.1kPa	-40	77.0151	INa	-3.50685	INa 0.1kPa
150722_14div_100Pa1c3_0001.abf	14	0.1kPa	-30	77.0151	INa	-2.23488	INa 0.1kPa
150722_14div_100Pa1c3_0001.abf	14	0.1kPa	-20	77.0151	INa	-31.8866	INa 0.1kPa
150722_14div_100Pa1c3_0001.abf	14	0.1kPa	-10	77.0151	INa	-31.6845	INa 0.1kPa
150722_14div_100Pa1c3_0001.abf	14	0.1kPa	0	77.0151	INa	-31.3437	INa 0.1kPa
150722_14div_100Pa1c3_0001.abf	14	0.1kPa	10	77.0151	INa	-29.1049	INa 0.1kPa
150722_14div_100Pa1c3_0001.abf	14	0.1kPa	20	77.0151	INa	-27.8448	INa 0.1kPa
150722_14div_100Pa1c3_0001.abf	14	0.1kPa	30	77.0151	INa	-26.8621	INa 0.1kPa
150722_14div_100Pa1c3_0001.abf	14	0.1kPa	40	77.0151	INa	-25.2414	INa 0.1kPa
150722_14div_100Pa1c3_0001.abf	14	0.1kPa	50	77.0151	INa	-24.231	INa 0.1kPa
150722_14div_100Pa1c3_0001.abf	14	0.1kPa	60	77.0151	INa	-24.0487	INa 0.1kPa
150722_14div_100Pa1c3_0001.abf	14	0.1kPa	70	77.0151	INa	-22.1467	INa 0.1kPa
150722_14div_100Pa1c4_0001.abf	14	0.1kPa	-120	42.908	INa	-5.68986	INa 0.1kPa
150722_14div_100Pa1c4_0001.abf	14	0.1kPa	-110	42.908	INa	-5.70408	INa 0.1kPa
150722_14div_100Pa1c4_0001.abf	14	0.1kPa	-100	42.908	INa	-5.09242	INa 0.1kPa
150722_14div_100Pa1c4_0001.abf	14	0.1kPa	-90	42.908	INa	-4.93595	INa 0.1kPa
150722_14div_100Pa1c4_0001.abf	14	0.1kPa	-80	42.908	INa	-4.71547	INa 0.1kPa
150722_14div_100Pa1c4_0001.abf	14	0.1kPa	-70	42.908	INa	-4.16071	INa 0.1kPa
150722_14div_100Pa1c4_0001.abf	14	0.1kPa	-60	42.908	INa	-4.87905	INa 0.1kPa
150722_14div_100Pa1c4_0001.abf	14	0.1kPa	-50	42.908	INa	-4.69413	INa 0.1kPa
150722_14div_100Pa1c4_0001.abf	14	0.1kPa	-40	42.908	INa	-4.52344	INa 0.1kPa
150722_14div_100Pa1c4_0001.abf	14	0.1kPa	-30	42.908	INa	-4.8506	INa 0.1kPa
150722_14div_100Pa1c4_0001.abf	14	0.1kPa	-20	42.908	INa	-39.6939	INa 0.1kPa
150722_14div_100Pa1c4_0001.abf	14	0.1kPa	-10	42.908	INa	-38.3212	INa 0.1kPa
150722_14div_100Pa1c4_0001.abf	14	0.1kPa	0	42.908	INa	-38.1078	INa 0.1kPa
150722_14div_100Pa1c4_0001.abf	14	0.1kPa	10	42.908	INa	-33.8831	INa 0.1kPa
150722_14div_100Pa1c4_0001.abf	14	0.1kPa	20	42.908	INa	-33.1292	INa 0.1kPa
150722_14div_100Pa1c4_0001.abf	14	0.1kPa	30	42.908	INa	-31.4151	INa 0.1kPa
150722_14div_100Pa1c4_0001.abf	14	0.1kPa	40	42.908	INa	-31.0666	INa 0.1kPa
150722_14div_100Pa1c4_0001.abf	14	0.1kPa	50	42.908	INa	-27.8874	INa 0.1kPa
150722_14div_100Pa1c4_0001.abf	14	0.1kPa	60	42.908	INa	-26.465	INa 0.1kPa
150722_14div_100Pa1c4_0001.abf	14	0.1kPa	70	42.908	INa	-26.0453	INa 0.1kPa
150722_14div_100Pa2c1_0001.abf	14	0.1kPa	-120	18.7256	INa	-9.07755	INa 0.1kPa
150722_14div_100Pa2c1_0001.abf	14	0.1kPa	-110	18.7256	INa	-12.4022	INa 0.1kPa
150722_14div_100Pa2c1_0001.abf	14	0.1kPa	-100	18.7256	INa	-11.6525	INa 0.1kPa
150722_14div_100Pa2c1_0001.abf	14	0.1kPa	-90	18.7256	INa	-10.5606	INa 0.1kPa
150722_14div_100Pa2c1_0001.abf	14	0.1kPa	-80	18.7256	INa	-10.1858	INa 0.1kPa
150722_14div_100Pa2c1_0001.abf	14	0.1kPa	-70	18.7256	INa	-9.25682	INa 0.1kPa
150722_14div_100Pa2c1_0001.abf	14	0.1kPa	-60	18.7256	INa	-12.0111	INa 0.1kPa
150722_14div_100Pa2c1_0001.abf	14	0.1kPa	-50	18.7256	INa	-13.4289	INa 0.1kPa
150722_14div_100Pa2c1_0001.abf	14	0.1kPa	-40	18.7256	INa	-9.48498	INa 0.1kPa
150722_14div_100Pa2c1_0001.abf	14	0.1kPa	-30	18.7256	INa	-133.393	INa 0.1kPa
150722_14div_100Pa2c1_0001.abf	14	0.1kPa	-20	18.7256	INa	-117.796	INa 0.1kPa
150722_14div_100Pa2c1_0001.abf	14	0.1kPa	-10	18.7256	INa	-104.351	INa 0.1kPa
150722_14div_100Pa2c1_0001.abf	14	0.1kPa	0	18.7256	INa	-92.7475	INa 0.1kPa
150722_14div_100Pa2c1_0001.abf	14	0.1kPa	10	18.7256	INa	-83.0343	INa 0.1kPa
150722_14div_100Pa2c1_0001.abf	14	0.1kPa	20	18.7256	INa	-72.1967	INa 0.1kPa
150722_14div_100Pa2c1_0001.abf	14	0.1kPa	30	18.7256	INa	-62.2065	INa 0.1kPa
150722_14div_100Pa2c1_0001.abf	14	0.1kPa	40	18.7256	INa	-51.597	INa 0.1kPa
150722_14div_100Pa2c1_0001.abf	14	0.1kPa	50	18.7256	INa	-46.7078	INa 0.1kPa
150722_14div_100Pa2c1_0001.abf	14	0.1kPa	60	18.7256	INa	-39.1459	INa 0.1kPa
150722_14div_100Pa2c1_0001.abf	14	0.1kPa	70	18.7256	INa	-36.7176	INa 0.1kPa
150722_14div_100Pa2c2_0001.abf	14	0.1kPa	-120	59.7114	INa	-2.97451	INa 0.1kPa
150722_14div_100Pa2c2_0001.abf	14	0.1kPa	-110	59.7114	INa	-2.68319	INa 0.1kPa
150722_14div_100Pa2c2_0001.abf	14	0.1kPa	-100	59.7114	INa	-2.71386	INa 0.1kPa
150722_14div_100Pa2c2_0001.abf	14	0.1kPa	-90	59.7114	INa	-3.59803	INa 0.1kPa
150722_14div_100Pa2c2_0001.abf	14	0.1kPa	-80	59.7114	INa	-3.48048	INa 0.1kPa
150722_14div_100Pa2c2_0001.abf	14	0.1kPa	-70	59.7114	INa	-2.97962	INa 0.1kPa
150722_14div_100Pa2c2_0001.abf	14	0.1kPa	-60	59.7114	INa	-3.09717	INa 0.1kPa
150722_14div_100Pa2c2_0001.abf	14	0.1kPa	-50	59.7114	INa	-2.64742	INa 0.1kPa
150722_14div_100Pa2c2_0001.abf	14	0.1kPa	-40	59.7114	INa	-2.70875	INa 0.1kPa
150722_14div_100Pa2c2_0001.abf	14	0.1kPa	-30	59.7114	INa	-3.27605	INa 0.1kPa
150722_14div_100Pa2c2_0001.abf	14	0.1kPa	-20	59.7114	INa	-65.2553	INa 0.1kPa
150722_14div_100Pa2c2_0001.abf	14	0.1kPa	-10	59.7114	INa	-61.1308	INa 0.1kPa
150722_14div_100Pa2c2_0001.abf	14	0.1kPa	0	59.7114	INa	-56.3113	INa 0.1kPa
150722_14div_100Pa2c2_0001.abf	14	0.1kPa	10	59.7114	INa	-52.5804	INa 0.1kPa
150722_14div_100Pa2c2_0001.abf	14	0.1kPa	20	59.7114	INa	-48.2464	INa 0.1kPa
150722_14div_100Pa2c2_0001.abf	14	0.1kPa	30	59.7114	INa	-45.0061	INa 0.1kPa
150722_14div_100Pa2c2_0001.abf	14	0.1kPa	40	59.7114	INa	-42.0469	INa 0.1kPa
150722_14div_100Pa2c2_0001.abf	14	0.1kPa	50	59.7114	INa	-40.1661	INa 0.1kPa
150722_14div_100Pa2c2_0001.abf	14	0.1kPa	60	59.7114	INa	-38.5511	INa 0.1kPa
150722_14div_100Pa2c2_0001.abf	14	0.1kPa	70	59.7114	INa	-35.3619	INa 0.1kPa
150722_14div_100Pa2c3_0001.abf	14	0.1kPa	-120	68.0351	INa	-4.14914	INa 0.1kPa
150722_14div_100Pa2c3_0001.abf	14	0.1kPa	-110	68.0351	INa	-3.14438	INa 0.1kPa
150722_14div_100Pa2c3_0001.abf	14	0.1kPa	-100	68.0351	INa	-3.78581	INa 0.1kPa
150722_14div_100Pa2c3_0001.abf	14	0.1kPa	-90	68.0351	INa	-2.98738	INa 0.1kPa
150722_14div_100Pa2c3_0001.abf	14	0.1kPa	-80	68.0351	INa	-3.53014	INa 0.1kPa
150722_14div_100Pa2c3_0001.abf	14	0.1kPa	-70	68.0351	INa	-3.37763	INa 0.1kPa
150722_14div_100Pa2c3_0001.abf	14	0.1kPa	-60	68.0351	INa	-3.13541	INa 0.1kPa
150722_14div_100Pa2c3_0001.abf	14	0.1kPa	-50	68.0351	INa	-3.24306	INa 0.1kPa
150722_14div_100Pa2c3_0001.abf	14	0.1kPa	-40	68.0351	INa	-3.37314	INa 0.1kPa
150722_14div_100Pa2c3_0001.abf	14	0.1kPa	-30	68.0351	INa	-2.95599	INa 0.1kPa
150722_14div_100Pa2c3_0001.abf	14	0.1kPa	-20	68.0351	INa	-22.9481	INa 0.1kPa
150722_14div_100Pa2c3_0001.abf	14	0.1kPa	-10	68.0351	INa	-21.6518	INa 0.1kPa
150722_14div_100Pa2c3_0001.abf	14	0.1kPa	0	68.0351	INa	-20.5663	INa 0.1kPa
150722_14div_100Pa2c3_0001.abf	14	0.1kPa	10	68.0351	INa	-19.6064	INa 0.1kPa
150722_14div_100Pa2c3_0001.abf	14	0.1kPa	20	68.0351	INa	-19.0008	INa 0.1kPa
150722_14div_100Pa2c3_0001.abf	14	0.1kPa	30	68.0351	INa	-17.7494	INa 0.1kPa
150722_14div_100Pa2c3_0001.abf	14	0.1kPa	40	68.0351	INa	-17.3816	INa 0.1kPa
150722_14div_100Pa2c3_0001.abf	14	0.1kPa	50	68.0351	INa	-16.9689	INa 0.1kPa
150722_14div_100Pa2c3_0001.abf	14	0.1kPa	60	68.0351	INa	-15.8026	INa 0.1kPa
150722_14div_100Pa2c3_0001.abf	14	0.1kPa	70	68.0351	INa	-14.5242	INa 0.1kPa
150722_14div_10kPa1c1_0001.abf	14	10kPa	-120	52.8237	INa	-4.36182	INa 10kPa
150722_14div_10kPa1c1_0001.abf	14	10kPa	-110	52.8237	INa	-4.58714	INa 10kPa
150722_14div_10kPa1c1_0001.abf	14	10kPa	-100	52.8237	INa	-3.41435	INa 10kPa
150722_14div_10kPa1c1_0001.abf	14	10kPa	-90	52.8237	INa	-4.55825	INa 10kPa
150722_14div_10kPa1c1_0001.abf	14	10kPa	-80	52.8237	INa	-4.35605	INa 10kPa
150722_14div_10kPa1c1_0001.abf	14	10kPa	-70	52.8237	INa	-4.1654	INa 10kPa
150722_14div_10kPa1c1_0001.abf	14	10kPa	-60	52.8237	INa	-6.57451	INa 10kPa
150722_14div_10kPa1c1_0001.abf	14	10kPa	-50	52.8237	INa	-4.22317	INa 10kPa
150722_14div_10kPa1c1_0001.abf	14	10kPa	-40	52.8237	INa	-3.84187	INa 10kPa
150722_14div_10kPa1c1_0001.abf	14	10kPa	-30	52.8237	INa	-73.3653	INa 10kPa
150722_14div_10kPa1c1_0001.abf	14	10kPa	-20	52.8237	INa	-67.0912	INa 10kPa
150722_14div_10kPa1c1_0001.abf	14	10kPa	-10	52.8237	INa	-63.5497	INa 10kPa
150722_14div_10kPa1c1_0001.abf	14	10kPa	0	52.8237	INa	-59.9967	INa 10kPa
150722_14div_10kPa1c1_0001.abf	14	10kPa	10	52.8237	INa	-56.9926	INa 10kPa
150722_14div_10kPa1c1_0001.abf	14	10kPa	20	52.8237	INa	-53.0756	INa 10kPa
150722_14div_10kPa1c1_0001.abf	14	10kPa	30	52.8237	INa	-49.7306	INa 10kPa
150722_14div_10kPa1c1_0001.abf	14	10kPa	40	52.8237	INa	-47.2637	INa 10kPa
150722_14div_10kPa1c1_0001.abf	14	10kPa	50	52.8237	INa	-45.7616	INa 10kPa
150722_14div_10kPa1c1_0001.abf	14	10kPa	60	52.8237	INa	-41.6366	INa 10kPa
150722_14div_10kPa1c1_0001.abf	14	10kPa	70	52.8237	INa	-39.3488	INa 10kPa
150722_14div_10kPa1c2_0001.abf	14	10kPa	-120	76.4891	INa	-2.40186	INa 10kPa
150722_14div_10kPa1c2_0001.abf	14	10kPa	-110	76.4891	INa	-2.6971	INa 10kPa
150722_14div_10kPa1c2_0001.abf	14	10kPa	-100	76.4891	INa	-2.58938	INa 10kPa
150722_14div_10kPa1c2_0001.abf	14	10kPa	-90	76.4891	INa	-2.7769	INa 10kPa
150722_14div_10kPa1c2_0001.abf	14	10kPa	-80	76.4891	INa	-2.63725	INa 10kPa
150722_14div_10kPa1c2_0001.abf	14	10kPa	-70	76.4891	INa	-2.47367	INa 10kPa
150722_14div_10kPa1c2_0001.abf	14	10kPa	-60	76.4891	INa	-2.32605	INa 10kPa
150722_14div_10kPa1c2_0001.abf	14	10kPa	-50	76.4891	INa	-3.13598	INa 10kPa
150722_14div_10kPa1c2_0001.abf	14	10kPa	-40	76.4891	INa	-2.07868	INa 10kPa
150722_14div_10kPa1c2_0001.abf	14	10kPa	-30	76.4891	INa	-40.3049	INa 10kPa
150722_14div_10kPa1c2_0001.abf	14	10kPa	-20	76.4891	INa	-36.355	INa 10kPa
150722_14div_10kPa1c2_0001.abf	14	10kPa	-10	76.4891	INa	-33.7297	INa 10kPa
150722_14div_10kPa1c2_0001.abf	14	10kPa	0	76.4891	INa	-32.1578	INa 10kPa
150722_14div_10kPa1c2_0001.abf	14	10kPa	10	76.4891	INa	-30.482	INa 10kPa
150722_14div_10kPa1c2_0001.abf	14	10kPa	20	76.4891	INa	-29.9195	INa 10kPa
150722_14div_10kPa1c2_0001.abf	14	10kPa	30	76.4891	INa	-28.5629	INa 10kPa
150722_14div_10kPa1c2_0001.abf	14	10kPa	40	76.4891	INa	-26.3606	INa 10kPa
150722_14div_10kPa1c2_0001.abf	14	10kPa	50	76.4891	INa	-25.5985	INa 10kPa
150722_14div_10kPa1c2_0001.abf	14	10kPa	60	76.4891	INa	-24.1782	INa 10kPa
150722_14div_10kPa1c2_0001.abf	14	10kPa	70	76.4891	INa	-23.0171	INa 10kPa
150722_14div_10kPa1c4_0001.abf	14	10kPa	-120	45.5865	INa	-4.98736	INa 10kPa
150722_14div_10kPa1c4_0001.abf	14	10kPa	-110	45.5865	INa	-4.80661	INa 10kPa
150722_14div_10kPa1c4_0001.abf	14	10kPa	-100	45.5865	INa	-4.77313	INa 10kPa
150722_14div_10kPa1c4_0001.abf	14	10kPa	-90	45.5865	INa	-5.1748	INa 10kPa
150722_14div_10kPa1c4_0001.abf	14	10kPa	-80	45.5865	INa	-4.99405	INa 10kPa
150722_14div_10kPa1c4_0001.abf	14	10kPa	-70	45.5865	INa	-4.71288	INa 10kPa
150722_14div_10kPa1c4_0001.abf	14	10kPa	-60	45.5865	INa	-5.00074	INa 10kPa
150722_14div_10kPa1c4_0001.abf	14	10kPa	-50	45.5865	INa	-6.14549	INa 10kPa
150722_14div_10kPa1c4_0001.abf	14	10kPa	-40	45.5865	INa	-4.51205	INa 10kPa
150722_14div_10kPa1c4_0001.abf	14	10kPa	-30	45.5865	INa	-4.71288	INa 10kPa
150722_14div_10kPa1c4_0001.abf	14	10kPa	-20	45.5865	INa	-68.8255	INa 10kPa
150722_14div_10kPa1c4_0001.abf	14	10kPa	-10	45.5865	INa	-63.075	INa 10kPa
150722_14div_10kPa1c4_0001.abf	14	10kPa	0	45.5865	INa	-58.4424	INa 10kPa
150722_14div_10kPa1c4_0001.abf	14	10kPa	10	45.5865	INa	-54.486	INa 10kPa
150722_14div_10kPa1c4_0001.abf	14	10kPa	20	45.5865	INa	-50.1681	INa 10kPa
150722_14div_10kPa1c4_0001.abf	14	10kPa	30	45.5865	INa	-47.2828	INa 10kPa
150722_14div_10kPa1c4_0001.abf	14	10kPa	40	45.5865	INa	-43.3532	INa 10kPa
150722_14div_10kPa1c4_0001.abf	14	10kPa	50	45.5865	INa	-40.9766	INa 10kPa
150722_14div_10kPa1c4_0001.abf	14	10kPa	60	45.5865	INa	-37.4353	INa 10kPa
150722_14div_10kPa1c4_0001.abf	14	10kPa	70	45.5865	INa	-35.5341	INa 10kPa
150804_14div_10kPa1c1_0001.abf	14	10kPa	-120	51.6572	INa	-4.7498	INa 10kPa
150804_14div_10kPa1c1_0001.abf	14	10kPa	-110	51.6572	INa	-4.50758	INa 10kPa
150804_14div_10kPa1c1_0001.abf	14	10kPa	-100	51.6572	INa	-4.30672	INa 10kPa
150804_14div_10kPa1c1_0001.abf	14	10kPa	-90	51.6572	INa	-4.66709	INa 10kPa
150804_14div_10kPa1c1_0001.abf	14	10kPa	-80	51.6572	INa	-3.62143	INa 10kPa
150804_14div_10kPa1c1_0001.abf	14	10kPa	-70	51.6572	INa	-3.51509	INa 10kPa
150804_14div_10kPa1c1_0001.abf	14	10kPa	-60	51.6572	INa	-4.50168	INa 10kPa
150804_14div_10kPa1c1_0001.abf	14	10kPa	-50	51.6572	INa	-3.70414	INa 10kPa
150804_14div_10kPa1c1_0001.abf	14	10kPa	-40	51.6572	INa	-3.89318	INa 10kPa
150804_14div_10kPa1c1_0001.abf	14	10kPa	-30	51.6572	INa	-48.6973	INa 10kPa
150804_14div_10kPa1c1_0001.abf	14	10kPa	-20	51.6572	INa	-48.1242	INa 10kPa
150804_14div_10kPa1c1_0001.abf	14	10kPa	-10	51.6572	INa	-46.0388	INa 10kPa
150804_14div_10kPa1c1_0001.abf	14	10kPa	0	51.6572	INa	-43.3094	INa 10kPa
150804_14div_10kPa1c1_0001.abf	14	10kPa	10	51.6572	INa	-41.738	INa 10kPa
150804_14div_10kPa1c1_0001.abf	14	10kPa	20	51.6572	INa	-39.5462	INa 10kPa
150804_14div_10kPa1c1_0001.abf	14	10kPa	30	51.6572	INa	-36.7755	INa 10kPa
150804_14div_10kPa1c1_0001.abf	14	10kPa	40	51.6572	INa	-33.7449	INa 10kPa
150804_14div_10kPa1c1_0001.abf	14	10kPa	50	51.6572	INa	-31.9371	INa 10kPa
150804_14div_10kPa1c1_0001.abf	14	10kPa	60	51.6572	INa	-30.4011	INa 10kPa
150804_14div_10kPa1c1_0001.abf	14	10kPa	70	51.6572	INa	-28.6997	INa 10kPa
150804_14div_10kPa1c2_0001.abf	14	10kPa	-120	33.8831	INa	-5.17887	INa 10kPa
150804_14div_10kPa1c2_0001.abf	14	10kPa	-110	33.8831	INa	-5.80033	INa 10kPa
150804_14div_10kPa1c2_0001.abf	14	10kPa	-100	33.8831	INa	-5.359	INa 10kPa
150804_14div_10kPa1c2_0001.abf	14	10kPa	-90	33.8831	INa	-6.01649	INa 10kPa
150804_14div_10kPa1c2_0001.abf	14	10kPa	-80	33.8831	INa	-5.4941	INa 10kPa
150804_14div_10kPa1c2_0001.abf	14	10kPa	-70	33.8831	INa	-5.72828	INa 10kPa
150804_14div_10kPa1c2_0001.abf	14	10kPa	-60	33.8831	INa	-5.46708	INa 10kPa
150804_14div_10kPa1c2_0001.abf	14	10kPa	-50	33.8831	INa	-5.57516	INa 10kPa
150804_14div_10kPa1c2_0001.abf	14	10kPa	-40	33.8831	INa	-4.6925	INa 10kPa
150804_14div_10kPa1c2_0001.abf	14	10kPa	-30	33.8831	INa	-4.85462	INa 10kPa
150804_14div_10kPa1c2_0001.abf	14	10kPa	-20	33.8831	INa	-45.8532	INa 10kPa
150804_14div_10kPa1c2_0001.abf	14	10kPa	-10	33.8831	INa	-40.161	INa 10kPa
150804_14div_10kPa1c2_0001.abf	14	10kPa	0	33.8831	INa	-39.0171	INa 10kPa
150804_14div_10kPa1c2_0001.abf	14	10kPa	10	33.8831	INa	-34.3336	INa 10kPa
150804_14div_10kPa1c2_0001.abf	14	10kPa	20	33.8831	INa	-34.7389	INa 10kPa
150804_14div_10kPa1c2_0001.abf	14	10kPa	30	33.8831	INa	-33.7212	INa 10kPa
150804_14div_10kPa1c2_0001.abf	14	10kPa	40	33.8831	INa	-31.2173	INa 10kPa
150804_14div_10kPa1c2_0001.abf	14	10kPa	50	33.8831	INa	-29.2989	INa 10kPa
150804_14div_10kPa1c2_0001.abf	14	10kPa	60	33.8831	INa	-27.4075	INa 10kPa
150804_14div_10kPa1c2_0001.abf	14	10kPa	70	33.8831	INa	-26.0565	INa 10kPa
150807_10div_100Pa1c1_0001.abf	10	0.1kPa	-120	39.7377	INa	-3.78612	INa 0.1kPa
150807_10div_100Pa1c1_0001.abf	10	0.1kPa	-110	39.7377	INa	-3.54037	INa 0.1kPa
150807_10div_100Pa1c1_0001.abf	10	0.1kPa	-100	39.7377	INa	-3.87828	INa 0.1kPa
150807_10div_100Pa1c1_0001.abf	10	0.1kPa	-90	39.7377	INa	-4.60785	INa 0.1kPa
150807_10div_100Pa1c1_0001.abf	10	0.1kPa	-80	39.7377	INa	-5.01488	INa 0.1kPa
150807_10div_100Pa1c1_0001.abf	10	0.1kPa	-70	39.7377	INa	-4.30066	INa 0.1kPa
150807_10div_100Pa1c1_0001.abf	10	0.1kPa	-60	39.7377	INa	-4.83825	INa 0.1kPa
150807_10div_100Pa1c1_0001.abf	10	0.1kPa	-50	39.7377	INa	-4.26226	INa 0.1kPa
150807_10div_100Pa1c1_0001.abf	10	0.1kPa	-40	39.7377	INa	-3.80148	INa 0.1kPa
150807_10div_100Pa1c1_0001.abf	10	0.1kPa	-30	39.7377	INa	-103.961	INa 0.1kPa
150807_10div_100Pa1c1_0001.abf	10	0.1kPa	-20	39.7377	INa	-97.003	INa 0.1kPa
150807_10div_100Pa1c1_0001.abf	10	0.1kPa	-10	39.7377	INa	-91.1894	INa 0.1kPa
150807_10div_100Pa1c1_0001.abf	10	0.1kPa	0	39.7377	INa	-85.9979	INa 0.1kPa
150807_10div_100Pa1c1_0001.abf	10	0.1kPa	10	39.7377	INa	-79.8848	INa 0.1kPa
150807_10div_100Pa1c1_0001.abf	10	0.1kPa	20	39.7377	INa	-73.6642	INa 0.1kPa
150807_10div_100Pa1c1_0001.abf	10	0.1kPa	30	39.7377	INa	-68.058	INa 0.1kPa
150807_10div_100Pa1c1_0001.abf	10	0.1kPa	40	39.7377	INa	-65.2779	INa 0.1kPa
150807_10div_100Pa1c1_0001.abf	10	0.1kPa	50	39.7377	INa	-58.3661	INa 0.1kPa
150807_10div_100Pa1c1_0001.abf	10	0.1kPa	60	39.7377	INa	-54.0501	INa 0.1kPa
150807_10div_100Pa1c1_0001.abf	10	0.1kPa	70	39.7377	INa	-49.4653	INa 0.1kPa
150807_10div_100Pa1c2_0001.abf	10	0.1kPa	-120	46.4871	INa	-3.15764	INa 0.1kPa
150807_10div_100Pa1c2_0001.abf	10	0.1kPa	-110	46.4871	INa	-4.34586	INa 0.1kPa
150807_10div_100Pa1c2_0001.abf	10	0.1kPa	-100	46.4871	INa	-3.57779	INa 0.1kPa
150807_10div_100Pa1c2_0001.abf	10	0.1kPa	-90	46.4871	INa	-4.85135	INa 0.1kPa
150807_10div_100Pa1c2_0001.abf	10	0.1kPa	-80	46.4871	INa	-3.70252	INa 0.1kPa
150807_10div_100Pa1c2_0001.abf	10	0.1kPa	-70	46.4871	INa	-4.14892	INa 0.1kPa
150807_10div_100Pa1c2_0001.abf	10	0.1kPa	-60	46.4871	INa	-4.28678	INa 0.1kPa
150807_10div_100Pa1c2_0001.abf	10	0.1kPa	-50	46.4871	INa	-4.14235	INa 0.1kPa
150807_10div_100Pa1c2_0001.abf	10	0.1kPa	-40	46.4871	INa	-3.59092	INa 0.1kPa
150807_10div_100Pa1c2_0001.abf	10	0.1kPa	-30	46.4871	INa	-57.3759	INa 0.1kPa
150807_10div_100Pa1c2_0001.abf	10	0.1kPa	-20	46.4871	INa	-55.4261	INa 0.1kPa
150807_10div_100Pa1c2_0001.abf	10	0.1kPa	-10	46.4871	INa	-52.5573	INa 0.1kPa
150807_10div_100Pa1c2_0001.abf	10	0.1kPa	0	46.4871	INa	-47.8636	INa 0.1kPa
150807_10div_100Pa1c2_0001.abf	10	0.1kPa	10	46.4871	INa	-44.9685	INa 0.1kPa
150807_10div_100Pa1c2_0001.abf	10	0.1kPa	20	46.4871	INa	-42.8153	INa 0.1kPa
150807_10div_100Pa1c2_0001.abf	10	0.1kPa	30	46.4871	INa	-41.7386	INa 0.1kPa
150807_10div_100Pa1c2_0001.abf	10	0.1kPa	40	46.4871	INa	-36.9595	INa 0.1kPa
150807_10div_100Pa1c2_0001.abf	10	0.1kPa	50	46.4871	INa	-35.7319	INa 0.1kPa
150807_10div_100Pa1c2_0001.abf	10	0.1kPa	60	46.4871	INa	-33.5984	INa 0.1kPa
150807_10div_100Pa1c2_0001.abf	10	0.1kPa	70	46.4871	INa	-30.9068	INa 0.1kPa
150807_10div_100Pa1c3_0003.abf	10	0.1kPa	-120	46.3695	INa	-2.73128	INa 0.1kPa
150807_10div_100Pa1c3_0003.abf	10	0.1kPa	-110	46.3695	INa	-3.30386	INa 0.1kPa
150807_10div_100Pa1c3_0003.abf	10	0.1kPa	-100	46.3695	INa	-3.33677	INa 0.1kPa
150807_10div_100Pa1c3_0003.abf	10	0.1kPa	-90	46.3695	INa	-3.02744	INa 0.1kPa
150807_10div_100Pa1c3_0003.abf	10	0.1kPa	-80	46.3695	INa	-3.35651	INa 0.1kPa
150807_10div_100Pa1c3_0003.abf	10	0.1kPa	-70	46.3695	INa	-3.46839	INa 0.1kPa
150807_10div_100Pa1c3_0003.abf	10	0.1kPa	-60	46.3695	INa	-3.89618	INa 0.1kPa
150807_10div_100Pa1c3_0003.abf	10	0.1kPa	-50	46.3695	INa	-3.31044	INa 0.1kPa
150807_10div_100Pa1c3_0003.abf	10	0.1kPa	-40	46.3695	INa	-4.23183	INa 0.1kPa
150807_10div_100Pa1c3_0003.abf	10	0.1kPa	-30	46.3695	INa	-100.189	INa 0.1kPa
150807_10div_100Pa1c3_0003.abf	10	0.1kPa	-20	46.3695	INa	-92.3238	INa 0.1kPa
150807_10div_100Pa1c3_0003.abf	10	0.1kPa	-10	46.3695	INa	-84.8934	INa 0.1kPa
150807_10div_100Pa1c3_0003.abf	10	0.1kPa	0	46.3695	INa	-78.7793	INa 0.1kPa
150807_10div_100Pa1c3_0003.abf	10	0.1kPa	10	46.3695	INa	-72.1189	INa 0.1kPa
150807_10div_100Pa1c3_0003.abf	10	0.1kPa	20	46.3695	INa	-67.1434	INa 0.1kPa
150807_10div_100Pa1c3_0003.abf	10	0.1kPa	30	46.3695	INa	-61.0556	INa 0.1kPa
150807_10div_100Pa1c3_0003.abf	10	0.1kPa	40	46.3695	INa	-57.6859	INa 0.1kPa
150807_10div_100Pa1c3_0003.abf	10	0.1kPa	50	46.3695	INa	-52.3945	INa 0.1kPa
150807_10div_100Pa1c3_0003.abf	10	0.1kPa	60	46.3695	INa	-47.1952	INa 0.1kPa
150807_10div_100Pa1c3_0003.abf	10	0.1kPa	70	46.3695	INa	-43.1213	INa 0.1kPa
150807_10div_100Pa1c5_0002.abf	10	0.1kPa	-120	59.3921	INa	-2.34821	INa 0.1kPa
150807_10div_100Pa1c5_0002.abf	10	0.1kPa	-110	59.3921	INa	-3.17549	INa 0.1kPa
150807_10div_100Pa1c5_0002.abf	10	0.1kPa	-100	59.3921	INa	-3.19604	INa 0.1kPa
150807_10div_100Pa1c5_0002.abf	10	0.1kPa	-90	59.3921	INa	-3.58141	INa 0.1kPa
150807_10div_100Pa1c5_0002.abf	10	0.1kPa	-80	59.3921	INa	-3.74584	INa 0.1kPa
150807_10div_100Pa1c5_0002.abf	10	0.1kPa	-70	59.3921	INa	-4.33675	INa 0.1kPa
150807_10div_100Pa1c5_0002.abf	10	0.1kPa	-60	59.3921	INa	-3.40157	INa 0.1kPa
150807_10div_100Pa1c5_0002.abf	10	0.1kPa	-50	59.3921	INa	-3.57114	INa 0.1kPa
150807_10div_100Pa1c5_0002.abf	10	0.1kPa	-40	59.3921	INa	-2.48181	INa 0.1kPa
150807_10div_100Pa1c5_0002.abf	10	0.1kPa	-30	59.3921	INa	-34.9869	INa 0.1kPa
150807_10div_100Pa1c5_0002.abf	10	0.1kPa	-20	59.3921	INa	-33.4299	INa 0.1kPa
150807_10div_100Pa1c5_0002.abf	10	0.1kPa	-10	59.3921	INa	-31.9655	INa 0.1kPa
150807_10div_100Pa1c5_0002.abf	10	0.1kPa	0	59.3921	INa	-30.239	INa 0.1kPa
150807_10div_100Pa1c5_0002.abf	10	0.1kPa	10	59.3921	INa	-29.6892	INa 0.1kPa
150807_10div_100Pa1c5_0002.abf	10	0.1kPa	20	59.3921	INa	-28.6821	INa 0.1kPa
150807_10div_100Pa1c5_0002.abf	10	0.1kPa	30	59.3921	INa	-27.4232	INa 0.1kPa
150807_10div_100Pa1c5_0002.abf	10	0.1kPa	40	59.3921	INa	-25.4142	INa 0.1kPa
150807_10div_100Pa1c5_0002.abf	10	0.1kPa	50	59.3921	INa	-23.7442	INa 0.1kPa
150807_10div_100Pa1c5_0002.abf	10	0.1kPa	60	59.3921	INa	-23.215	INa 0.1kPa
150807_10div_100Pa1c5_0002.abf	10	0.1kPa	70	59.3921	INa	-22.2901	INa 0.1kPa
150807_10div_10kPa1c1_0001.abf	10	10kPa	-120	34.6448	INa	-6.34227	INa 10kPa
150807_10div_10kPa1c1_0001.abf	10	10kPa	-110	34.6448	INa	-6.3687	INa 10kPa
150807_10div_10kPa1c1_0001.abf	10	10kPa	-100	34.6448	INa	-5.1531	INa 10kPa
150807_10div_10kPa1c1_0001.abf	10	10kPa	-90	34.6448	INa	-6.08682	INa 10kPa
150807_10div_10kPa1c1_0001.abf	10	10kPa	-80	34.6448	INa	-5.41736	INa 10kPa
150807_10div_10kPa1c1_0001.abf	10	10kPa	-70	34.6448	INa	-5.85779	INa 10kPa
150807_10div_10kPa1c1_0001.abf	10	10kPa	-60	34.6448	INa	-6.18371	INa 10kPa
150807_10div_10kPa1c1_0001.abf	10	10kPa	-50	34.6448	INa	-5.28523	INa 10kPa
150807_10div_10kPa1c1_0001.abf	10	10kPa	-40	34.6448	INa	-6.06039	INa 10kPa
150807_10div_10kPa1c1_0001.abf	10	10kPa	-30	34.6448	INa	-104.207	INa 10kPa
150807_10div_10kPa1c1_0001.abf	10	10kPa	-20	34.6448	INa	-97.1777	INa 10kPa
150807_10div_10kPa1c1_0001.abf	10	10kPa	-10	34.6448	INa	-89.1001	INa 10kPa
150807_10div_10kPa1c1_0001.abf	10	10kPa	0	34.6448	INa	-82.6433	INa 10kPa
150807_10div_10kPa1c1_0001.abf	10	10kPa	10	34.6448	INa	-77.1555	INa 10kPa
150807_10div_10kPa1c1_0001.abf	10	10kPa	20	34.6448	INa	-71.4474	INa 10kPa
150807_10div_10kPa1c1_0001.abf	10	10kPa	30	34.6448	INa	-66.4177	INa 10kPa
150807_10div_10kPa1c1_0001.abf	10	10kPa	40	34.6448	INa	-60.278	INa 10kPa
150807_10div_10kPa1c1_0001.abf	10	10kPa	50	34.6448	INa	-57.5913	INa 10kPa
150807_10div_10kPa1c1_0001.abf	10	10kPa	60	34.6448	INa	-50.3506	INa 10kPa
150807_10div_10kPa1c1_0001.abf	10	10kPa	70	34.6448	INa	-47.5142	INa 10kPa
150807_10div_10kPa1c2_0001.abf	10	10kPa	-120	41.2788	INa	-4.20664	INa 10kPa
150807_10div_10kPa1c2_0001.abf	10	10kPa	-110	41.2788	INa	-4.94594	INa 10kPa
150807_10div_10kPa1c2_0001.abf	10	10kPa	-100	41.2788	INa	-5.01987	INa 10kPa
150807_10div_10kPa1c2_0001.abf	10	10kPa	-90	41.2788	INa	-5.23427	INa 10kPa
150807_10div_10kPa1c2_0001.abf	10	10kPa	-80	41.2788	INa	-4.458	INa 10kPa
150807_10div_10kPa1c2_0001.abf	10	10kPa	-70	41.2788	INa	-5.13816	INa 10kPa
150807_10div_10kPa1c2_0001.abf	10	10kPa	-60	41.2788	INa	-5.80353	INa 10kPa
150807_10div_10kPa1c2_0001.abf	10	10kPa	-50	41.2788	INa	-5.25645	INa 10kPa
150807_10div_10kPa1c2_0001.abf	10	10kPa	-40	41.2788	INa	-4.80547	INa 10kPa
150807_10div_10kPa1c2_0001.abf	10	10kPa	-30	41.2788	INa	-4.42103	INa 10kPa
150807_10div_10kPa1c2_0001.abf	10	10kPa	-20	41.2788	INa	-35.1613	INa 10kPa
150807_10div_10kPa1c2_0001.abf	10	10kPa	-10	41.2788	INa	-44.9496	INa 10kPa
150807_10div_10kPa1c2_0001.abf	10	10kPa	0	41.2788	INa	-45.8812	INa 10kPa
150807_10div_10kPa1c2_0001.abf	10	10kPa	10	41.2788	INa	-45.4819	INa 10kPa
150807_10div_10kPa1c2_0001.abf	10	10kPa	20	41.2788	INa	-42.6208	INa 10kPa
150807_10div_10kPa1c2_0001.abf	10	10kPa	30	41.2788	INa	-40.7578	INa 10kPa
150807_10div_10kPa1c2_0001.abf	10	10kPa	40	41.2788	INa	-37.6305	INa 10kPa
150807_10div_10kPa1c2_0001.abf	10	10kPa	50	41.2788	INa	-34.2667	INa 10kPa
150807_10div_10kPa1c2_0001.abf	10	10kPa	60	41.2788	INa	-31.8196	INa 10kPa
150807_10div_10kPa1c2_0001.abf	10	10kPa	70	41.2788	INa	-29.6387	INa 10kPa
150807_10div_10kPa1c3_0001.abf	10	10kPa	-120	69.0066	INa	-3.68387	INa 10kPa
150807_10div_10kPa1c3_0001.abf	10	10kPa	-110	69.0066	INa	-3.9271	INa 10kPa
150807_10div_10kPa1c3_0001.abf	10	10kPa	-100	69.0066	INa	-2.85688	INa 10kPa
150807_10div_10kPa1c3_0001.abf	10	10kPa	-90	69.0066	INa	-2.44117	INa 10kPa
150807_10div_10kPa1c3_0001.abf	10	10kPa	-80	69.0066	INa	-3.09127	INa 10kPa
150807_10div_10kPa1c3_0001.abf	10	10kPa	-70	69.0066	INa	-2.7419	INa 10kPa
150807_10div_10kPa1c3_0001.abf	10	10kPa	-60	69.0066	INa	-3.16645	INa 10kPa
150807_10div_10kPa1c3_0001.abf	10	10kPa	-50	69.0066	INa	-2.35272	INa 10kPa
150807_10div_10kPa1c3_0001.abf	10	10kPa	-40	69.0066	INa	-2.87457	INa 10kPa
150807_10div_10kPa1c3_0001.abf	10	10kPa	-30	69.0066	INa	-81.6864	INa 10kPa
150807_10div_10kPa1c3_0001.abf	10	10kPa	-20	69.0066	INa	-76.9279	INa 10kPa
150807_10div_10kPa1c3_0001.abf	10	10kPa	-10	69.0066	INa	-72.9389	INa 10kPa
150807_10div_10kPa1c3_0001.abf	10	10kPa	0	69.0066	INa	-68.8702	INa 10kPa
150807_10div_10kPa1c3_0001.abf	10	10kPa	10	69.0066	INa	-65.8541	INa 10kPa
150807_10div_10kPa1c3_0001.abf	10	10kPa	20	69.0066	INa	-62.0509	INa 10kPa
150807_10div_10kPa1c3_0001.abf	10	10kPa	30	69.0066	INa	-59.9812	INa 10kPa
150807_10div_10kPa1c3_0001.abf	10	10kPa	40	69.0066	INa	-56.2266	INa 10kPa
150807_10div_10kPa1c3_0001.abf	10	10kPa	50	69.0066	INa	-52.7063	INa 10kPa
150807_10div_10kPa1c3_0001.abf	10	10kPa	60	69.0066	INa	-49.531	INa 10kPa
150807_10div_10kPa1c3_0001.abf	10	10kPa	70	69.0066	INa	-45.9444	INa 10kPa
150807_10div_10kPa1c4_0001.abf	10	10kPa	-120	35.9865	INa	-4.63024	INa 10kPa
150807_10div_10kPa1c4_0001.abf	10	10kPa	-110	35.9865	INa	-4.67264	INa 10kPa
150807_10div_10kPa1c4_0001.abf	10	10kPa	-100	35.9865	INa	-4.70656	INa 10kPa
150807_10div_10kPa1c4_0001.abf	10	10kPa	-90	35.9865	INa	-6.51286	INa 10kPa
150807_10div_10kPa1c4_0001.abf	10	10kPa	-80	35.9865	INa	-6.07189	INa 10kPa
150807_10div_10kPa1c4_0001.abf	10	10kPa	-70	35.9865	INa	-5.2493	INa 10kPa
150807_10div_10kPa1c4_0001.abf	10	10kPa	-60	35.9865	INa	-5.58851	INa 10kPa
150807_10div_10kPa1c4_0001.abf	10	10kPa	-50	35.9865	INa	-5.25778	INa 10kPa
150807_10div_10kPa1c4_0001.abf	10	10kPa	-40	35.9865	INa	-4.15534	INa 10kPa
150807_10div_10kPa1c4_0001.abf	10	10kPa	-30	35.9865	INa	-4.72352	INa 10kPa
150807_10div_10kPa1c4_0001.abf	10	10kPa	-20	35.9865	INa	-33.7346	INa 10kPa
150807_10div_10kPa1c4_0001.abf	10	10kPa	-10	35.9865	INa	-44.2162	INa 10kPa
150807_10div_10kPa1c4_0001.abf	10	10kPa	0	35.9865	INa	-47.4811	INa 10kPa
150807_10div_10kPa1c4_0001.abf	10	10kPa	10	35.9865	INa	-45.1406	INa 10kPa
150807_10div_10kPa1c4_0001.abf	10	10kPa	20	35.9865	INa	-44.0127	INa 10kPa
150807_10div_10kPa1c4_0001.abf	10	10kPa	30	35.9865	INa	-43.0968	INa 10kPa
150807_10div_10kPa1c4_0001.abf	10	10kPa	40	35.9865	INa	-38.7804	INa 10kPa
150807_10div_10kPa1c4_0001.abf	10	10kPa	50	35.9865	INa	-35.295	INa 10kPa
150807_10div_10kPa1c4_0001.abf	10	10kPa	60	35.9865	INa	-32.8442	INa 10kPa
150807_10div_10kPa1c4_0001.abf	10	10kPa	70	35.9865	INa	-30.9107	INa 10kPa
150807_10div_10kPa1c6_0001.abf	10	10kPa	-120	33.8172	INa	-4.86408	INa 10kPa
150807_10div_10kPa1c6_0001.abf	10	10kPa	-110	33.8172	INa	-4.6114	INa 10kPa
150807_10div_10kPa1c6_0001.abf	10	10kPa	-100	33.8172	INa	-4.93628	INa 10kPa
150807_10div_10kPa1c6_0001.abf	10	10kPa	-90	33.8172	INa	-5.70334	INa 10kPa
150807_10div_10kPa1c6_0001.abf	10	10kPa	-80	33.8172	INa	-6.47943	INa 10kPa
150807_10div_10kPa1c6_0001.abf	10	10kPa	-70	33.8172	INa	-7.03893	INa 10kPa
150807_10div_10kPa1c6_0001.abf	10	10kPa	-60	33.8172	INa	-5.5048	INa 10kPa
150807_10div_10kPa1c6_0001.abf	10	10kPa	-50	33.8172	INa	-6.31699	INa 10kPa
150807_10div_10kPa1c6_0001.abf	10	10kPa	-40	33.8172	INa	-7.07503	INa 10kPa
150807_10div_10kPa1c6_0001.abf	10	10kPa	-30	33.8172	INa	-6.91259	INa 10kPa
150807_10div_10kPa1c6_0001.abf	10	10kPa	-20	33.8172	INa	-55.6617	INa 10kPa
150807_10div_10kPa1c6_0001.abf	10	10kPa	-10	33.8172	INa	-57.999	INa 10kPa
150807_10div_10kPa1c6_0001.abf	10	10kPa	0	33.8172	INa	-56.3024	INa 10kPa
150807_10div_10kPa1c6_0001.abf	10	10kPa	10	33.8172	INa	-51.8625	INa 10kPa
150807_10div_10kPa1c6_0001.abf	10	10kPa	20	33.8172	INa	-50.0305	INa 10kPa
150807_10div_10kPa1c6_0001.abf	10	10kPa	30	33.8172	INa	-47.5579	INa 10kPa
150807_10div_10kPa1c6_0001.abf	10	10kPa	40	33.8172	INa	-44.3362	INa 10kPa
150807_10div_10kPa1c6_0001.abf	10	10kPa	50	33.8172	INa	-41.2229	INa 10kPa
150807_10div_10kPa1c6_0001.abf	10	10kPa	60	33.8172	INa	-38.5607	INa 10kPa
150807_10div_10kPa1c6_0001.abf	10	10kPa	70	33.8172	INa	-36.3046	INa 10kPa
150811_14div_100Pa1c1_0001.abf	14	0.1kPa	-120	42.2921	INa	-3.70176	INa 0.1kPa
150811_14div_100Pa1c1_0001.abf	14	0.1kPa	-110	42.2921	INa	-4.7625	INa 0.1kPa
150811_14div_100Pa1c1_0001.abf	14	0.1kPa	-100	42.2921	INa	-4.16358	INa 0.1kPa
150811_14div_100Pa1c1_0001.abf	14	0.1kPa	-90	42.2921	INa	-4.42335	INa 0.1kPa
150811_14div_100Pa1c1_0001.abf	14	0.1kPa	-80	42.2921	INa	-4.31512	INa 0.1kPa
150811_14div_100Pa1c1_0001.abf	14	0.1kPa	-70	42.2921	INa	-4.95733	INa 0.1kPa
150811_14div_100Pa1c1_0001.abf	14	0.1kPa	-60	42.2921	INa	-4.75529	INa 0.1kPa
150811_14div_100Pa1c1_0001.abf	14	0.1kPa	-50	42.2921	INa	-3.90381	INa 0.1kPa
150811_14div_100Pa1c1_0001.abf	14	0.1kPa	-40	42.2921	INa	-3.60796	INa 0.1kPa
150811_14div_100Pa1c1_0001.abf	14	0.1kPa	-30	42.2921	INa	-116.097	INa 0.1kPa
150811_14div_100Pa1c1_0001.abf	14	0.1kPa	-20	42.2921	INa	-111.515	INa 0.1kPa
150811_14div_100Pa1c1_0001.abf	14	0.1kPa	-10	42.2921	INa	-103.375	INa 0.1kPa
150811_14div_100Pa1c1_0001.abf	14	0.1kPa	0	42.2921	INa	-95.95	INa 0.1kPa
150811_14div_100Pa1c1_0001.abf	14	0.1kPa	10	42.2921	INa	-89.9175	INa 0.1kPa
150811_14div_100Pa1c1_0001.abf	14	0.1kPa	20	42.2921	INa	-84.0726	INa 0.1kPa
150811_14div_100Pa1c1_0001.abf	14	0.1kPa	30	42.2921	INa	-79.3895	INa 0.1kPa
150811_14div_100Pa1c1_0001.abf	14	0.1kPa	40	42.2921	INa	-72.3034	INa 0.1kPa
150811_14div_100Pa1c1_0001.abf	14	0.1kPa	50	42.2921	INa	-67.0358	INa 0.1kPa
150811_14div_100Pa1c1_0001.abf	14	0.1kPa	60	42.2921	INa	-62.2228	INa 0.1kPa
150811_14div_100Pa1c1_0001.abf	14	0.1kPa	70	42.2921	INa	-56.6954	INa 0.1kPa
150811_14div_100Pa1c2_0001.abf	14	0.1kPa	-120	54.7118	INa	-7.85365	INa 0.1kPa
150811_14div_100Pa1c2_0001.abf	14	0.1kPa	-110	54.7118	INa	-4.69657	INa 0.1kPa
150811_14div_100Pa1c2_0001.abf	14	0.1kPa	-100	54.7118	INa	-3.12919	INa 0.1kPa
150811_14div_100Pa1c2_0001.abf	14	0.1kPa	-90	54.7118	INa	-3.74833	INa 0.1kPa
150811_14div_100Pa1c2_0001.abf	14	0.1kPa	-80	54.7118	INa	-4.18341	INa 0.1kPa
150811_14div_100Pa1c2_0001.abf	14	0.1kPa	-70	54.7118	INa	-4.691	INa 0.1kPa
150811_14div_100Pa1c2_0001.abf	14	0.1kPa	-60	54.7118	INa	-4.74677	INa 0.1kPa
150811_14div_100Pa1c2_0001.abf	14	0.1kPa	-50	54.7118	INa	-3.78738	INa 0.1kPa
150811_14div_100Pa1c2_0001.abf	14	0.1kPa	-40	54.7118	INa	-3.07341	INa 0.1kPa
150811_14div_100Pa1c2_0001.abf	14	0.1kPa	-30	54.7118	INa	-73.0869	INa 0.1kPa
150811_14div_100Pa1c2_0001.abf	14	0.1kPa	-20	54.7118	INa	-66.9847	INa 0.1kPa
150811_14div_100Pa1c2_0001.abf	14	0.1kPa	-10	54.7118	INa	-65.6516	INa 0.1kPa
150811_14div_100Pa1c2_0001.abf	14	0.1kPa	0	54.7118	INa	-62.2101	INa 0.1kPa
150811_14div_100Pa1c2_0001.abf	14	0.1kPa	10	54.7118	INa	-55.1764	INa 0.1kPa
150811_14div_100Pa1c2_0001.abf	14	0.1kPa	20	54.7118	INa	-55.2879	INa 0.1kPa
150811_14div_100Pa1c2_0001.abf	14	0.1kPa	30	54.7118	INa	-53.358	INa 0.1kPa
150811_14div_100Pa1c2_0001.abf	14	0.1kPa	40	54.7118	INa	-49.7324	INa 0.1kPa
150811_14div_100Pa1c2_0001.abf	14	0.1kPa	50	54.7118	INa	-48.4885	INa 0.1kPa
150811_14div_100Pa1c2_0001.abf	14	0.1kPa	60	54.7118	INa	-43.2564	INa 0.1kPa
150811_14div_100Pa1c2_0001.abf	14	0.1kPa	70	54.7118	INa	-40.5902	INa 0.1kPa
150811_14div_100Pa1c3_0001.abf	14	0.1kPa	-120	48.3856	INa	-6.31346	INa 0.1kPa
150811_14div_100Pa1c3_0001.abf	14	0.1kPa	-110	48.3856	INa	-5.79628	INa 0.1kPa
150811_14div_100Pa1c3_0001.abf	14	0.1kPa	-100	48.3856	INa	-5.2854	INa 0.1kPa
150811_14div_100Pa1c3_0001.abf	14	0.1kPa	-90	48.3856	INa	-4.41501	INa 0.1kPa
150811_14div_100Pa1c3_0001.abf	14	0.1kPa	-80	48.3856	INa	-4.06812	INa 0.1kPa
150811_14div_100Pa1c3_0001.abf	14	0.1kPa	-70	48.3856	INa	-4.0555	INa 0.1kPa
150811_14div_100Pa1c3_0001.abf	14	0.1kPa	-60	48.3856	INa	-4.20057	INa 0.1kPa
150811_14div_100Pa1c3_0001.abf	14	0.1kPa	-50	48.3856	INa	-5.36108	INa 0.1kPa
150811_14div_100Pa1c3_0001.abf	14	0.1kPa	-40	48.3856	INa	-4.09965	INa 0.1kPa
150811_14div_100Pa1c3_0001.abf	14	0.1kPa	-30	48.3856	INa	-35.913	INa 0.1kPa
150811_14div_100Pa1c3_0001.abf	14	0.1kPa	-20	48.3856	INa	-39.2431	INa 0.1kPa
150811_14div_100Pa1c3_0001.abf	14	0.1kPa	-10	48.3856	INa	-38.7259	INa 0.1kPa
150811_14div_100Pa1c3_0001.abf	14	0.1kPa	0	48.3856	INa	-36.7518	INa 0.1kPa
150811_14div_100Pa1c3_0001.abf	14	0.1kPa	10	48.3856	INa	-36.9284	INa 0.1kPa
150811_14div_100Pa1c3_0001.abf	14	0.1kPa	20	48.3856	INa	-33.964	INa 0.1kPa
150811_14div_100Pa1c3_0001.abf	14	0.1kPa	30	48.3856	INa	-32.4692	INa 0.1kPa
150811_14div_100Pa1c3_0001.abf	14	0.1kPa	40	48.3856	INa	-30.4636	INa 0.1kPa
150811_14div_100Pa1c3_0001.abf	14	0.1kPa	50	48.3856	INa	-27.2154	INa 0.1kPa
150811_14div_100Pa1c3_0001.abf	14	0.1kPa	60	48.3856	INa	-26.099	INa 0.1kPa
150811_14div_100Pa1c3_0001.abf	14	0.1kPa	70	48.3856	INa	-25.1025	INa 0.1kPa
150811_14div_100Pa1c4_0001.abf	14	0.1kPa	-120	52.2192	INa	-4.35972	INa 0.1kPa
150811_14div_100Pa1c4_0001.abf	14	0.1kPa	-110	52.2192	INa	-5.40582	INa 0.1kPa
150811_14div_100Pa1c4_0001.abf	14	0.1kPa	-100	52.2192	INa	-4.3831	INa 0.1kPa
150811_14div_100Pa1c4_0001.abf	14	0.1kPa	-90	52.2192	INa	-3.787	INa 0.1kPa
150811_14div_100Pa1c4_0001.abf	14	0.1kPa	-80	52.2192	INa	-4.54673	INa 0.1kPa
150811_14div_100Pa1c4_0001.abf	14	0.1kPa	-70	52.2192	INa	-3.65258	INa 0.1kPa
150811_14div_100Pa1c4_0001.abf	14	0.1kPa	-60	52.2192	INa	-4.19024	INa 0.1kPa
150811_14div_100Pa1c4_0001.abf	14	0.1kPa	-50	52.2192	INa	-4.38894	INa 0.1kPa
150811_14div_100Pa1c4_0001.abf	14	0.1kPa	-40	52.2192	INa	-3.52401	INa 0.1kPa
150811_14div_100Pa1c4_0001.abf	14	0.1kPa	-30	52.2192	INa	-3.55907	INa 0.1kPa
150811_14div_100Pa1c4_0001.abf	14	0.1kPa	-20	52.2192	INa	-75.2139	INa 0.1kPa
150811_14div_100Pa1c4_0001.abf	14	0.1kPa	-10	52.2192	INa	-69.9601	INa 0.1kPa
150811_14div_100Pa1c4_0001.abf	14	0.1kPa	0	52.2192	INa	-66.5588	INa 0.1kPa
150811_14div_100Pa1c4_0001.abf	14	0.1kPa	10	52.2192	INa	-63.3562	INa 0.1kPa
150811_14div_100Pa1c4_0001.abf	14	0.1kPa	20	52.2192	INa	-59.9198	INa 0.1kPa
150811_14div_100Pa1c4_0001.abf	14	0.1kPa	30	52.2192	INa	-57.7984	INa 0.1kPa
150811_14div_100Pa1c4_0001.abf	14	0.1kPa	40	52.2192	INa	-54.8471	INa 0.1kPa
150811_14div_100Pa1c4_0001.abf	14	0.1kPa	50	52.2192	INa	-51.5101	INa 0.1kPa
150811_14div_100Pa1c4_0001.abf	14	0.1kPa	60	52.2192	INa	-49.155	INa 0.1kPa
150811_14div_100Pa1c4_0001.abf	14	0.1kPa	70	52.2192	INa	-46.2797	INa 0.1kPa
150811_14div_100Pa1c5_0001.abf	14	0.1kPa	-120	69.6063	INa	-3.11286	INa 0.1kPa
150811_14div_100Pa1c5_0001.abf	14	0.1kPa	-110	69.6063	INa	-2.41576	INa 0.1kPa
150811_14div_100Pa1c5_0001.abf	14	0.1kPa	-100	69.6063	INa	-2.79281	INa 0.1kPa
150811_14div_100Pa1c5_0001.abf	14	0.1kPa	-90	69.6063	INa	-2.42452	INa 0.1kPa
150811_14div_100Pa1c5_0001.abf	14	0.1kPa	-80	69.6063	INa	-3.07779	INa 0.1kPa
150811_14div_100Pa1c5_0001.abf	14	0.1kPa	-70	69.6063	INa	-2.97695	INa 0.1kPa
150811_14div_100Pa1c5_0001.abf	14	0.1kPa	-60	69.6063	INa	-2.88926	INa 0.1kPa
150811_14div_100Pa1c5_0001.abf	14	0.1kPa	-50	69.6063	INa	-3.31892	INa 0.1kPa
150811_14div_100Pa1c5_0001.abf	14	0.1kPa	-40	69.6063	INa	-2.74019	INa 0.1kPa
150811_14div_100Pa1c5_0001.abf	14	0.1kPa	-30	69.6063	INa	-81.0922	INa 0.1kPa
150811_14div_100Pa1c5_0001.abf	14	0.1kPa	-20	69.6063	INa	-76.7825	INa 0.1kPa
150811_14div_100Pa1c5_0001.abf	14	0.1kPa	-10	69.6063	INa	-71.53	INa 0.1kPa
150811_14div_100Pa1c5_0001.abf	14	0.1kPa	0	69.6063	INa	-67.3693	INa 0.1kPa
150811_14div_100Pa1c5_0001.abf	14	0.1kPa	10	69.6063	INa	-63.4892	INa 0.1kPa
150811_14div_100Pa1c5_0001.abf	14	0.1kPa	20	69.6063	INa	-60.315	INa 0.1kPa
150811_14div_100Pa1c5_0001.abf	14	0.1kPa	30	69.6063	INa	-57.0794	INa 0.1kPa
150811_14div_100Pa1c5_0001.abf	14	0.1kPa	40	69.6063	INa	-54.2997	INa 0.1kPa
150811_14div_100Pa1c5_0001.abf	14	0.1kPa	50	69.6063	INa	-51.2877	INa 0.1kPa
150811_14div_100Pa1c5_0001.abf	14	0.1kPa	60	69.6063	INa	-47.6969	INa 0.1kPa
150811_14div_100Pa1c5_0001.abf	14	0.1kPa	70	69.6063	INa	-45.6275	INa 0.1kPa
150811_14div_100Pa1c6_0001.abf	14	0.1kPa	-120	48.4427	INa	-6.16114	INa 0.1kPa
150811_14div_100Pa1c6_0001.abf	14	0.1kPa	-110	48.4427	INa	-4.7752	INa 0.1kPa
150811_14div_100Pa1c6_0001.abf	14	0.1kPa	-100	48.4427	INa	-4.52321	INa 0.1kPa
150811_14div_100Pa1c6_0001.abf	14	0.1kPa	-90	48.4427	INa	-4.85079	INa 0.1kPa
150811_14div_100Pa1c6_0001.abf	14	0.1kPa	-80	48.4427	INa	-4.24602	INa 0.1kPa
150811_14div_100Pa1c6_0001.abf	14	0.1kPa	-70	48.4427	INa	-4.28382	INa 0.1kPa
150811_14div_100Pa1c6_0001.abf	14	0.1kPa	-60	48.4427	INa	-4.6996	INa 0.1kPa
150811_14div_100Pa1c6_0001.abf	14	0.1kPa	-50	48.4427	INa	-4.15782	INa 0.1kPa
150811_14div_100Pa1c6_0001.abf	14	0.1kPa	-40	48.4427	INa	-5.82725	INa 0.1kPa
150811_14div_100Pa1c6_0001.abf	14	0.1kPa	-30	48.4427	INa	-56.2251	INa 0.1kPa
150811_14div_100Pa1c6_0001.abf	14	0.1kPa	-20	48.4427	INa	-52.3508	INa 0.1kPa
150811_14div_100Pa1c6_0001.abf	14	0.1kPa	-10	48.4427	INa	-50.8199	INa 0.1kPa
150811_14div_100Pa1c6_0001.abf	14	0.1kPa	0	48.4427	INa	-46.1896	INa 0.1kPa
150811_14div_100Pa1c6_0001.abf	14	0.1kPa	10	48.4427	INa	-46.2715	INa 0.1kPa
150811_14div_100Pa1c6_0001.abf	14	0.1kPa	20	48.4427	INa	-42.2712	INa 0.1kPa
150811_14div_100Pa1c6_0001.abf	14	0.1kPa	30	48.4427	INa	-40.9357	INa 0.1kPa
150811_14div_100Pa1c6_0001.abf	14	0.1kPa	40	48.4427	INa	-37.8425	INa 0.1kPa
150811_14div_100Pa1c6_0001.abf	14	0.1kPa	50	48.4427	INa	-36.6392	INa 0.1kPa
150811_14div_100Pa1c6_0001.abf	14	0.1kPa	60	48.4427	INa	-33.9997	INa 0.1kPa
150811_14div_100Pa1c6_0001.abf	14	0.1kPa	70	48.4427	INa	-32.0404	INa 0.1kPa
150811_14div_10kPa1c1_0002.abf	14	10kPa	-120	25.3769	INa	-10.4143	INa 10kPa
150811_14div_10kPa1c1_0002.abf	14	10kPa	-110	25.3769	INa	-9.54845	INa 10kPa
150811_14div_10kPa1c1_0002.abf	14	10kPa	-100	25.3769	INa	-8.51423	INa 10kPa
150811_14div_10kPa1c1_0002.abf	14	10kPa	-90	25.3769	INa	-7.6123	INa 10kPa
150811_14div_10kPa1c1_0002.abf	14	10kPa	-80	25.3769	INa	-8.47815	INa 10kPa
150811_14div_10kPa1c1_0002.abf	14	10kPa	-70	25.3769	INa	-8.05725	INa 10kPa
150811_14div_10kPa1c1_0002.abf	14	10kPa	-60	25.3769	INa	-9.1516	INa 10kPa
150811_14div_10kPa1c1_0002.abf	14	10kPa	-50	25.3769	INa	-11.0396	INa 10kPa
150811_14div_10kPa1c1_0002.abf	14	10kPa	-40	25.3769	INa	-7.38381	INa 10kPa
150811_14div_10kPa1c1_0002.abf	14	10kPa	-30	25.3769	INa	-84.505	INa 10kPa
150811_14div_10kPa1c1_0002.abf	14	10kPa	-20	25.3769	INa	-80.9814	INa 10kPa
150811_14div_10kPa1c1_0002.abf	14	10kPa	-10	25.3769	INa	-77.2534	INa 10kPa
150811_14div_10kPa1c1_0002.abf	14	10kPa	0	25.3769	INa	-70.7836	INa 10kPa
150811_14div_10kPa1c1_0002.abf	14	10kPa	10	25.3769	INa	-67.717	INa 10kPa
150811_14div_10kPa1c1_0002.abf	14	10kPa	20	25.3769	INa	-63.4479	INa 10kPa
150811_14div_10kPa1c1_0002.abf	14	10kPa	30	25.3769	INa	-59.7439	INa 10kPa
150811_14div_10kPa1c1_0002.abf	14	10kPa	40	25.3769	INa	-53.719	INa 10kPa
150811_14div_10kPa1c1_0002.abf	14	10kPa	50	25.3769	INa	-52.2759	INa 10kPa
150811_14div_10kPa1c1_0002.abf	14	10kPa	60	25.3769	INa	-46.9245	INa 10kPa
150811_14div_10kPa1c1_0002.abf	14	10kPa	70	25.3769	INa	-45.6257	INa 10kPa
150811_14div_10kPa1c2_0001.abf	14	10kPa	-120	76.4391	INa	-2.43137	INa 10kPa
150811_14div_10kPa1c2_0001.abf	14	10kPa	-110	76.4391	INa	-2.60305	INa 10kPa
150811_14div_10kPa1c2_0001.abf	14	10kPa	-100	76.4391	INa	-0.866352	INa 10kPa
150811_14div_10kPa1c2_0001.abf	14	10kPa	-90	76.4391	INa	-2.85856	INa 10kPa
150811_14div_10kPa1c2_0001.abf	14	10kPa	-80	76.4391	INa	-2.27168	INa 10kPa
150811_14div_10kPa1c2_0001.abf	14	10kPa	-70	76.4391	INa	-2.48328	INa 10kPa
150811_14div_10kPa1c2_0001.abf	14	10kPa	-60	76.4391	INa	-2.81864	INa 10kPa
150811_14div_10kPa1c2_0001.abf	14	10kPa	-50	76.4391	INa	-3.36959	INa 10kPa
150811_14div_10kPa1c2_0001.abf	14	10kPa	-40	76.4391	INa	-3.44544	INa 10kPa
150811_14div_10kPa1c2_0001.abf	14	10kPa	-30	76.4391	INa	-44.0881	INa 10kPa
150811_14div_10kPa1c2_0001.abf	14	10kPa	-20	76.4391	INa	-41.1058	INa 10kPa
150811_14div_10kPa1c2_0001.abf	14	10kPa	-10	76.4391	INa	-38.8461	INa 10kPa
150811_14div_10kPa1c2_0001.abf	14	10kPa	0	76.4391	INa	-37.0615	INa 10kPa
150811_14div_10kPa1c2_0001.abf	14	10kPa	10	76.4391	INa	-34.8936	INa 10kPa
150811_14div_10kPa1c2_0001.abf	14	10kPa	20	76.4391	INa	-34.2548	INa 10kPa
150811_14div_10kPa1c2_0001.abf	14	10kPa	30	76.4391	INa	-32.0111	INa 10kPa
150811_14div_10kPa1c2_0001.abf	14	10kPa	40	76.4391	INa	-31.8274	INa 10kPa
150811_14div_10kPa1c2_0001.abf	14	10kPa	50	76.4391	INa	-28.881	INa 10kPa
150811_14div_10kPa1c2_0001.abf	14	10kPa	60	76.4391	INa	-28.3501	INa 10kPa
150811_14div_10kPa1c2_0001.abf	14	10kPa	70	76.4391	INa	-25.8388	INa 10kPa
150811_14div_10kPa1c3_0001.abf	14	10kPa	-120	29.5145	INa	-8.29256	INa 10kPa
150811_14div_10kPa1c3_0001.abf	14	10kPa	-110	29.5145	INa	-8.39595	INa 10kPa
150811_14div_10kPa1c3_0001.abf	14	10kPa	-100	29.5145	INa	-8.94397	INa 10kPa
150811_14div_10kPa1c3_0001.abf	14	10kPa	-90	29.5145	INa	-7.8376	INa 10kPa
150811_14div_10kPa1c3_0001.abf	14	10kPa	-80	29.5145	INa	-7.21721	INa 10kPa
150811_14div_10kPa1c3_0001.abf	14	10kPa	-70	29.5145	INa	-6.22459	INa 10kPa
150811_14div_10kPa1c3_0001.abf	14	10kPa	-60	29.5145	INa	-8.2512	INa 10kPa
150811_14div_10kPa1c3_0001.abf	14	10kPa	-50	29.5145	INa	-6.81396	INa 10kPa
150811_14div_10kPa1c3_0001.abf	14	10kPa	-40	29.5145	INa	-6.06949	INa 10kPa
150811_14div_10kPa1c3_0001.abf	14	10kPa	-30	29.5145	INa	-8.08576	INa 10kPa
150811_14div_10kPa1c3_0001.abf	14	10kPa	-20	29.5145	INa	-37.058	INa 10kPa
150811_14div_10kPa1c3_0001.abf	14	10kPa	-10	29.5145	INa	-35.1038	INa 10kPa
150811_14div_10kPa1c3_0001.abf	14	10kPa	0	29.5145	INa	-34.8246	INa 10kPa
150811_14div_10kPa1c3_0001.abf	14	10kPa	10	29.5145	INa	-33.3563	INa 10kPa
150811_14div_10kPa1c3_0001.abf	14	10kPa	20	29.5145	INa	-31.5055	INa 10kPa
150811_14div_10kPa1c3_0001.abf	14	10kPa	30	29.5145	INa	-29.7891	INa 10kPa
150811_14div_10kPa1c3_0001.abf	14	10kPa	40	29.5145	INa	-27.7625	INa 10kPa
150811_14div_10kPa1c3_0001.abf	14	10kPa	50	29.5145	INa	-25.984	INa 10kPa
150811_14div_10kPa1c3_0001.abf	14	10kPa	60	29.5145	INa	-27.0801	INa 10kPa
150811_14div_10kPa1c3_0001.abf	14	10kPa	70	29.5145	INa	-23.4404	INa 10kPa
150811_14div_10kPa1c4_0001.abf	14	10kPa	-120	73.787	INa	-3.78849	INa 10kPa
150811_14div_10kPa1c4_0001.abf	14	10kPa	-110	73.787	INa	-3.48657	INa 10kPa
150811_14div_10kPa1c4_0001.abf	14	10kPa	-100	73.787	INa	-3.05643	INa 10kPa
150811_14div_10kPa1c4_0001.abf	14	10kPa	-90	73.787	INa	-2.88272	INa 10kPa
150811_14div_10kPa1c4_0001.abf	14	10kPa	-80	73.787	INa	-3.08125	INa 10kPa
150811_14div_10kPa1c4_0001.abf	14	10kPa	-70	73.787	INa	-2.83723	INa 10kPa
150811_14div_10kPa1c4_0001.abf	14	10kPa	-60	73.787	INa	-2.85791	INa 10kPa
150811_14div_10kPa1c4_0001.abf	14	10kPa	-50	73.787	INa	-3.20533	INa 10kPa
150811_14div_10kPa1c4_0001.abf	14	10kPa	-40	73.787	INa	-3.01507	INa 10kPa
150811_14div_10kPa1c4_0001.abf	14	10kPa	-30	73.787	INa	-18.9673	INa 10kPa
150811_14div_10kPa1c4_0001.abf	14	10kPa	-20	73.787	INa	-19.7448	INa 10kPa
150811_14div_10kPa1c4_0001.abf	14	10kPa	-10	73.787	INa	-17.1185	INa 10kPa
150811_14div_10kPa1c4_0001.abf	14	10kPa	0	73.787	INa	-16.3451	INa 10kPa
150811_14div_10kPa1c4_0001.abf	14	10kPa	10	73.787	INa	-14.5294	INa 10kPa
150811_14div_10kPa1c4_0001.abf	14	10kPa	20	73.787	INa	-14.79	INa 10kPa
150811_14div_10kPa1c4_0001.abf	14	10kPa	30	73.787	INa	-14.0828	INa 10kPa
150811_14div_10kPa1c4_0001.abf	14	10kPa	40	73.787	INa	-13.9628	INa 10kPa
150811_14div_10kPa1c4_0001.abf	14	10kPa	50	73.787	INa	-12.7096	INa 10kPa
150811_14div_10kPa1c4_0001.abf	14	10kPa	60	73.787	INa	-12.3126	INa 10kPa
150811_14div_10kPa1c4_0001.abf	14	10kPa	70	73.787	INa	-12.6972	INa 10kPa
150811_14div_10kPa2c2_0001.abf	14	10kPa	-120	32.9074	INa	-6.12996	INa 10kPa
150811_14div_10kPa2c2_0001.abf	14	10kPa	-110	32.9074	INa	-6.10214	INa 10kPa
150811_14div_10kPa2c2_0001.abf	14	10kPa	-100	32.9074	INa	-6.8255	INa 10kPa
150811_14div_10kPa2c2_0001.abf	14	10kPa	-90	32.9074	INa	-6.2227	INa 10kPa
150811_14div_10kPa2c2_0001.abf	14	10kPa	-80	32.9074	INa	-6.98315	INa 10kPa
150811_14div_10kPa2c2_0001.abf	14	10kPa	-70	32.9074	INa	-6.95533	INa 10kPa
150811_14div_10kPa2c2_0001.abf	14	10kPa	-60	32.9074	INa	-6.72348	INa 10kPa
150811_14div_10kPa2c2_0001.abf	14	10kPa	-50	32.9074	INa	-9.03265	INa 10kPa
150811_14div_10kPa2c2_0001.abf	14	10kPa	-40	32.9074	INa	-5.27678	INa 10kPa
150811_14div_10kPa2c2_0001.abf	14	10kPa	-30	32.9074	INa	-57.2563	INa 10kPa
150811_14div_10kPa2c2_0001.abf	14	10kPa	-20	32.9074	INa	-58.7308	INa 10kPa
150811_14div_10kPa2c2_0001.abf	14	10kPa	-10	32.9074	INa	-57.2006	INa 10kPa
150811_14div_10kPa2c2_0001.abf	14	10kPa	0	32.9074	INa	-55.1047	INa 10kPa
150811_14div_10kPa2c2_0001.abf	14	10kPa	10	32.9074	INa	-53.352	INa 10kPa
150811_14div_10kPa2c2_0001.abf	14	10kPa	20	32.9074	INa	-49.3365	INa 10kPa
150811_14div_10kPa2c2_0001.abf	14	10kPa	30	32.9074	INa	-46.0443	INa 10kPa
150811_14div_10kPa2c2_0001.abf	14	10kPa	40	32.9074	INa	-43.1694	INa 10kPa
150811_14div_10kPa2c2_0001.abf	14	10kPa	50	32.9074	INa	-40.6655	INa 10kPa
150811_14div_10kPa2c2_0001.abf	14	10kPa	60	32.9074	INa	-37.568	INa 10kPa
150811_14div_10kPa2c2_0001.abf	14	10kPa	70	32.9074	INa	-35.2311	INa 10kPa
[truncated: 3,999 more rows]

## Sheet: figure-2i-spontaneous-ap-counts
Stiffness	DIV	number of cells	number of active cells	Active fraction
100 Pa	2	1	0	0
100 Pa	3	2	0	0
100 Pa	4	4	0	0
100 Pa	5	7	2	0.285714
100 Pa	7	9	5	0.555556
100 Pa	10	9	4	0.444444
100 Pa	14	9	4	0.444444
10 kPa	2	1	0	0
10 kPa	3	0	0
10 kPa	4	8	0	0
10 kPa	5	14	0	0
10 kPa	7	3	0	0
10 kPa	10	6	3	0.5
10 kPa	14	9	5	0.555556

## Sheet: figure-2k-fi-curves-DIV5-7
filename	sweep	applied current	spike count	stimulus range	frequency	file prefix	date	div	Stiffness	dish	cell	recording	fixed filename
140726_5DIV_100Pa1c1_0002.abf	15	20	2	-10.0 to 28.0	10	140726_5DIV_100Pa1c1	140726	5	0.1 kPa	1	1	2	140726_5DIV_0.1 kPa1c1_0002.abf
140726_5DIV_100Pa1c1_0002.abf	9	8	0	-10.0 to 28.0	0	140726_5DIV_100Pa1c1	140726	5	0.1 kPa	1	1	2	140726_5DIV_0.1 kPa1c1_0002.abf
140726_5DIV_100Pa1c1_0002.abf	10	10	0	-10.0 to 28.0	0	140726_5DIV_100Pa1c1	140726	5	0.1 kPa	1	1	2	140726_5DIV_0.1 kPa1c1_0002.abf
140726_5DIV_100Pa1c1_0002.abf	11	12	0	-10.0 to 28.0	0	140726_5DIV_100Pa1c1	140726	5	0.1 kPa	1	1	2	140726_5DIV_0.1 kPa1c1_0002.abf
140726_5DIV_100Pa1c1_0002.abf	12	14	0	-10.0 to 28.0	0	140726_5DIV_100Pa1c1	140726	5	0.1 kPa	1	1	2	140726_5DIV_0.1 kPa1c1_0002.abf
140726_5DIV_100Pa1c1_0002.abf	13	16	0	-10.0 to 28.0	0	140726_5DIV_100Pa1c1	140726	5	0.1 kPa	1	1	2	140726_5DIV_0.1 kPa1c1_0002.abf
140726_5DIV_100Pa1c1_0002.abf	14	18	0	-10.0 to 28.0	0	140726_5DIV_100Pa1c1	140726	5	0.1 kPa	1	1	2	140726_5DIV_0.1 kPa1c1_0002.abf
140726_5DIV_100Pa1c1_0002.abf	16	22	2	-10.0 to 28.0	10	140726_5DIV_100Pa1c1	140726	5	0.1 kPa	1	1	2	140726_5DIV_0.1 kPa1c1_0002.abf
140726_5DIV_100Pa1c1_0002.abf	8	6	0	-10.0 to 28.0	0	140726_5DIV_100Pa1c1	140726	5	0.1 kPa	1	1	2	140726_5DIV_0.1 kPa1c1_0002.abf
140726_5DIV_100Pa1c1_0002.abf	18	26	1	-10.0 to 28.0	5	140726_5DIV_100Pa1c1	140726	5	0.1 kPa	1	1	2	140726_5DIV_0.1 kPa1c1_0002.abf
140726_5DIV_100Pa1c1_0002.abf	0	-10	0	-10.0 to 28.0	0	140726_5DIV_100Pa1c1	140726	5	0.1 kPa	1	1	2	140726_5DIV_0.1 kPa1c1_0002.abf
140726_5DIV_100Pa1c1_0002.abf	1	-8	0	-10.0 to 28.0	0	140726_5DIV_100Pa1c1	140726	5	0.1 kPa	1	1	2	140726_5DIV_0.1 kPa1c1_0002.abf
140726_5DIV_100Pa1c1_0002.abf	2	-6	0	-10.0 to 28.0	0	140726_5DIV_100Pa1c1	140726	5	0.1 kPa	1	1	2	140726_5DIV_0.1 kPa1c1_0002.abf
140726_5DIV_100Pa1c1_0002.abf	3	-4	0	-10.0 to 28.0	0	140726_5DIV_100Pa1c1	140726	5	0.1 kPa	1	1	2	140726_5DIV_0.1 kPa1c1_0002.abf
140726_5DIV_100Pa1c1_0002.abf	4	-2	0	-10.0 to 28.0	0	140726_5DIV_100Pa1c1	140726	5	0.1 kPa	1	1	2	140726_5DIV_0.1 kPa1c1_0002.abf
140726_5DIV_100Pa1c1_0002.abf	5	0	0	-10.0 to 28.0	0	140726_5DIV_100Pa1c1	140726	5	0.1 kPa	1	1	2	140726_5DIV_0.1 kPa1c1_0002.abf
140726_5DIV_100Pa1c1_0002.abf	6	2	0	-10.0 to 28.0	0	140726_5DIV_100Pa1c1	140726	5	0.1 kPa	1	1	2	140726_5DIV_0.1 kPa1c1_0002.abf
140726_5DIV_100Pa1c1_0002.abf	7	4	0	-10.0 to 28.0	0	140726_5DIV_100Pa1c1	140726	5	0.1 kPa	1	1	2	140726_5DIV_0.1 kPa1c1_0002.abf
140726_5DIV_100Pa1c1_0002.abf	19	28	1	-10.0 to 28.0	5	140726_5DIV_100Pa1c1	140726	5	0.1 kPa	1	1	2	140726_5DIV_0.1 kPa1c1_0002.abf
140726_5DIV_100Pa1c1_0002.abf	17	24	1	-10.0 to 28.0	5	140726_5DIV_100Pa1c1	140726	5	0.1 kPa	1	1	2	140726_5DIV_0.1 kPa1c1_0002.abf
140726_5DIV_100Pa1c3_0003.abf	9	8	0	-10.0 to 28.0	0	140726_5DIV_100Pa1c3	140726	5	0.1 kPa	1	3	3	140726_5DIV_0.1 kPa1c3_0003.abf
140726_5DIV_100Pa1c3_0003.abf	8	6	0	-10.0 to 28.0	0	140726_5DIV_100Pa1c3	140726	5	0.1 kPa	1	3	3	140726_5DIV_0.1 kPa1c3_0003.abf
140726_5DIV_100Pa1c3_0003.abf	7	4	0	-10.0 to 28.0	0	140726_5DIV_100Pa1c3	140726	5	0.1 kPa	1	3	3	140726_5DIV_0.1 kPa1c3_0003.abf
140726_5DIV_100Pa1c3_0003.abf	10	10	0	-10.0 to 28.0	0	140726_5DIV_100Pa1c3	140726	5	0.1 kPa	1	3	3	140726_5DIV_0.1 kPa1c3_0003.abf
140726_5DIV_100Pa1c3_0003.abf	6	2	0	-10.0 to 28.0	0	140726_5DIV_100Pa1c3	140726	5	0.1 kPa	1	3	3	140726_5DIV_0.1 kPa1c3_0003.abf
140726_5DIV_100Pa1c3_0003.abf	11	12	0	-10.0 to 28.0	0	140726_5DIV_100Pa1c3	140726	5	0.1 kPa	1	3	3	140726_5DIV_0.1 kPa1c3_0003.abf
140726_5DIV_100Pa1c3_0003.abf	19	28	0	-10.0 to 28.0	0	140726_5DIV_100Pa1c3	140726	5	0.1 kPa	1	3	3	140726_5DIV_0.1 kPa1c3_0003.abf
140726_5DIV_100Pa1c3_0003.abf	13	16	0	-10.0 to 28.0	0	140726_5DIV_100Pa1c3	140726	5	0.1 kPa	1	3	3	140726_5DIV_0.1 kPa1c3_0003.abf
140726_5DIV_100Pa1c3_0003.abf	17	24	0	-10.0 to 28.0	0	140726_5DIV_100Pa1c3	140726	5	0.1 kPa	1	3	3	140726_5DIV_0.1 kPa1c3_0003.abf
140726_5DIV_100Pa1c3_0003.abf	16	22	0	-10.0 to 28.0	0	140726_5DIV_100Pa1c3	140726	5	0.1 kPa	1	3	3	140726_5DIV_0.1 kPa1c3_0003.abf
140726_5DIV_100Pa1c3_0003.abf	18	26	0	-10.0 to 28.0	0	140726_5DIV_100Pa1c3	140726	5	0.1 kPa	1	3	3	140726_5DIV_0.1 kPa1c3_0003.abf
140726_5DIV_100Pa1c3_0003.abf	12	14	0	-10.0 to 28.0	0	140726_5DIV_100Pa1c3	140726	5	0.1 kPa	1	3	3	140726_5DIV_0.1 kPa1c3_0003.abf
140726_5DIV_100Pa1c3_0003.abf	4	-2	0	-10.0 to 28.0	0	140726_5DIV_100Pa1c3	140726	5	0.1 kPa	1	3	3	140726_5DIV_0.1 kPa1c3_0003.abf
140726_5DIV_100Pa1c3_0003.abf	5	0	0	-10.0 to 28.0	0	140726_5DIV_100Pa1c3	140726	5	0.1 kPa	1	3	3	140726_5DIV_0.1 kPa1c3_0003.abf
140726_5DIV_100Pa1c3_0003.abf	2	-6	0	-10.0 to 28.0	0	140726_5DIV_100Pa1c3	140726	5	0.1 kPa	1	3	3	140726_5DIV_0.1 kPa1c3_0003.abf
140726_5DIV_100Pa1c3_0003.abf	1	-8	0	-10.0 to 28.0	0	140726_5DIV_100Pa1c3	140726	5	0.1 kPa	1	3	3	140726_5DIV_0.1 kPa1c3_0003.abf
140726_5DIV_100Pa1c3_0003.abf	0	-10	0	-10.0 to 28.0	0	140726_5DIV_100Pa1c3	140726	5	0.1 kPa	1	3	3	140726_5DIV_0.1 kPa1c3_0003.abf
140726_5DIV_100Pa1c3_0003.abf	15	20	0	-10.0 to 28.0	0	140726_5DIV_100Pa1c3	140726	5	0.1 kPa	1	3	3	140726_5DIV_0.1 kPa1c3_0003.abf
140726_5DIV_100Pa1c3_0003.abf	14	18	0	-10.0 to 28.0	0	140726_5DIV_100Pa1c3	140726	5	0.1 kPa	1	3	3	140726_5DIV_0.1 kPa1c3_0003.abf
140726_5DIV_100Pa1c3_0003.abf	3	-4	0	-10.0 to 28.0	0	140726_5DIV_100Pa1c3	140726	5	0.1 kPa	1	3	3	140726_5DIV_0.1 kPa1c3_0003.abf
140726_5DIV_10kPa1c2_0002.abf	16	22	0	-10.0 to 28.0	0	140726_5DIV_10kPa1c2	140726	5	10 kPa	1	2	2	140726_5DIV_10 kPa1c2_0002.abf
140726_5DIV_10kPa1c2_0002.abf	17	24	0	-10.0 to 28.0	0	140726_5DIV_10kPa1c2	140726	5	10 kPa	1	2	2	140726_5DIV_10 kPa1c2_0002.abf
140726_5DIV_10kPa1c2_0002.abf	15	20	0	-10.0 to 28.0	0	140726_5DIV_10kPa1c2	140726	5	10 kPa	1	2	2	140726_5DIV_10 kPa1c2_0002.abf
140726_5DIV_10kPa1c2_0002.abf	14	18	0	-10.0 to 28.0	0	140726_5DIV_10kPa1c2	140726	5	10 kPa	1	2	2	140726_5DIV_10 kPa1c2_0002.abf
140726_5DIV_10kPa1c2_0002.abf	13	16	0	-10.0 to 28.0	0	140726_5DIV_10kPa1c2	140726	5	10 kPa	1	2	2	140726_5DIV_10 kPa1c2_0002.abf
140726_5DIV_10kPa1c2_0002.abf	11	12	0	-10.0 to 28.0	0	140726_5DIV_10kPa1c2	140726	5	10 kPa	1	2	2	140726_5DIV_10 kPa1c2_0002.abf
140726_5DIV_10kPa1c2_0002.abf	10	10	0	-10.0 to 28.0	0	140726_5DIV_10kPa1c2	140726	5	10 kPa	1	2	2	140726_5DIV_10 kPa1c2_0002.abf
140726_5DIV_10kPa1c2_0002.abf	9	8	0	-10.0 to 28.0	0	140726_5DIV_10kPa1c2	140726	5	10 kPa	1	2	2	140726_5DIV_10 kPa1c2_0002.abf
140726_5DIV_10kPa1c2_0002.abf	8	6	0	-10.0 to 28.0	0	140726_5DIV_10kPa1c2	140726	5	10 kPa	1	2	2	140726_5DIV_10 kPa1c2_0002.abf
140726_5DIV_10kPa1c2_0002.abf	6	2	0	-10.0 to 28.0	0	140726_5DIV_10kPa1c2	140726	5	10 kPa	1	2	2	140726_5DIV_10 kPa1c2_0002.abf
140726_5DIV_10kPa1c2_0002.abf	5	0	0	-10.0 to 28.0	0	140726_5DIV_10kPa1c2	140726	5	10 kPa	1	2	2	140726_5DIV_10 kPa1c2_0002.abf
140726_5DIV_10kPa1c2_0002.abf	4	-2	0	-10.0 to 28.0	0	140726_5DIV_10kPa1c2	140726	5	10 kPa	1	2	2	140726_5DIV_10 kPa1c2_0002.abf
140726_5DIV_10kPa1c2_0002.abf	3	-4	0	-10.0 to 28.0	0	140726_5DIV_10kPa1c2	140726	5	10 kPa	1	2	2	140726_5DIV_10 kPa1c2_0002.abf
140726_5DIV_10kPa1c2_0002.abf	2	-6	0	-10.0 to 28.0	0	140726_5DIV_10kPa1c2	140726	5	10 kPa	1	2	2	140726_5DIV_10 kPa1c2_0002.abf
140726_5DIV_10kPa1c2_0002.abf	1	-8	0	-10.0 to 28.0	0	140726_5DIV_10kPa1c2	140726	5	10 kPa	1	2	2	140726_5DIV_10 kPa1c2_0002.abf
140726_5DIV_10kPa1c2_0002.abf	0	-10	0	-10.0 to 28.0	0	140726_5DIV_10kPa1c2	140726	5	10 kPa	1	2	2	140726_5DIV_10 kPa1c2_0002.abf
140726_5DIV_10kPa1c2_0002.abf	19	28	0	-10.0 to 28.0	0	140726_5DIV_10kPa1c2	140726	5	10 kPa	1	2	2	140726_5DIV_10 kPa1c2_0002.abf
140726_5DIV_10kPa1c2_0002.abf	18	26	0	-10.0 to 28.0	0	140726_5DIV_10kPa1c2	140726	5	10 kPa	1	2	2	140726_5DIV_10 kPa1c2_0002.abf
140726_5DIV_10kPa1c2_0002.abf	12	14	0	-10.0 to 28.0	0	140726_5DIV_10kPa1c2	140726	5	10 kPa	1	2	2	140726_5DIV_10 kPa1c2_0002.abf
140726_5DIV_10kPa1c2_0002.abf	7	4	0	-10.0 to 28.0	0	140726_5DIV_10kPa1c2	140726	5	10 kPa	1	2	2	140726_5DIV_10 kPa1c2_0002.abf
140726_5DIV_10kPa1c3_0002.abf	10	10	0	-10.0 to 28.0	0	140726_5DIV_10kPa1c3	140726	5	10 kPa	1	3	2	140726_5DIV_10 kPa1c3_0002.abf
140726_5DIV_10kPa1c3_0002.abf	11	12	0	-10.0 to 28.0	0	140726_5DIV_10kPa1c3	140726	5	10 kPa	1	3	2	140726_5DIV_10 kPa1c3_0002.abf
140726_5DIV_10kPa1c3_0002.abf	12	14	0	-10.0 to 28.0	0	140726_5DIV_10kPa1c3	140726	5	10 kPa	1	3	2	140726_5DIV_10 kPa1c3_0002.abf
140726_5DIV_10kPa1c3_0002.abf	13	16	0	-10.0 to 28.0	0	140726_5DIV_10kPa1c3	140726	5	10 kPa	1	3	2	140726_5DIV_10 kPa1c3_0002.abf
140726_5DIV_10kPa1c3_0002.abf	14	18	0	-10.0 to 28.0	0	140726_5DIV_10kPa1c3	140726	5	10 kPa	1	3	2	140726_5DIV_10 kPa1c3_0002.abf
140726_5DIV_10kPa1c3_0002.abf	15	20	0	-10.0 to 28.0	0	140726_5DIV_10kPa1c3	140726	5	10 kPa	1	3	2	140726_5DIV_10 kPa1c3_0002.abf
140726_5DIV_10kPa1c3_0002.abf	16	22	0	-10.0 to 28.0	0	140726_5DIV_10kPa1c3	140726	5	10 kPa	1	3	2	140726_5DIV_10 kPa1c3_0002.abf
140726_5DIV_10kPa1c3_0002.abf	17	24	0	-10.0 to 28.0	0	140726_5DIV_10kPa1c3	140726	5	10 kPa	1	3	2	140726_5DIV_10 kPa1c3_0002.abf
140726_5DIV_10kPa1c3_0002.abf	18	26	0	-10.0 to 28.0	0	140726_5DIV_10kPa1c3	140726	5	10 kPa	1	3	2	140726_5DIV_10 kPa1c3_0002.abf
140726_5DIV_10kPa1c3_0002.abf	9	8	0	-10.0 to 28.0	0	140726_5DIV_10kPa1c3	140726	5	10 kPa	1	3	2	140726_5DIV_10 kPa1c3_0002.abf
140726_5DIV_10kPa1c3_0002.abf	19	28	0	-10.0 to 28.0	0	140726_5DIV_10kPa1c3	140726	5	10 kPa	1	3	2	140726_5DIV_10 kPa1c3_0002.abf
140726_5DIV_10kPa1c3_0002.abf	1	-8	0	-10.0 to 28.0	0	140726_5DIV_10kPa1c3	140726	5	10 kPa	1	3	2	140726_5DIV_10 kPa1c3_0002.abf
140726_5DIV_10kPa1c3_0002.abf	2	-6	0	-10.0 to 28.0	0	140726_5DIV_10kPa1c3	140726	5	10 kPa	1	3	2	140726_5DIV_10 kPa1c3_0002.abf
140726_5DIV_10kPa1c3_0002.abf	3	-4	0	-10.0 to 28.0	0	140726_5DIV_10kPa1c3	140726	5	10 kPa	1	3	2	140726_5DIV_10 kPa1c3_0002.abf
140726_5DIV_10kPa1c3_0002.abf	4	-2	0	-10.0 to 28.0	0	140726_5DIV_10kPa1c3	140726	5	10 kPa	1	3	2	140726_5DIV_10 kPa1c3_0002.abf
140726_5DIV_10kPa1c3_0002.abf	5	0	0	-10.0 to 28.0	0	140726_5DIV_10kPa1c3	140726	5	10 kPa	1	3	2	140726_5DIV_10 kPa1c3_0002.abf
140726_5DIV_10kPa1c3_0002.abf	6	2	0	-10.0 to 28.0	0	140726_5DIV_10kPa1c3	140726	5	10 kPa	1	3	2	140726_5DIV_10 kPa1c3_0002.abf
140726_5DIV_10kPa1c3_0002.abf	7	4	0	-10.0 to 28.0	0	140726_5DIV_10kPa1c3	140726	5	10 kPa	1	3	2	140726_5DIV_10 kPa1c3_0002.abf
140726_5DIV_10kPa1c3_0002.abf	0	-10	0	-10.0 to 28.0	0	140726_5DIV_10kPa1c3	140726	5	10 kPa	1	3	2	140726_5DIV_10 kPa1c3_0002.abf
140726_5DIV_10kPa1c3_0002.abf	8	6	0	-10.0 to 28.0	0	140726_5DIV_10kPa1c3	140726	5	10 kPa	1	3	2	140726_5DIV_10 kPa1c3_0002.abf
140726_5DIV_10kPa1c4_0002.abf	15	20	0	-10.0 to 28.0	0	140726_5DIV_10kPa1c4	140726	5	10 kPa	1	4	2	140726_5DIV_10 kPa1c4_0002.abf
140726_5DIV_10kPa1c4_0002.abf	13	16	0	-10.0 to 28.0	0	140726_5DIV_10kPa1c4	140726	5	10 kPa	1	4	2	140726_5DIV_10 kPa1c4_0002.abf
140726_5DIV_10kPa1c4_0002.abf	16	22	0	-10.0 to 28.0	0	140726_5DIV_10kPa1c4	140726	5	10 kPa	1	4	2	140726_5DIV_10 kPa1c4_0002.abf
140726_5DIV_10kPa1c4_0002.abf	17	24	0	-10.0 to 28.0	0	140726_5DIV_10kPa1c4	140726	5	10 kPa	1	4	2	140726_5DIV_10 kPa1c4_0002.abf
140726_5DIV_10kPa1c4_0002.abf	18	26	0	-10.0 to 28.0	0	140726_5DIV_10kPa1c4	140726	5	10 kPa	1	4	2	140726_5DIV_10 kPa1c4_0002.abf
140726_5DIV_10kPa1c4_0002.abf	19	28	0	-10.0 to 28.0	0	140726_5DIV_10kPa1c4	140726	5	10 kPa	1	4	2	140726_5DIV_10 kPa1c4_0002.abf
140726_5DIV_10kPa1c4_0002.abf	0	-10	0	-10.0 to 28.0	0	140726_5DIV_10kPa1c4	140726	5	10 kPa	1	4	2	140726_5DIV_10 kPa1c4_0002.abf
140726_5DIV_10kPa1c4_0002.abf	1	-8	0	-10.0 to 28.0	0	140726_5DIV_10kPa1c4	140726	5	10 kPa	1	4	2	140726_5DIV_10 kPa1c4_0002.abf
140726_5DIV_10kPa1c4_0002.abf	2	-6	0	-10.0 to 28.0	0	140726_5DIV_10kPa1c4	140726	5	10 kPa	1	4	2	140726_5DIV_10 kPa1c4_0002.abf
140726_5DIV_10kPa1c4_0002.abf	3	-4	0	-10.0 to 28.0	0	140726_5DIV_10kPa1c4	140726	5	10 kPa	1	4	2	140726_5DIV_10 kPa1c4_0002.abf
140726_5DIV_10kPa1c4_0002.abf	14	18	0	-10.0 to 28.0	0	140726_5DIV_10kPa1c4	140726	5	10 kPa	1	4	2	140726_5DIV_10 kPa1c4_0002.abf
140726_5DIV_10kPa1c4_0002.abf	5	0	0	-10.0 to 28.0	0	140726_5DIV_10kPa1c4	140726	5	10 kPa	1	4	2	140726_5DIV_10 kPa1c4_0002.abf
140726_5DIV_10kPa1c4_0002.abf	6	2	0	-10.0 to 28.0	0	140726_5DIV_10kPa1c4	140726	5	10 kPa	1	4	2	140726_5DIV_10 kPa1c4_0002.abf
140726_5DIV_10kPa1c4_0002.abf	7	4	0	-10.0 to 28.0	0	140726_5DIV_10kPa1c4	140726	5	10 kPa	1	4	2	140726_5DIV_10 kPa1c4_0002.abf
140726_5DIV_10kPa1c4_0002.abf	8	6	0	-10.0 to 28.0	0	140726_5DIV_10kPa1c4	140726	5	10 kPa	1	4	2	140726_5DIV_10 kPa1c4_0002.abf
140726_5DIV_10kPa1c4_0002.abf	9	8	0	-10.0 to 28.0	0	140726_5DIV_10kPa1c4	140726	5	10 kPa	1	4	2	140726_5DIV_10 kPa1c4_0002.abf
140726_5DIV_10kPa1c4_0002.abf	10	10	0	-10.0 to 28.0	0	140726_5DIV_10kPa1c4	140726	5	10 kPa	1	4	2	140726_5DIV_10 kPa1c4_0002.abf
140726_5DIV_10kPa1c4_0002.abf	11	12	0	-10.0 to 28.0	0	140726_5DIV_10kPa1c4	140726	5	10 kPa	1	4	2	140726_5DIV_10 kPa1c4_0002.abf
140726_5DIV_10kPa1c4_0002.abf	12	14	0	-10.0 to 28.0	0	140726_5DIV_10kPa1c4	140726	5	10 kPa	1	4	2	140726_5DIV_10 kPa1c4_0002.abf
140726_5DIV_10kPa1c4_0002.abf	4	-2	0	-10.0 to 28.0	0	140726_5DIV_10kPa1c4	140726	5	10 kPa	1	4	2	140726_5DIV_10 kPa1c4_0002.abf
140726_5DIV_10kPa1c5_0002.abf	19	28	0	-10.0 to 28.0	0	140726_5DIV_10kPa1c5	140726	5	10 kPa	1	5	2	140726_5DIV_10 kPa1c5_0002.abf
140726_5DIV_10kPa1c5_0002.abf	0	-10	0	-10.0 to 28.0	0	140726_5DIV_10kPa1c5	140726	5	10 kPa	1	5	2	140726_5DIV_10 kPa1c5_0002.abf
140726_5DIV_10kPa1c5_0002.abf	4	-2	0	-10.0 to 28.0	0	140726_5DIV_10kPa1c5	140726	5	10 kPa	1	5	2	140726_5DIV_10 kPa1c5_0002.abf
140726_5DIV_10kPa1c5_0002.abf	2	-6	0	-10.0 to 28.0	0	140726_5DIV_10kPa1c5	140726	5	10 kPa	1	5	2	140726_5DIV_10 kPa1c5_0002.abf
140726_5DIV_10kPa1c5_0002.abf	3	-4	0	-10.0 to 28.0	0	140726_5DIV_10kPa1c5	140726	5	10 kPa	1	5	2	140726_5DIV_10 kPa1c5_0002.abf
140726_5DIV_10kPa1c5_0002.abf	18	26	0	-10.0 to 28.0	0	140726_5DIV_10kPa1c5	140726	5	10 kPa	1	5	2	140726_5DIV_10 kPa1c5_0002.abf
140726_5DIV_10kPa1c5_0002.abf	1	-8	0	-10.0 to 28.0	0	140726_5DIV_10kPa1c5	140726	5	10 kPa	1	5	2	140726_5DIV_10 kPa1c5_0002.abf
140726_5DIV_10kPa1c5_0002.abf	17	24	0	-10.0 to 28.0	0	140726_5DIV_10kPa1c5	140726	5	10 kPa	1	5	2	140726_5DIV_10 kPa1c5_0002.abf
140726_5DIV_10kPa1c5_0002.abf	13	16	0	-10.0 to 28.0	0	140726_5DIV_10kPa1c5	140726	5	10 kPa	1	5	2	140726_5DIV_10 kPa1c5_0002.abf
140726_5DIV_10kPa1c5_0002.abf	15	20	0	-10.0 to 28.0	0	140726_5DIV_10kPa1c5	140726	5	10 kPa	1	5	2	140726_5DIV_10 kPa1c5_0002.abf
140726_5DIV_10kPa1c5_0002.abf	14	18	0	-10.0 to 28.0	0	140726_5DIV_10kPa1c5	140726	5	10 kPa	1	5	2	140726_5DIV_10 kPa1c5_0002.abf
140726_5DIV_10kPa1c5_0002.abf	12	14	0	-10.0 to 28.0	0	140726_5DIV_10kPa1c5	140726	5	10 kPa	1	5	2	140726_5DIV_10 kPa1c5_0002.abf
140726_5DIV_10kPa1c5_0002.abf	11	12	0	-10.0 to 28.0	0	140726_5DIV_10kPa1c5	140726	5	10 kPa	1	5	2	140726_5DIV_10 kPa1c5_0002.abf
140726_5DIV_10kPa1c5_0002.abf	10	10	0	-10.0 to 28.0	0	140726_5DIV_10kPa1c5	140726	5	10 kPa	1	5	2	140726_5DIV_10 kPa1c5_0002.abf
140726_5DIV_10kPa1c5_0002.abf	9	8	0	-10.0 to 28.0	0	140726_5DIV_10kPa1c5	140726	5	10 kPa	1	5	2	140726_5DIV_10 kPa1c5_0002.abf
140726_5DIV_10kPa1c5_0002.abf	5	0	0	-10.0 to 28.0	0	140726_5DIV_10kPa1c5	140726	5	10 kPa	1	5	2	140726_5DIV_10 kPa1c5_0002.abf
140726_5DIV_10kPa1c5_0002.abf	16	22	0	-10.0 to 28.0	0	140726_5DIV_10kPa1c5	140726	5	10 kPa	1	5	2	140726_5DIV_10 kPa1c5_0002.abf
140726_5DIV_10kPa1c5_0002.abf	8	6	0	-10.0 to 28.0	0	140726_5DIV_10kPa1c5	140726	5	10 kPa	1	5	2	140726_5DIV_10 kPa1c5_0002.abf
140726_5DIV_10kPa1c5_0002.abf	6	2	0	-10.0 to 28.0	0	140726_5DIV_10kPa1c5	140726	5	10 kPa	1	5	2	140726_5DIV_10 kPa1c5_0002.abf
140726_5DIV_10kPa1c5_0002.abf	7	4	0	-10.0 to 28.0	0	140726_5DIV_10kPa1c5	140726	5	10 kPa	1	5	2	140726_5DIV_10 kPa1c5_0002.abf
140728_7DIV_100Pa1c1_0002.abf	2	-6	0	-10.0 to 28.0	0	140728_7DIV_100Pa1c1	140728	7	0.1 kPa	1	1	2	140728_7DIV_0.1 kPa1c1_0002.abf
140728_7DIV_100Pa1c1_0002.abf	1	-8	0	-10.0 to 28.0	0	140728_7DIV_100Pa1c1	140728	7	0.1 kPa	1	1	2	140728_7DIV_0.1 kPa1c1_0002.abf
140728_7DIV_100Pa1c1_0002.abf	11	12	0	-10.0 to 28.0	0	140728_7DIV_100Pa1c1	140728	7	0.1 kPa	1	1	2	140728_7DIV_0.1 kPa1c1_0002.abf
140728_7DIV_100Pa1c1_0002.abf	10	10	0	-10.0 to 28.0	0	140728_7DIV_100Pa1c1	140728	7	0.1 kPa	1	1	2	140728_7DIV_0.1 kPa1c1_0002.abf
140728_7DIV_100Pa1c1_0002.abf	9	8	0	-10.0 to 28.0	0	140728_7DIV_100Pa1c1	140728	7	0.1 kPa	1	1	2	140728_7DIV_0.1 kPa1c1_0002.abf
140728_7DIV_100Pa1c1_0002.abf	8	6	0	-10.0 to 28.0	0	140728_7DIV_100Pa1c1	140728	7	0.1 kPa	1	1	2	140728_7DIV_0.1 kPa1c1_0002.abf
140728_7DIV_100Pa1c1_0002.abf	7	4	0	-10.0 to 28.0	0	140728_7DIV_100Pa1c1	140728	7	0.1 kPa	1	1	2	140728_7DIV_0.1 kPa1c1_0002.abf
140728_7DIV_100Pa1c1_0002.abf	6	2	0	-10.0 to 28.0	0	140728_7DIV_100Pa1c1	140728	7	0.1 kPa	1	1	2	140728_7DIV_0.1 kPa1c1_0002.abf
140728_7DIV_100Pa1c1_0002.abf	19	28	0	-10.0 to 28.0	0	140728_7DIV_100Pa1c1	140728	7	0.1 kPa	1	1	2	140728_7DIV_0.1 kPa1c1_0002.abf
140728_7DIV_100Pa1c1_0002.abf	0	-10	0	-10.0 to 28.0	0	140728_7DIV_100Pa1c1	140728	7	0.1 kPa	1	1	2	140728_7DIV_0.1 kPa1c1_0002.abf
140728_7DIV_100Pa1c1_0002.abf	17	24	0	-10.0 to 28.0	0	140728_7DIV_100Pa1c1	140728	7	0.1 kPa	1	1	2	140728_7DIV_0.1 kPa1c1_0002.abf
140728_7DIV_100Pa1c1_0002.abf	18	26	0	-10.0 to 28.0	0	140728_7DIV_100Pa1c1	140728	7	0.1 kPa	1	1	2	140728_7DIV_0.1 kPa1c1_0002.abf
140728_7DIV_100Pa1c1_0002.abf	4	-2	0	-10.0 to 28.0	0	140728_7DIV_100Pa1c1	140728	7	0.1 kPa	1	1	2	140728_7DIV_0.1 kPa1c1_0002.abf
140728_7DIV_100Pa1c1_0002.abf	5	0	0	-10.0 to 28.0	0	140728_7DIV_100Pa1c1	140728	7	0.1 kPa	1	1	2	140728_7DIV_0.1 kPa1c1_0002.abf
140728_7DIV_100Pa1c1_0002.abf	12	14	0	-10.0 to 28.0	0	140728_7DIV_100Pa1c1	140728	7	0.1 kPa	1	1	2	140728_7DIV_0.1 kPa1c1_0002.abf
140728_7DIV_100Pa1c1_0002.abf	3	-4	0	-10.0 to 28.0	0	140728_7DIV_100Pa1c1	140728	7	0.1 kPa	1	1	2	140728_7DIV_0.1 kPa1c1_0002.abf
140728_7DIV_100Pa1c1_0002.abf	14	18	0	-10.0 to 28.0	0	140728_7DIV_100Pa1c1	140728	7	0.1 kPa	1	1	2	140728_7DIV_0.1 kPa1c1_0002.abf
140728_7DIV_100Pa1c1_0002.abf	15	20	0	-10.0 to 28.0	0	140728_7DIV_100Pa1c1	140728	7	0.1 kPa	1	1	2	140728_7DIV_0.1 kPa1c1_0002.abf
140728_7DIV_100Pa1c1_0002.abf	16	22	0	-10.0 to 28.0	0	140728_7DIV_100Pa1c1	140728	7	0.1 kPa	1	1	2	140728_7DIV_0.1 kPa1c1_0002.abf
140728_7DIV_100Pa1c1_0002.abf	13	16	0	-10.0 to 28.0	0	140728_7DIV_100Pa1c1	140728	7	0.1 kPa	1	1	2	140728_7DIV_0.1 kPa1c1_0002.abf
140728_7DIV_100Pa1c3_0003.abf	11	12	0	-10.0 to 28.0	0	140728_7DIV_100Pa1c3	140728	7	0.1 kPa	1	3	3	140728_7DIV_0.1 kPa1c3_0003.abf
140728_7DIV_100Pa1c3_0003.abf	17	24	0	-10.0 to 28.0	0	140728_7DIV_100Pa1c3	140728	7	0.1 kPa	1	3	3	140728_7DIV_0.1 kPa1c3_0003.abf
140728_7DIV_100Pa1c3_0003.abf	16	22	0	-10.0 to 28.0	0	140728_7DIV_100Pa1c3	140728	7	0.1 kPa	1	3	3	140728_7DIV_0.1 kPa1c3_0003.abf
140728_7DIV_100Pa1c3_0003.abf	15	20	0	-10.0 to 28.0	0	140728_7DIV_100Pa1c3	140728	7	0.1 kPa	1	3	3	140728_7DIV_0.1 kPa1c3_0003.abf
140728_7DIV_100Pa1c3_0003.abf	14	18	0	-10.0 to 28.0	0	140728_7DIV_100Pa1c3	140728	7	0.1 kPa	1	3	3	140728_7DIV_0.1 kPa1c3_0003.abf
140728_7DIV_100Pa1c3_0003.abf	13	16	0	-10.0 to 28.0	0	140728_7DIV_100Pa1c3	140728	7	0.1 kPa	1	3	3	140728_7DIV_0.1 kPa1c3_0003.abf
140728_7DIV_100Pa1c3_0003.abf	12	14	0	-10.0 to 28.0	0	140728_7DIV_100Pa1c3	140728	7	0.1 kPa	1	3	3	140728_7DIV_0.1 kPa1c3_0003.abf
140728_7DIV_100Pa1c3_0003.abf	10	10	0	-10.0 to 28.0	0	140728_7DIV_100Pa1c3	140728	7	0.1 kPa	1	3	3	140728_7DIV_0.1 kPa1c3_0003.abf
140728_7DIV_100Pa1c3_0003.abf	5	0	0	-10.0 to 28.0	0	140728_7DIV_100Pa1c3	140728	7	0.1 kPa	1	3	3	140728_7DIV_0.1 kPa1c3_0003.abf
140728_7DIV_100Pa1c3_0003.abf	8	6	0	-10.0 to 28.0	0	140728_7DIV_100Pa1c3	140728	7	0.1 kPa	1	3	3	140728_7DIV_0.1 kPa1c3_0003.abf
140728_7DIV_100Pa1c3_0003.abf	7	4	0	-10.0 to 28.0	0	140728_7DIV_100Pa1c3	140728	7	0.1 kPa	1	3	3	140728_7DIV_0.1 kPa1c3_0003.abf
140728_7DIV_100Pa1c3_0003.abf	6	2	0	-10.0 to 28.0	0	140728_7DIV_100Pa1c3	140728	7	0.1 kPa	1	3	3	140728_7DIV_0.1 kPa1c3_0003.abf
140728_7DIV_100Pa1c3_0003.abf	4	-2	0	-10.0 to 28.0	0	140728_7DIV_100Pa1c3	140728	7	0.1 kPa	1	3	3	140728_7DIV_0.1 kPa1c3_0003.abf
140728_7DIV_100Pa1c3_0003.abf	3	-4	0	-10.0 to 28.0	0	140728_7DIV_100Pa1c3	140728	7	0.1 kPa	1	3	3	140728_7DIV_0.1 kPa1c3_0003.abf
140728_7DIV_100Pa1c3_0003.abf	2	-6	0	-10.0 to 28.0	0	140728_7DIV_100Pa1c3	140728	7	0.1 kPa	1	3	3	140728_7DIV_0.1 kPa1c3_0003.abf
140728_7DIV_100Pa1c3_0003.abf	1	-8	0	-10.0 to 28.0	0	140728_7DIV_100Pa1c3	140728	7	0.1 kPa	1	3	3	140728_7DIV_0.1 kPa1c3_0003.abf
140728_7DIV_100Pa1c3_0003.abf	9	8	0	-10.0 to 28.0	0	140728_7DIV_100Pa1c3	140728	7	0.1 kPa	1	3	3	140728_7DIV_0.1 kPa1c3_0003.abf
140728_7DIV_100Pa1c3_0003.abf	0	-10	0	-10.0 to 28.0	0	140728_7DIV_100Pa1c3	140728	7	0.1 kPa	1	3	3	140728_7DIV_0.1 kPa1c3_0003.abf
140728_7DIV_100Pa1c3_0003.abf	19	28	0	-10.0 to 28.0	0	140728_7DIV_100Pa1c3	140728	7	0.1 kPa	1	3	3	140728_7DIV_0.1 kPa1c3_0003.abf
140728_7DIV_100Pa1c3_0003.abf	18	26	0	-10.0 to 28.0	0	140728_7DIV_100Pa1c3	140728	7	0.1 kPa	1	3	3	140728_7DIV_0.1 kPa1c3_0003.abf
140728_7DIV_100Pa1c5_0002.abf	11	12	2	-10.0 to 28.0	10	140728_7DIV_100Pa1c5	140728	7	0.1 kPa	1	5	2	140728_7DIV_0.1 kPa1c5_0002.abf
140728_7DIV_100Pa1c5_0002.abf	10	10	0	-10.0 to 28.0	0	140728_7DIV_100Pa1c5	140728	7	0.1 kPa	1	5	2	140728_7DIV_0.1 kPa1c5_0002.abf
140728_7DIV_100Pa1c5_0002.abf	9	8	0	-10.0 to 28.0	0	140728_7DIV_100Pa1c5	140728	7	0.1 kPa	1	5	2	140728_7DIV_0.1 kPa1c5_0002.abf
140728_7DIV_100Pa1c5_0002.abf	8	6	0	-10.0 to 28.0	0	140728_7DIV_100Pa1c5	140728	7	0.1 kPa	1	5	2	140728_7DIV_0.1 kPa1c5_0002.abf
140728_7DIV_100Pa1c5_0002.abf	7	4	0	-10.0 to 28.0	0	140728_7DIV_100Pa1c5	140728	7	0.1 kPa	1	5	2	140728_7DIV_0.1 kPa1c5_0002.abf
140728_7DIV_100Pa1c5_0002.abf	6	2	0	-10.0 to 28.0	0	140728_7DIV_100Pa1c5	140728	7	0.1 kPa	1	5	2	140728_7DIV_0.1 kPa1c5_0002.abf
140728_7DIV_100Pa1c5_0002.abf	5	0	0	-10.0 to 28.0	0	140728_7DIV_100Pa1c5	140728	7	0.1 kPa	1	5	2	140728_7DIV_0.1 kPa1c5_0002.abf
140728_7DIV_100Pa1c5_0002.abf	1	-8	0	-10.0 to 28.0	0	140728_7DIV_100Pa1c5	140728	7	0.1 kPa	1	5	2	140728_7DIV_0.1 kPa1c5_0002.abf
140728_7DIV_100Pa1c5_0002.abf	4	-2	0	-10.0 to 28.0	0	140728_7DIV_100Pa1c5	140728	7	0.1 kPa	1	5	2	140728_7DIV_0.1 kPa1c5_0002.abf
140728_7DIV_100Pa1c5_0002.abf	0	-10	0	-10.0 to 28.0	0	140728_7DIV_100Pa1c5	140728	7	0.1 kPa	1	5	2	140728_7DIV_0.1 kPa1c5_0002.abf
140728_7DIV_100Pa1c5_0002.abf	13	16	2	-10.0 to 28.0	10	140728_7DIV_100Pa1c5	140728	7	0.1 kPa	1	5	2	140728_7DIV_0.1 kPa1c5_0002.abf
140728_7DIV_100Pa1c5_0002.abf	14	18	2	-10.0 to 28.0	10	140728_7DIV_100Pa1c5	140728	7	0.1 kPa	1	5	2	140728_7DIV_0.1 kPa1c5_0002.abf
140728_7DIV_100Pa1c5_0002.abf	15	20	2	-10.0 to 28.0	10	140728_7DIV_100Pa1c5	140728	7	0.1 kPa	1	5	2	140728_7DIV_0.1 kPa1c5_0002.abf
140728_7DIV_100Pa1c5_0002.abf	16	22	2	-10.0 to 28.0	10	140728_7DIV_100Pa1c5	140728	7	0.1 kPa	1	5	2	140728_7DIV_0.1 kPa1c5_0002.abf
140728_7DIV_100Pa1c5_0002.abf	17	24	2	-10.0 to 28.0	10	140728_7DIV_100Pa1c5	140728	7	0.1 kPa	1	5	2	140728_7DIV_0.1 kPa1c5_0002.abf
140728_7DIV_100Pa1c5_0002.abf	12	14	1	-10.0 to 28.0	5	140728_7DIV_100Pa1c5	140728	7	0.1 kPa	1	5	2	140728_7DIV_0.1 kPa1c5_0002.abf
140728_7DIV_100Pa1c5_0002.abf	2	-6	0	-10.0 to 28.0	0	140728_7DIV_100Pa1c5	140728	7	0.1 kPa	1	5	2	140728_7DIV_0.1 kPa1c5_0002.abf
140728_7DIV_100Pa1c5_0002.abf	3	-4	0	-10.0 to 28.0	0	140728_7DIV_100Pa1c5	140728	7	0.1 kPa	1	5	2	140728_7DIV_0.1 kPa1c5_0002.abf
140728_7DIV_100Pa1c5_0002.abf	18	26	2	-10.0 to 28.0	10	140728_7DIV_100Pa1c5	140728	7	0.1 kPa	1	5	2	140728_7DIV_0.1 kPa1c5_0002.abf
140728_7DIV_100Pa1c5_0002.abf	19	28	3	-10.0 to 28.0	15	140728_7DIV_100Pa1c5	140728	7	0.1 kPa	1	5	2	140728_7DIV_0.1 kPa1c5_0002.abf
140728_7DIV_10kPa1c5_0002.abf	18	26	0	-10.0 to 28.0	0	140728_7DIV_10kPa1c5	140728	7	10 kPa	1	5	2	140728_7DIV_10 kPa1c5_0002.abf
140728_7DIV_10kPa1c5_0002.abf	17	24	0	-10.0 to 28.0	0	140728_7DIV_10kPa1c5	140728	7	10 kPa	1	5	2	140728_7DIV_10 kPa1c5_0002.abf
140728_7DIV_10kPa1c5_0002.abf	16	22	0	-10.0 to 28.0	0	140728_7DIV_10kPa1c5	140728	7	10 kPa	1	5	2	140728_7DIV_10 kPa1c5_0002.abf
140728_7DIV_10kPa1c5_0002.abf	15	20	0	-10.0 to 28.0	0	140728_7DIV_10kPa1c5	140728	7	10 kPa	1	5	2	140728_7DIV_10 kPa1c5_0002.abf
140728_7DIV_10kPa1c5_0002.abf	14	18	0	-10.0 to 28.0	0	140728_7DIV_10kPa1c5	140728	7	10 kPa	1	5	2	140728_7DIV_10 kPa1c5_0002.abf
140728_7DIV_10kPa1c5_0002.abf	13	16	0	-10.0 to 28.0	0	140728_7DIV_10kPa1c5	140728	7	10 kPa	1	5	2	140728_7DIV_10 kPa1c5_0002.abf
140728_7DIV_10kPa1c5_0002.abf	12	14	0	-10.0 to 28.0	0	140728_7DIV_10kPa1c5	140728	7	10 kPa	1	5	2	140728_7DIV_10 kPa1c5_0002.abf
140728_7DIV_10kPa1c5_0002.abf	11	12	0	-10.0 to 28.0	0	140728_7DIV_10kPa1c5	140728	7	10 kPa	1	5	2	140728_7DIV_10 kPa1c5_0002.abf
140728_7DIV_10kPa1c5_0002.abf	10	10	0	-10.0 to 28.0	0	140728_7DIV_10kPa1c5	140728	7	10 kPa	1	5	2	140728_7DIV_10 kPa1c5_0002.abf
140728_7DIV_10kPa1c5_0002.abf	5	0	0	-10.0 to 28.0	0	140728_7DIV_10kPa1c5	140728	7	10 kPa	1	5	2	140728_7DIV_10 kPa1c5_0002.abf
140728_7DIV_10kPa1c5_0002.abf	4	-2	0	-10.0 to 28.0	0	140728_7DIV_10kPa1c5	140728	7	10 kPa	1	5	2	140728_7DIV_10 kPa1c5_0002.abf
140728_7DIV_10kPa1c5_0002.abf	3	-4	0	-10.0 to 28.0	0	140728_7DIV_10kPa1c5	140728	7	10 kPa	1	5	2	140728_7DIV_10 kPa1c5_0002.abf
140728_7DIV_10kPa1c5_0002.abf	2	-6	0	-10.0 to 28.0	0	140728_7DIV_10kPa1c5	140728	7	10 kPa	1	5	2	140728_7DIV_10 kPa1c5_0002.abf
140728_7DIV_10kPa1c5_0002.abf	1	-8	0	-10.0 to 28.0	0	140728_7DIV_10kPa1c5	140728	7	10 kPa	1	5	2	140728_7DIV_10 kPa1c5_0002.abf
140728_7DIV_10kPa1c5_0002.abf	0	-10	0	-10.0 to 28.0	0	140728_7DIV_10kPa1c5	140728	7	10 kPa	1	5	2	140728_7DIV_10 kPa1c5_0002.abf
140728_7DIV_10kPa1c5_0002.abf	6	2	0	-10.0 to 28.0	0	140728_7DIV_10kPa1c5	140728	7	10 kPa	1	5	2	140728_7DIV_10 kPa1c5_0002.abf
140728_7DIV_10kPa1c5_0002.abf	7	4	0	-10.0 to 28.0	0	140728_7DIV_10kPa1c5	140728	7	10 kPa	1	5	2	140728_7DIV_10 kPa1c5_0002.abf
140728_7DIV_10kPa1c5_0002.abf	9	8	0	-10.0 to 28.0	0	140728_7DIV_10kPa1c5	140728	7	10 kPa	1	5	2	140728_7DIV_10 kPa1c5_0002.abf
140728_7DIV_10kPa1c5_0002.abf	8	6	0	-10.0 to 28.0	0	140728_7DIV_10kPa1c5	140728	7	10 kPa	1	5	2	140728_7DIV_10 kPa1c5_0002.abf
140728_7DIV_10kPa1c5_0002.abf	19	28	0	-10.0 to 28.0	0	140728_7DIV_10kPa1c5	140728	7	10 kPa	1	5	2	140728_7DIV_10 kPa1c5_0002.abf
140902_5DIV_100Pa1c1_0003.abf	9	8	0	-10.0 to 28.0	0	140902_5DIV_100Pa1c1	140902	5	0.1 kPa	1	1	3	140902_5DIV_0.1 kPa1c1_0003.abf
140902_5DIV_100Pa1c1_0003.abf	11	12	0	-10.0 to 28.0	0	140902_5DIV_100Pa1c1	140902	5	0.1 kPa	1	1	3	140902_5DIV_0.1 kPa1c1_0003.abf
140902_5DIV_100Pa1c1_0003.abf	12	14	0	-10.0 to 28.0	0	140902_5DIV_100Pa1c1	140902	5	0.1 kPa	1	1	3	140902_5DIV_0.1 kPa1c1_0003.abf
140902_5DIV_100Pa1c1_0003.abf	13	16	0	-10.0 to 28.0	0	140902_5DIV_100Pa1c1	140902	5	0.1 kPa	1	1	3	140902_5DIV_0.1 kPa1c1_0003.abf
140902_5DIV_100Pa1c1_0003.abf	14	18	0	-10.0 to 28.0	0	140902_5DIV_100Pa1c1	140902	5	0.1 kPa	1	1	3	140902_5DIV_0.1 kPa1c1_0003.abf
140902_5DIV_100Pa1c1_0003.abf	15	20	0	-10.0 to 28.0	0	140902_5DIV_100Pa1c1	140902	5	0.1 kPa	1	1	3	140902_5DIV_0.1 kPa1c1_0003.abf
140902_5DIV_100Pa1c1_0003.abf	16	22	0	-10.0 to 28.0	0	140902_5DIV_100Pa1c1	140902	5	0.1 kPa	1	1	3	140902_5DIV_0.1 kPa1c1_0003.abf
140902_5DIV_100Pa1c1_0003.abf	17	24	0	-10.0 to 28.0	0	140902_5DIV_100Pa1c1	140902	5	0.1 kPa	1	1	3	140902_5DIV_0.1 kPa1c1_0003.abf
140902_5DIV_100Pa1c1_0003.abf	18	26	0	-10.0 to 28.0	0	140902_5DIV_100Pa1c1	140902	5	0.1 kPa	1	1	3	140902_5DIV_0.1 kPa1c1_0003.abf
140902_5DIV_100Pa1c1_0003.abf	19	28	0	-10.0 to 28.0	0	140902_5DIV_100Pa1c1	140902	5	0.1 kPa	1	1	3	140902_5DIV_0.1 kPa1c1_0003.abf
140902_5DIV_100Pa1c1_0003.abf	0	-10	0	-10.0 to 28.0	0	140902_5DIV_100Pa1c1	140902	5	0.1 kPa	1	1	3	140902_5DIV_0.1 kPa1c1_0003.abf
140902_5DIV_100Pa1c1_0003.abf	1	-8	0	-10.0 to 28.0	0	140902_5DIV_100Pa1c1	140902	5	0.1 kPa	1	1	3	140902_5DIV_0.1 kPa1c1_0003.abf
140902_5DIV_100Pa1c1_0003.abf	10	10	0	-10.0 to 28.0	0	140902_5DIV_100Pa1c1	140902	5	0.1 kPa	1	1	3	140902_5DIV_0.1 kPa1c1_0003.abf
140902_5DIV_100Pa1c1_0003.abf	8	6	0	-10.0 to 28.0	0	140902_5DIV_100Pa1c1	140902	5	0.1 kPa	1	1	3	140902_5DIV_0.1 kPa1c1_0003.abf
140902_5DIV_100Pa1c1_0003.abf	7	4	0	-10.0 to 28.0	0	140902_5DIV_100Pa1c1	140902	5	0.1 kPa	1	1	3	140902_5DIV_0.1 kPa1c1_0003.abf
140902_5DIV_100Pa1c1_0003.abf	6	2	0	-10.0 to 28.0	0	140902_5DIV_100Pa1c1	140902	5	0.1 kPa	1	1	3	140902_5DIV_0.1 kPa1c1_0003.abf
140902_5DIV_100Pa1c1_0003.abf	5	0	0	-10.0 to 28.0	0	140902_5DIV_100Pa1c1	140902	5	0.1 kPa	1	1	3	140902_5DIV_0.1 kPa1c1_0003.abf
140902_5DIV_100Pa1c1_0003.abf	4	-2	0	-10.0 to 28.0	0	140902_5DIV_100Pa1c1	140902	5	0.1 kPa	1	1	3	140902_5DIV_0.1 kPa1c1_0003.abf
140902_5DIV_100Pa1c1_0003.abf	3	-4	0	-10.0 to 28.0	0	140902_5DIV_100Pa1c1	140902	5	0.1 kPa	1	1	3	140902_5DIV_0.1 kPa1c1_0003.abf
140902_5DIV_100Pa1c1_0003.abf	2	-6	0	-10.0 to 28.0	0	140902_5DIV_100Pa1c1	140902	5	0.1 kPa	1	1	3	140902_5DIV_0.1 kPa1c1_0003.abf
140902_5DIV_100Pa1c3_0004.abf	3	-4	0	-10.0 to 28.0	0	140902_5DIV_100Pa1c3	140902	5	0.1 kPa	1	3	4	140902_5DIV_0.1 kPa1c3_0004.abf
140902_5DIV_100Pa1c3_0004.abf	8	6	0	-10.0 to 28.0	0	140902_5DIV_100Pa1c3	140902	5	0.1 kPa	1	3	4	140902_5DIV_0.1 kPa1c3_0004.abf
140902_5DIV_100Pa1c3_0004.abf	7	4	0	-10.0 to 28.0	0	140902_5DIV_100Pa1c3	140902	5	0.1 kPa	1	3	4	140902_5DIV_0.1 kPa1c3_0004.abf
140902_5DIV_100Pa1c3_0004.abf	6	2	0	-10.0 to 28.0	0	140902_5DIV_100Pa1c3	140902	5	0.1 kPa	1	3	4	140902_5DIV_0.1 kPa1c3_0004.abf
140902_5DIV_100Pa1c3_0004.abf	5	0	0	-10.0 to 28.0	0	140902_5DIV_100Pa1c3	140902	5	0.1 kPa	1	3	4	140902_5DIV_0.1 kPa1c3_0004.abf
140902_5DIV_100Pa1c3_0004.abf	10	10	0	-10.0 to 28.0	0	140902_5DIV_100Pa1c3	140902	5	0.1 kPa	1	3	4	140902_5DIV_0.1 kPa1c3_0004.abf
140902_5DIV_100Pa1c3_0004.abf	12	14	1	-10.0 to 28.0	5	140902_5DIV_100Pa1c3	140902	5	0.1 kPa	1	3	4	140902_5DIV_0.1 kPa1c3_0004.abf
140902_5DIV_100Pa1c3_0004.abf	13	16	1	-10.0 to 28.0	5	140902_5DIV_100Pa1c3	140902	5	0.1 kPa	1	3	4	140902_5DIV_0.1 kPa1c3_0004.abf
140902_5DIV_100Pa1c3_0004.abf	14	18	1	-10.0 to 28.0	5	140902_5DIV_100Pa1c3	140902	5	0.1 kPa	1	3	4	140902_5DIV_0.1 kPa1c3_0004.abf
140902_5DIV_100Pa1c3_0004.abf	15	20	1	-10.0 to 28.0	5	140902_5DIV_100Pa1c3	140902	5	0.1 kPa	1	3	4	140902_5DIV_0.1 kPa1c3_0004.abf
140902_5DIV_100Pa1c3_0004.abf	16	22	1	-10.0 to 28.0	5	140902_5DIV_100Pa1c3	140902	5	0.1 kPa	1	3	4	140902_5DIV_0.1 kPa1c3_0004.abf
140902_5DIV_100Pa1c3_0004.abf	9	8	0	-10.0 to 28.0	0	140902_5DIV_100Pa1c3	140902	5	0.1 kPa	1	3	4	140902_5DIV_0.1 kPa1c3_0004.abf
140902_5DIV_100Pa1c3_0004.abf	18	26	1	-10.0 to 28.0	5	140902_5DIV_100Pa1c3	140902	5	0.1 kPa	1	3	4	140902_5DIV_0.1 kPa1c3_0004.abf
140902_5DIV_100Pa1c3_0004.abf	19	28	1	-10.0 to 28.0	5	140902_5DIV_100Pa1c3	140902	5	0.1 kPa	1	3	4	140902_5DIV_0.1 kPa1c3_0004.abf
140902_5DIV_100Pa1c3_0004.abf	0	-10	0	-10.0 to 28.0	0	140902_5DIV_100Pa1c3	140902	5	0.1 kPa	1	3	4	140902_5DIV_0.1 kPa1c3_0004.abf
140902_5DIV_100Pa1c3_0004.abf	1	-8	0	-10.0 to 28.0	0	140902_5DIV_100Pa1c3	140902	5	0.1 kPa	1	3	4	140902_5DIV_0.1 kPa1c3_0004.abf
140902_5DIV_100Pa1c3_0004.abf	2	-6	0	-10.0 to 28.0	0	140902_5DIV_100Pa1c3	140902	5	0.1 kPa	1	3	4	140902_5DIV_0.1 kPa1c3_0004.abf
140902_5DIV_100Pa1c3_0004.abf	4	-2	0	-10.0 to 28.0	0	140902_5DIV_100Pa1c3	140902	5	0.1 kPa	1	3	4	140902_5DIV_0.1 kPa1c3_0004.abf
140902_5DIV_100Pa1c3_0004.abf	17	24	1	-10.0 to 28.0	5	140902_5DIV_100Pa1c3	140902	5	0.1 kPa	1	3	4	140902_5DIV_0.1 kPa1c3_0004.abf
140902_5DIV_100Pa1c3_0004.abf	11	12	0	-10.0 to 28.0	0	140902_5DIV_100Pa1c3	140902	5	0.1 kPa	1	3	4	140902_5DIV_0.1 kPa1c3_0004.abf
140902_5DIV_100Pa1c4_0003.abf	10	10	0	-10.0 to 28.0	0	140902_5DIV_100Pa1c4	140902	5	0.1 kPa	1	4	3	140902_5DIV_0.1 kPa1c4_0003.abf
140902_5DIV_100Pa1c4_0003.abf	16	22	2	-10.0 to 28.0	10	140902_5DIV_100Pa1c4	140902	5	0.1 kPa	1	4	3	140902_5DIV_0.1 kPa1c4_0003.abf
140902_5DIV_100Pa1c4_0003.abf	15	20	0	-10.0 to 28.0	0	140902_5DIV_100Pa1c4	140902	5	0.1 kPa	1	4	3	140902_5DIV_0.1 kPa1c4_0003.abf
140902_5DIV_100Pa1c4_0003.abf	14	18	1	-10.0 to 28.0	5	140902_5DIV_100Pa1c4	140902	5	0.1 kPa	1	4	3	140902_5DIV_0.1 kPa1c4_0003.abf
140902_5DIV_100Pa1c4_0003.abf	13	16	0	-10.0 to 28.0	0	140902_5DIV_100Pa1c4	140902	5	0.1 kPa	1	4	3	140902_5DIV_0.1 kPa1c4_0003.abf
140902_5DIV_100Pa1c4_0003.abf	12	14	0	-10.0 to 28.0	0	140902_5DIV_100Pa1c4	140902	5	0.1 kPa	1	4	3	140902_5DIV_0.1 kPa1c4_0003.abf
140902_5DIV_100Pa1c4_0003.abf	11	12	0	-10.0 to 28.0	0	140902_5DIV_100Pa1c4	140902	5	0.1 kPa	1	4	3	140902_5DIV_0.1 kPa1c4_0003.abf
140902_5DIV_100Pa1c4_0003.abf	9	8	0	-10.0 to 28.0	0	140902_5DIV_100Pa1c4	140902	5	0.1 kPa	1	4	3	140902_5DIV_0.1 kPa1c4_0003.abf
140902_5DIV_100Pa1c4_0003.abf	8	6	0	-10.0 to 28.0	0	140902_5DIV_100Pa1c4	140902	5	0.1 kPa	1	4	3	140902_5DIV_0.1 kPa1c4_0003.abf
140902_5DIV_100Pa1c4_0003.abf	7	4	0	-10.0 to 28.0	0	140902_5DIV_100Pa1c4	140902	5	0.1 kPa	1	4	3	140902_5DIV_0.1 kPa1c4_0003.abf
140902_5DIV_100Pa1c4_0003.abf	6	2	0	-10.0 to 28.0	0	140902_5DIV_100Pa1c4	140902	5	0.1 kPa	1	4	3	140902_5DIV_0.1 kPa1c4_0003.abf
140902_5DIV_100Pa1c4_0003.abf	5	0	0	-10.0 to 28.0	0	140902_5DIV_100Pa1c4	140902	5	0.1 kPa	1	4	3	140902_5DIV_0.1 kPa1c4_0003.abf
140902_5DIV_100Pa1c4_0003.abf	2	-6	0	-10.0 to 28.0	0	140902_5DIV_100Pa1c4	140902	5	0.1 kPa	1	4	3	140902_5DIV_0.1 kPa1c4_0003.abf
140902_5DIV_100Pa1c4_0003.abf	19	28	1	-10.0 to 28.0	5	140902_5DIV_100Pa1c4	140902	5	0.1 kPa	1	4	3	140902_5DIV_0.1 kPa1c4_0003.abf
140902_5DIV_100Pa1c4_0003.abf	18	26	1	-10.0 to 28.0	5	140902_5DIV_100Pa1c4	140902	5	0.1 kPa	1	4	3	140902_5DIV_0.1 kPa1c4_0003.abf
140902_5DIV_100Pa1c4_0003.abf	3	-4	0	-10.0 to 28.0	0	140902_5DIV_100Pa1c4	140902	5	0.1 kPa	1	4	3	140902_5DIV_0.1 kPa1c4_0003.abf
140902_5DIV_100Pa1c4_0003.abf	4	-2	0	-10.0 to 28.0	0	140902_5DIV_100Pa1c4	140902	5	0.1 kPa	1	4	3	140902_5DIV_0.1 kPa1c4_0003.abf
140902_5DIV_100Pa1c4_0003.abf	17	24	1	-10.0 to 28.0	5	140902_5DIV_100Pa1c4	140902	5	0.1 kPa	1	4	3	140902_5DIV_0.1 kPa1c4_0003.abf
140902_5DIV_100Pa1c4_0003.abf	0	-10	0	-10.0 to 28.0	0	140902_5DIV_100Pa1c4	140902	5	0.1 kPa	1	4	3	140902_5DIV_0.1 kPa1c4_0003.abf
140902_5DIV_100Pa1c4_0003.abf	1	-8	0	-10.0 to 28.0	0	140902_5DIV_100Pa1c4	140902	5	0.1 kPa	1	4	3	140902_5DIV_0.1 kPa1c4_0003.abf
140902_5DIV_10kPa1c2_0003.abf	8	6	0	-10.0 to 28.0	0	140902_5DIV_10kPa1c2	140902	5	10 kPa	1	2	3	140902_5DIV_10 kPa1c2_0003.abf
140902_5DIV_10kPa1c2_0003.abf	12	14	0	-10.0 to 28.0	0	140902_5DIV_10kPa1c2	140902	5	10 kPa	1	2	3	140902_5DIV_10 kPa1c2_0003.abf
140902_5DIV_10kPa1c2_0003.abf	11	12	0	-10.0 to 28.0	0	140902_5DIV_10kPa1c2	140902	5	10 kPa	1	2	3	140902_5DIV_10 kPa1c2_0003.abf
140902_5DIV_10kPa1c2_0003.abf	15	20	0	-10.0 to 28.0	0	140902_5DIV_10kPa1c2	140902	5	10 kPa	1	2	3	140902_5DIV_10 kPa1c2_0003.abf
140902_5DIV_10kPa1c2_0003.abf	16	22	0	-10.0 to 28.0	0	140902_5DIV_10kPa1c2	140902	5	10 kPa	1	2	3	140902_5DIV_10 kPa1c2_0003.abf
140902_5DIV_10kPa1c2_0003.abf	17	24	0	-10.0 to 28.0	0	140902_5DIV_10kPa1c2	140902	5	10 kPa	1	2	3	140902_5DIV_10 kPa1c2_0003.abf
140902_5DIV_10kPa1c2_0003.abf	18	26	0	-10.0 to 28.0	0	140902_5DIV_10kPa1c2	140902	5	10 kPa	1	2	3	140902_5DIV_10 kPa1c2_0003.abf
140902_5DIV_10kPa1c2_0003.abf	19	28	0	-10.0 to 28.0	0	140902_5DIV_10kPa1c2	140902	5	10 kPa	1	2	3	140902_5DIV_10 kPa1c2_0003.abf
140902_5DIV_10kPa1c2_0003.abf	0	-10	0	-10.0 to 28.0	0	140902_5DIV_10kPa1c2	140902	5	10 kPa	1	2	3	140902_5DIV_10 kPa1c2_0003.abf
140902_5DIV_10kPa1c2_0003.abf	1	-8	0	-10.0 to 28.0	0	140902_5DIV_10kPa1c2	140902	5	10 kPa	1	2	3	140902_5DIV_10 kPa1c2_0003.abf
140902_5DIV_10kPa1c2_0003.abf	10	10	0	-10.0 to 28.0	0	140902_5DIV_10kPa1c2	140902	5	10 kPa	1	2	3	140902_5DIV_10 kPa1c2_0003.abf
140902_5DIV_10kPa1c2_0003.abf	6	2	0	-10.0 to 28.0	0	140902_5DIV_10kPa1c2	140902	5	10 kPa	1	2	3	140902_5DIV_10 kPa1c2_0003.abf
140902_5DIV_10kPa1c2_0003.abf	5	0	0	-10.0 to 28.0	0	140902_5DIV_10kPa1c2	140902	5	10 kPa	1	2	3	140902_5DIV_10 kPa1c2_0003.abf
140902_5DIV_10kPa1c2_0003.abf	4	-2	0	-10.0 to 28.0	0	140902_5DIV_10kPa1c2	140902	5	10 kPa	1	2	3	140902_5DIV_10 kPa1c2_0003.abf
140902_5DIV_10kPa1c2_0003.abf	3	-4	0	-10.0 to 28.0	0	140902_5DIV_10kPa1c2	140902	5	10 kPa	1	2	3	140902_5DIV_10 kPa1c2_0003.abf
140902_5DIV_10kPa1c2_0003.abf	13	16	0	-10.0 to 28.0	0	140902_5DIV_10kPa1c2	140902	5	10 kPa	1	2	3	140902_5DIV_10 kPa1c2_0003.abf
140902_5DIV_10kPa1c2_0003.abf	2	-6	0	-10.0 to 28.0	0	140902_5DIV_10kPa1c2	140902	5	10 kPa	1	2	3	140902_5DIV_10 kPa1c2_0003.abf
140902_5DIV_10kPa1c2_0003.abf	7	4	0	-10.0 to 28.0	0	140902_5DIV_10kPa1c2	140902	5	10 kPa	1	2	3	140902_5DIV_10 kPa1c2_0003.abf
140902_5DIV_10kPa1c2_0003.abf	9	8	0	-10.0 to 28.0	0	140902_5DIV_10kPa1c2	140902	5	10 kPa	1	2	3	140902_5DIV_10 kPa1c2_0003.abf
140902_5DIV_10kPa1c2_0003.abf	14	18	0	-10.0 to 28.0	0	140902_5DIV_10kPa1c2	140902	5	10 kPa	1	2	3	140902_5DIV_10 kPa1c2_0003.abf
140902_5DIV_10kPa1c4_0004.abf	11	12	0	-10.0 to 28.0	0	140902_5DIV_10kPa1c4	140902	5	10 kPa	1	4	4	140902_5DIV_10 kPa1c4_0004.abf
140902_5DIV_10kPa1c4_0004.abf	10	10	0	-10.0 to 28.0	0	140902_5DIV_10kPa1c4	140902	5	10 kPa	1	4	4	140902_5DIV_10 kPa1c4_0004.abf
140902_5DIV_10kPa1c4_0004.abf	14	18	0	-10.0 to 28.0	0	140902_5DIV_10kPa1c4	140902	5	10 kPa	1	4	4	140902_5DIV_10 kPa1c4_0004.abf
140902_5DIV_10kPa1c4_0004.abf	8	6	0	-10.0 to 28.0	0	140902_5DIV_10kPa1c4	140902	5	10 kPa	1	4	4	140902_5DIV_10 kPa1c4_0004.abf
140902_5DIV_10kPa1c4_0004.abf	9	8	0	-10.0 to 28.0	0	140902_5DIV_10kPa1c4	140902	5	10 kPa	1	4	4	140902_5DIV_10 kPa1c4_0004.abf
140902_5DIV_10kPa1c4_0004.abf	6	2	0	-10.0 to 28.0	0	140902_5DIV_10kPa1c4	140902	5	10 kPa	1	4	4	140902_5DIV_10 kPa1c4_0004.abf
140902_5DIV_10kPa1c4_0004.abf	5	0	0	-10.0 to 28.0	0	140902_5DIV_10kPa1c4	140902	5	10 kPa	1	4	4	140902_5DIV_10 kPa1c4_0004.abf
140902_5DIV_10kPa1c4_0004.abf	4	-2	0	-10.0 to 28.0	0	140902_5DIV_10kPa1c4	140902	5	10 kPa	1	4	4	140902_5DIV_10 kPa1c4_0004.abf
140902_5DIV_10kPa1c4_0004.abf	3	-4	0	-10.0 to 28.0	0	140902_5DIV_10kPa1c4	140902	5	10 kPa	1	4	4	140902_5DIV_10 kPa1c4_0004.abf
140902_5DIV_10kPa1c4_0004.abf	2	-6	0	-10.0 to 28.0	0	140902_5DIV_10kPa1c4	140902	5	10 kPa	1	4	4	140902_5DIV_10 kPa1c4_0004.abf
140902_5DIV_10kPa1c4_0004.abf	1	-8	0	-10.0 to 28.0	0	140902_5DIV_10kPa1c4	140902	5	10 kPa	1	4	4	140902_5DIV_10 kPa1c4_0004.abf
140902_5DIV_10kPa1c4_0004.abf	7	4	0	-10.0 to 28.0	0	140902_5DIV_10kPa1c4	140902	5	10 kPa	1	4	4	140902_5DIV_10 kPa1c4_0004.abf
140902_5DIV_10kPa1c4_0004.abf	19	28	0	-10.0 to 28.0	0	140902_5DIV_10kPa1c4	140902	5	10 kPa	1	4	4	140902_5DIV_10 kPa1c4_0004.abf
140902_5DIV_10kPa1c4_0004.abf	18	26	0	-10.0 to 28.0	0	140902_5DIV_10kPa1c4	140902	5	10 kPa	1	4	4	140902_5DIV_10 kPa1c4_0004.abf
140902_5DIV_10kPa1c4_0004.abf	17	24	0	-10.0 to 28.0	0	140902_5DIV_10kPa1c4	140902	5	10 kPa	1	4	4	140902_5DIV_10 kPa1c4_0004.abf
140902_5DIV_10kPa1c4_0004.abf	16	22	0	-10.0 to 28.0	0	140902_5DIV_10kPa1c4	140902	5	10 kPa	1	4	4	140902_5DIV_10 kPa1c4_0004.abf
140902_5DIV_10kPa1c4_0004.abf	15	20	0	-10.0 to 28.0	0	140902_5DIV_10kPa1c4	140902	5	10 kPa	1	4	4	140902_5DIV_10 kPa1c4_0004.abf
140902_5DIV_10kPa1c4_0004.abf	13	16	0	-10.0 to 28.0	0	140902_5DIV_10kPa1c4	140902	5	10 kPa	1	4	4	140902_5DIV_10 kPa1c4_0004.abf
140902_5DIV_10kPa1c4_0004.abf	12	14	0	-10.0 to 28.0	0	140902_5DIV_10kPa1c4	140902	5	10 kPa	1	4	4	140902_5DIV_10 kPa1c4_0004.abf
140902_5DIV_10kPa1c4_0004.abf	0	-10	0	-10.0 to 28.0	0	140902_5DIV_10kPa1c4	140902	5	10 kPa	1	4	4	140902_5DIV_10 kPa1c4_0004.abf
140904_7DIV_100Pa1c1_0003.abf	18	26	0	-10.0 to 28.0	0	140904_7DIV_100Pa1c1	140904	7	0.1 kPa	1	1	3	140904_7DIV_0.1 kPa1c1_0003.abf
140904_7DIV_100Pa1c1_0003.abf	6	2	0	-10.0 to 28.0	0	140904_7DIV_100Pa1c1	140904	7	0.1 kPa	1	1	3	140904_7DIV_0.1 kPa1c1_0003.abf
140904_7DIV_100Pa1c1_0003.abf	7	4	0	-10.0 to 28.0	0	140904_7DIV_100Pa1c1	140904	7	0.1 kPa	1	1	3	140904_7DIV_0.1 kPa1c1_0003.abf
140904_7DIV_100Pa1c1_0003.abf	8	6	0	-10.0 to 28.0	0	140904_7DIV_100Pa1c1	140904	7	0.1 kPa	1	1	3	140904_7DIV_0.1 kPa1c1_0003.abf
140904_7DIV_100Pa1c1_0003.abf	9	8	0	-10.0 to 28.0	0	140904_7DIV_100Pa1c1	140904	7	0.1 kPa	1	1	3	140904_7DIV_0.1 kPa1c1_0003.abf
140904_7DIV_100Pa1c1_0003.abf	10	10	0	-10.0 to 28.0	0	140904_7DIV_100Pa1c1	140904	7	0.1 kPa	1	1	3	140904_7DIV_0.1 kPa1c1_0003.abf
140904_7DIV_100Pa1c1_0003.abf	14	18	0	-10.0 to 28.0	0	140904_7DIV_100Pa1c1	140904	7	0.1 kPa	1	1	3	140904_7DIV_0.1 kPa1c1_0003.abf
140904_7DIV_100Pa1c1_0003.abf	12	14	0	-10.0 to 28.0	0	140904_7DIV_100Pa1c1	140904	7	0.1 kPa	1	1	3	140904_7DIV_0.1 kPa1c1_0003.abf
140904_7DIV_100Pa1c1_0003.abf	13	16	0	-10.0 to 28.0	0	140904_7DIV_100Pa1c1	140904	7	0.1 kPa	1	1	3	140904_7DIV_0.1 kPa1c1_0003.abf
140904_7DIV_100Pa1c1_0003.abf	15	20	0	-10.0 to 28.0	0	140904_7DIV_100Pa1c1	140904	7	0.1 kPa	1	1	3	140904_7DIV_0.1 kPa1c1_0003.abf
140904_7DIV_100Pa1c1_0003.abf	16	22	0	-10.0 to 28.0	0	140904_7DIV_100Pa1c1	140904	7	0.1 kPa	1	1	3	140904_7DIV_0.1 kPa1c1_0003.abf
140904_7DIV_100Pa1c1_0003.abf	17	24	0	-10.0 to 28.0	0	140904_7DIV_100Pa1c1	140904	7	0.1 kPa	1	1	3	140904_7DIV_0.1 kPa1c1_0003.abf
140904_7DIV_100Pa1c1_0003.abf	0	-10	0	-10.0 to 28.0	0	140904_7DIV_100Pa1c1	140904	7	0.1 kPa	1	1	3	140904_7DIV_0.1 kPa1c1_0003.abf
140904_7DIV_100Pa1c1_0003.abf	11	12	0	-10.0 to 28.0	0	140904_7DIV_100Pa1c1	140904	7	0.1 kPa	1	1	3	140904_7DIV_0.1 kPa1c1_0003.abf
140904_7DIV_100Pa1c1_0003.abf	1	-8	0	-10.0 to 28.0	0	140904_7DIV_100Pa1c1	140904	7	0.1 kPa	1	1	3	140904_7DIV_0.1 kPa1c1_0003.abf
140904_7DIV_100Pa1c1_0003.abf	19	28	0	-10.0 to 28.0	0	140904_7DIV_100Pa1c1	140904	7	0.1 kPa	1	1	3	140904_7DIV_0.1 kPa1c1_0003.abf
140904_7DIV_100Pa1c1_0003.abf	3	-4	0	-10.0 to 28.0	0	140904_7DIV_100Pa1c1	140904	7	0.1 kPa	1	1	3	140904_7DIV_0.1 kPa1c1_0003.abf
140904_7DIV_100Pa1c1_0003.abf	2	-6	0	-10.0 to 28.0	0	140904_7DIV_100Pa1c1	140904	7	0.1 kPa	1	1	3	140904_7DIV_0.1 kPa1c1_0003.abf
140904_7DIV_100Pa1c1_0003.abf	5	0	0	-10.0 to 28.0	0	140904_7DIV_100Pa1c1	140904	7	0.1 kPa	1	1	3	140904_7DIV_0.1 kPa1c1_0003.abf
140904_7DIV_100Pa1c1_0003.abf	4	-2	0	-10.0 to 28.0	0	140904_7DIV_100Pa1c1	140904	7	0.1 kPa	1	1	3	140904_7DIV_0.1 kPa1c1_0003.abf
140904_7DIV_100Pa1c3_0003.abf	18	26	3	-10.0 to 28.0	15	140904_7DIV_100Pa1c3	140904	7	0.1 kPa	1	3	3	140904_7DIV_0.1 kPa1c3_0003.abf
140904_7DIV_100Pa1c3_0003.abf	2	-6	0	-10.0 to 28.0	0	140904_7DIV_100Pa1c3	140904	7	0.1 kPa	1	3	3	140904_7DIV_0.1 kPa1c3_0003.abf
140904_7DIV_100Pa1c3_0003.abf	3	-4	0	-10.0 to 28.0	0	140904_7DIV_100Pa1c3	140904	7	0.1 kPa	1	3	3	140904_7DIV_0.1 kPa1c3_0003.abf
140904_7DIV_100Pa1c3_0003.abf	4	-2	0	-10.0 to 28.0	0	140904_7DIV_100Pa1c3	140904	7	0.1 kPa	1	3	3	140904_7DIV_0.1 kPa1c3_0003.abf
140904_7DIV_100Pa1c3_0003.abf	5	0	0	-10.0 to 28.0	0	140904_7DIV_100Pa1c3	140904	7	0.1 kPa	1	3	3	140904_7DIV_0.1 kPa1c3_0003.abf
140904_7DIV_100Pa1c3_0003.abf	6	2	0	-10.0 to 28.0	0	140904_7DIV_100Pa1c3	140904	7	0.1 kPa	1	3	3	140904_7DIV_0.1 kPa1c3_0003.abf
140904_7DIV_100Pa1c3_0003.abf	7	4	0	-10.0 to 28.0	0	140904_7DIV_100Pa1c3	140904	7	0.1 kPa	1	3	3	140904_7DIV_0.1 kPa1c3_0003.abf
140904_7DIV_100Pa1c3_0003.abf	8	6	1	-10.0 to 28.0	5	140904_7DIV_100Pa1c3	140904	7	0.1 kPa	1	3	3	140904_7DIV_0.1 kPa1c3_0003.abf
140904_7DIV_100Pa1c3_0003.abf	9	8	1	-10.0 to 28.0	5	140904_7DIV_100Pa1c3	140904	7	0.1 kPa	1	3	3	140904_7DIV_0.1 kPa1c3_0003.abf
140904_7DIV_100Pa1c3_0003.abf	19	28	3	-10.0 to 28.0	15	140904_7DIV_100Pa1c3	140904	7	0.1 kPa	1	3	3	140904_7DIV_0.1 kPa1c3_0003.abf
140904_7DIV_100Pa1c3_0003.abf	12	14	1	-10.0 to 28.0	5	140904_7DIV_100Pa1c3	140904	7	0.1 kPa	1	3	3	140904_7DIV_0.1 kPa1c3_0003.abf
140904_7DIV_100Pa1c3_0003.abf	13	16	2	-10.0 to 28.0	10	140904_7DIV_100Pa1c3	140904	7	0.1 kPa	1	3	3	140904_7DIV_0.1 kPa1c3_0003.abf
140904_7DIV_100Pa1c3_0003.abf	14	18	2	-10.0 to 28.0	10	140904_7DIV_100Pa1c3	140904	7	0.1 kPa	1	3	3	140904_7DIV_0.1 kPa1c3_0003.abf
140904_7DIV_100Pa1c3_0003.abf	15	20	2	-10.0 to 28.0	10	140904_7DIV_100Pa1c3	140904	7	0.1 kPa	1	3	3	140904_7DIV_0.1 kPa1c3_0003.abf
140904_7DIV_100Pa1c3_0003.abf	16	22	3	-10.0 to 28.0	15	140904_7DIV_100Pa1c3	140904	7	0.1 kPa	1	3	3	140904_7DIV_0.1 kPa1c3_0003.abf
140904_7DIV_100Pa1c3_0003.abf	17	24	3	-10.0 to 28.0	15	140904_7DIV_100Pa1c3	140904	7	0.1 kPa	1	3	3	140904_7DIV_0.1 kPa1c3_0003.abf
140904_7DIV_100Pa1c3_0003.abf	10	10	1	-10.0 to 28.0	5	140904_7DIV_100Pa1c3	140904	7	0.1 kPa	1	3	3	140904_7DIV_0.1 kPa1c3_0003.abf
140904_7DIV_100Pa1c3_0003.abf	11	12	2	-10.0 to 28.0	10	140904_7DIV_100Pa1c3	140904	7	0.1 kPa	1	3	3	140904_7DIV_0.1 kPa1c3_0003.abf
140904_7DIV_100Pa1c3_0003.abf	1	-8	0	-10.0 to 28.0	0	140904_7DIV_100Pa1c3	140904	7	0.1 kPa	1	3	3	140904_7DIV_0.1 kPa1c3_0003.abf
140904_7DIV_100Pa1c3_0003.abf	0	-10	0	-10.0 to 28.0	0	140904_7DIV_100Pa1c3	140904	7	0.1 kPa	1	3	3	140904_7DIV_0.1 kPa1c3_0003.abf
140904_7DIV_100Pa1c4_0003.abf	10	10	0	-10.0 to 28.0	0	140904_7DIV_100Pa1c4	140904	7	0.1 kPa	1	4	3	140904_7DIV_0.1 kPa1c4_0003.abf
140904_7DIV_100Pa1c4_0003.abf	9	8	0	-10.0 to 28.0	0	140904_7DIV_100Pa1c4	140904	7	0.1 kPa	1	4	3	140904_7DIV_0.1 kPa1c4_0003.abf
140904_7DIV_100Pa1c4_0003.abf	8	6	0	-10.0 to 28.0	0	140904_7DIV_100Pa1c4	140904	7	0.1 kPa	1	4	3	140904_7DIV_0.1 kPa1c4_0003.abf
140904_7DIV_100Pa1c4_0003.abf	7	4	0	-10.0 to 28.0	0	140904_7DIV_100Pa1c4	140904	7	0.1 kPa	1	4	3	140904_7DIV_0.1 kPa1c4_0003.abf
140904_7DIV_100Pa1c4_0003.abf	6	2	0	-10.0 to 28.0	0	140904_7DIV_100Pa1c4	140904	7	0.1 kPa	1	4	3	140904_7DIV_0.1 kPa1c4_0003.abf
140904_7DIV_100Pa1c4_0003.abf	5	0	0	-10.0 to 28.0	0	140904_7DIV_100Pa1c4	140904	7	0.1 kPa	1	4	3	140904_7DIV_0.1 kPa1c4_0003.abf
140904_7DIV_100Pa1c4_0003.abf	3	-4	0	-10.0 to 28.0	0	140904_7DIV_100Pa1c4	140904	7	0.1 kPa	1	4	3	140904_7DIV_0.1 kPa1c4_0003.abf
140904_7DIV_100Pa1c4_0003.abf	19	28	3	-10.0 to 28.0	15	140904_7DIV_100Pa1c4	140904	7	0.1 kPa	1	4	3	140904_7DIV_0.1 kPa1c4_0003.abf
140904_7DIV_100Pa1c4_0003.abf	18	26	3	-10.0 to 28.0	15	140904_7DIV_100Pa1c4	140904	7	0.1 kPa	1	4	3	140904_7DIV_0.1 kPa1c4_0003.abf
140904_7DIV_100Pa1c4_0003.abf	17	24	3	-10.0 to 28.0	15	140904_7DIV_100Pa1c4	140904	7	0.1 kPa	1	4	3	140904_7DIV_0.1 kPa1c4_0003.abf
140904_7DIV_100Pa1c4_0003.abf	4	-2	0	-10.0 to 28.0	0	140904_7DIV_100Pa1c4	140904	7	0.1 kPa	1	4	3	140904_7DIV_0.1 kPa1c4_0003.abf
140904_7DIV_100Pa1c4_0003.abf	11	12	0	-10.0 to 28.0	0	140904_7DIV_100Pa1c4	140904	7	0.1 kPa	1	4	3	140904_7DIV_0.1 kPa1c4_0003.abf
140904_7DIV_100Pa1c4_0003.abf	16	22	3	-10.0 to 28.0	15	140904_7DIV_100Pa1c4	140904	7	0.1 kPa	1	4	3	140904_7DIV_0.1 kPa1c4_0003.abf
140904_7DIV_100Pa1c4_0003.abf	15	20	2	-10.0 to 28.0	10	140904_7DIV_100Pa1c4	140904	7	0.1 kPa	1	4	3	140904_7DIV_0.1 kPa1c4_0003.abf
140904_7DIV_100Pa1c4_0003.abf	14	18	2	-10.0 to 28.0	10	140904_7DIV_100Pa1c4	140904	7	0.1 kPa	1	4	3	140904_7DIV_0.1 kPa1c4_0003.abf
140904_7DIV_100Pa1c4_0003.abf	13	16	1	-10.0 to 28.0	5	140904_7DIV_100Pa1c4	140904	7	0.1 kPa	1	4	3	140904_7DIV_0.1 kPa1c4_0003.abf
140904_7DIV_100Pa1c4_0003.abf	12	14	1	-10.0 to 28.0	5	140904_7DIV_100Pa1c4	140904	7	0.1 kPa	1	4	3	140904_7DIV_0.1 kPa1c4_0003.abf
140904_7DIV_10kPa1c3_0003.abf	11	12	0	-10.0 to 28.0	0	140904_7DIV_10kPa1c3	140904	7	10 kPa	1	3	3	140904_7DIV_10 kPa1c3_0003.abf
140904_7DIV_10kPa1c3_0003.abf	1	-8	0	-10.0 to 28.0	0	140904_7DIV_10kPa1c3	140904	7	10 kPa	1	3	3	140904_7DIV_10 kPa1c3_0003.abf
140904_7DIV_10kPa1c3_0003.abf	0	-10	0	-10.0 to 28.0	0	140904_7DIV_10kPa1c3	140904	7	10 kPa	1	3	3	140904_7DIV_10 kPa1c3_0003.abf
140904_7DIV_10kPa1c3_0003.abf	19	28	0	-10.0 to 28.0	0	140904_7DIV_10kPa1c3	140904	7	10 kPa	1	3	3	140904_7DIV_10 kPa1c3_0003.abf
140904_7DIV_10kPa1c3_0003.abf	18	26	0	-10.0 to 28.0	0	140904_7DIV_10kPa1c3	140904	7	10 kPa	1	3	3	140904_7DIV_10 kPa1c3_0003.abf
140904_7DIV_10kPa1c3_0003.abf	17	24	0	-10.0 to 28.0	0	140904_7DIV_10kPa1c3	140904	7	10 kPa	1	3	3	140904_7DIV_10 kPa1c3_0003.abf
140904_7DIV_10kPa1c3_0003.abf	16	22	0	-10.0 to 28.0	0	140904_7DIV_10kPa1c3	140904	7	10 kPa	1	3	3	140904_7DIV_10 kPa1c3_0003.abf
140904_7DIV_10kPa1c3_0003.abf	15	20	0	-10.0 to 28.0	0	140904_7DIV_10kPa1c3	140904	7	10 kPa	1	3	3	140904_7DIV_10 kPa1c3_0003.abf
140904_7DIV_10kPa1c3_0003.abf	14	18	0	-10.0 to 28.0	0	140904_7DIV_10kPa1c3	140904	7	10 kPa	1	3	3	140904_7DIV_10 kPa1c3_0003.abf
140904_7DIV_10kPa1c3_0003.abf	2	-6	0	-10.0 to 28.0	0	140904_7DIV_10kPa1c3	140904	7	10 kPa	1	3	3	140904_7DIV_10 kPa1c3_0003.abf
140904_7DIV_10kPa1c3_0003.abf	12	14	0	-10.0 to 28.0	0	140904_7DIV_10kPa1c3	140904	7	10 kPa	1	3	3	140904_7DIV_10 kPa1c3_0003.abf
140904_7DIV_10kPa1c3_0003.abf	3	-4	0	-10.0 to 28.0	0	140904_7DIV_10kPa1c3	140904	7	10 kPa	1	3	3	140904_7DIV_10 kPa1c3_0003.abf
140904_7DIV_10kPa1c3_0003.abf	9	8	0	-10.0 to 28.0	0	140904_7DIV_10kPa1c3	140904	7	10 kPa	1	3	3	140904_7DIV_10 kPa1c3_0003.abf
140904_7DIV_10kPa1c3_0003.abf	8	6	0	-10.0 to 28.0	0	140904_7DIV_10kPa1c3	140904	7	10 kPa	1	3	3	140904_7DIV_10 kPa1c3_0003.abf
140904_7DIV_10kPa1c3_0003.abf	7	4	0	-10.0 to 28.0	0	140904_7DIV_10kPa1c3	140904	7	10 kPa	1	3	3	140904_7DIV_10 kPa1c3_0003.abf
140904_7DIV_10kPa1c3_0003.abf	6	2	0	-10.0 to 28.0	0	140904_7DIV_10kPa1c3	140904	7	10 kPa	1	3	3	140904_7DIV_10 kPa1c3_0003.abf
140904_7DIV_10kPa1c3_0003.abf	4	-2	0	-10.0 to 28.0	0	140904_7DIV_10kPa1c3	140904	7	10 kPa	1	3	3	140904_7DIV_10 kPa1c3_0003.abf
140904_7DIV_10kPa1c3_0003.abf	10	10	0	-10.0 to 28.0	0	140904_7DIV_10kPa1c3	140904	7	10 kPa	1	3	3	140904_7DIV_10 kPa1c3_0003.abf
140904_7DIV_10kPa1c3_0003.abf	5	0	0	-10.0 to 28.0	0	140904_7DIV_10kPa1c3	140904	7	10 kPa	1	3	3	140904_7DIV_10 kPa1c3_0003.abf
140904_7DIV_10kPa1c3_0003.abf	13	16	0	-10.0 to 28.0	0	140904_7DIV_10kPa1c3	140904	7	10 kPa	1	3	3	140904_7DIV_10 kPa1c3_0003.abf
141022_5DIV_100Pa1c1_0002.abf	0	-10	0	-10.0 to 28.0	0	141022_5DIV_100Pa1c1	141022	5	0.1 kPa	1	1	2	141022_5DIV_0.1 kPa1c1_0002.abf
141022_5DIV_100Pa1c1_0002.abf	16	22	0	-10.0 to 28.0	0	141022_5DIV_100Pa1c1	141022	5	0.1 kPa	1	1	2	141022_5DIV_0.1 kPa1c1_0002.abf
141022_5DIV_100Pa1c1_0002.abf	15	20	0	-10.0 to 28.0	0	141022_5DIV_100Pa1c1	141022	5	0.1 kPa	1	1	2	141022_5DIV_0.1 kPa1c1_0002.abf
141022_5DIV_100Pa1c1_0002.abf	13	16	0	-10.0 to 28.0	0	141022_5DIV_100Pa1c1	141022	5	0.1 kPa	1	1	2	141022_5DIV_0.1 kPa1c1_0002.abf
141022_5DIV_100Pa1c1_0002.abf	12	14	0	-10.0 to 28.0	0	141022_5DIV_100Pa1c1	141022	5	0.1 kPa	1	1	2	141022_5DIV_0.1 kPa1c1_0002.abf
141022_5DIV_100Pa1c1_0002.abf	11	12	0	-10.0 to 28.0	0	141022_5DIV_100Pa1c1	141022	5	0.1 kPa	1	1	2	141022_5DIV_0.1 kPa1c1_0002.abf
141022_5DIV_100Pa1c1_0002.abf	10	10	0	-10.0 to 28.0	0	141022_5DIV_100Pa1c1	141022	5	0.1 kPa	1	1	2	141022_5DIV_0.1 kPa1c1_0002.abf
141022_5DIV_100Pa1c1_0002.abf	18	26	0	-10.0 to 28.0	0	141022_5DIV_100Pa1c1	141022	5	0.1 kPa	1	1	2	141022_5DIV_0.1 kPa1c1_0002.abf
141022_5DIV_100Pa1c1_0002.abf	8	6	0	-10.0 to 28.0	0	141022_5DIV_100Pa1c1	141022	5	0.1 kPa	1	1	2	141022_5DIV_0.1 kPa1c1_0002.abf
141022_5DIV_100Pa1c1_0002.abf	7	4	0	-10.0 to 28.0	0	141022_5DIV_100Pa1c1	141022	5	0.1 kPa	1	1	2	141022_5DIV_0.1 kPa1c1_0002.abf
141022_5DIV_100Pa1c1_0002.abf	6	2	0	-10.0 to 28.0	0	141022_5DIV_100Pa1c1	141022	5	0.1 kPa	1	1	2	141022_5DIV_0.1 kPa1c1_0002.abf
141022_5DIV_100Pa1c1_0002.abf	5	0	0	-10.0 to 28.0	0	141022_5DIV_100Pa1c1	141022	5	0.1 kPa	1	1	2	141022_5DIV_0.1 kPa1c1_0002.abf
141022_5DIV_100Pa1c1_0002.abf	4	-2	0	-10.0 to 28.0	0	141022_5DIV_100Pa1c1	141022	5	0.1 kPa	1	1	2	141022_5DIV_0.1 kPa1c1_0002.abf
141022_5DIV_100Pa1c1_0002.abf	3	-4	0	-10.0 to 28.0	0	141022_5DIV_100Pa1c1	141022	5	0.1 kPa	1	1	2	141022_5DIV_0.1 kPa1c1_0002.abf
141022_5DIV_100Pa1c1_0002.abf	2	-6	0	-10.0 to 28.0	0	141022_5DIV_100Pa1c1	141022	5	0.1 kPa	1	1	2	141022_5DIV_0.1 kPa1c1_0002.abf
141022_5DIV_100Pa1c1_0002.abf	1	-8	0	-10.0 to 28.0	0	141022_5DIV_100Pa1c1	141022	5	0.1 kPa	1	1	2	141022_5DIV_0.1 kPa1c1_0002.abf
141022_5DIV_100Pa1c1_0002.abf	19	28	0	-10.0 to 28.0	0	141022_5DIV_100Pa1c1	141022	5	0.1 kPa	1	1	2	141022_5DIV_0.1 kPa1c1_0002.abf
141022_5DIV_100Pa1c1_0002.abf	9	8	0	-10.0 to 28.0	0	141022_5DIV_100Pa1c1	141022	5	0.1 kPa	1	1	2	141022_5DIV_0.1 kPa1c1_0002.abf
141022_5DIV_100Pa1c1_0002.abf	14	18	0	-10.0 to 28.0	0	141022_5DIV_100Pa1c1	141022	5	0.1 kPa	1	1	2	141022_5DIV_0.1 kPa1c1_0002.abf
141022_5DIV_100Pa1c1_0002.abf	17	24	0	-10.0 to 28.0	0	141022_5DIV_100Pa1c1	141022	5	0.1 kPa	1	1	2	141022_5DIV_0.1 kPa1c1_0002.abf
141022_5DIV_100Pa1c2_0002.abf	18	26	0	-10.0 to 28.0	0	141022_5DIV_100Pa1c2	141022	5	0.1 kPa	1	2	2	141022_5DIV_0.1 kPa1c2_0002.abf
141022_5DIV_100Pa1c2_0002.abf	17	24	0	-10.0 to 28.0	0	141022_5DIV_100Pa1c2	141022	5	0.1 kPa	1	2	2	141022_5DIV_0.1 kPa1c2_0002.abf
141022_5DIV_100Pa1c2_0002.abf	16	22	0	-10.0 to 28.0	0	141022_5DIV_100Pa1c2	141022	5	0.1 kPa	1	2	2	141022_5DIV_0.1 kPa1c2_0002.abf
141022_5DIV_100Pa1c2_0002.abf	15	20	0	-10.0 to 28.0	0	141022_5DIV_100Pa1c2	141022	5	0.1 kPa	1	2	2	141022_5DIV_0.1 kPa1c2_0002.abf
141022_5DIV_100Pa1c2_0002.abf	14	18	0	-10.0 to 28.0	0	141022_5DIV_100Pa1c2	141022	5	0.1 kPa	1	2	2	141022_5DIV_0.1 kPa1c2_0002.abf
141022_5DIV_100Pa1c2_0002.abf	13	16	0	-10.0 to 28.0	0	141022_5DIV_100Pa1c2	141022	5	0.1 kPa	1	2	2	141022_5DIV_0.1 kPa1c2_0002.abf
141022_5DIV_100Pa1c2_0002.abf	12	14	0	-10.0 to 28.0	0	141022_5DIV_100Pa1c2	141022	5	0.1 kPa	1	2	2	141022_5DIV_0.1 kPa1c2_0002.abf
141022_5DIV_100Pa1c2_0002.abf	11	12	0	-10.0 to 28.0	0	141022_5DIV_100Pa1c2	141022	5	0.1 kPa	1	2	2	141022_5DIV_0.1 kPa1c2_0002.abf
141022_5DIV_100Pa1c2_0002.abf	10	10	0	-10.0 to 28.0	0	141022_5DIV_100Pa1c2	141022	5	0.1 kPa	1	2	2	141022_5DIV_0.1 kPa1c2_0002.abf
141022_5DIV_100Pa1c2_0002.abf	9	8	0	-10.0 to 28.0	0	141022_5DIV_100Pa1c2	141022	5	0.1 kPa	1	2	2	141022_5DIV_0.1 kPa1c2_0002.abf
141022_5DIV_100Pa1c2_0002.abf	0	-10	0	-10.0 to 28.0	0	141022_5DIV_100Pa1c2	141022	5	0.1 kPa	1	2	2	141022_5DIV_0.1 kPa1c2_0002.abf
141022_5DIV_100Pa1c2_0002.abf	19	28	0	-10.0 to 28.0	0	141022_5DIV_100Pa1c2	141022	5	0.1 kPa	1	2	2	141022_5DIV_0.1 kPa1c2_0002.abf
141022_5DIV_100Pa1c2_0002.abf	8	6	0	-10.0 to 28.0	0	141022_5DIV_100Pa1c2	141022	5	0.1 kPa	1	2	2	141022_5DIV_0.1 kPa1c2_0002.abf
141022_5DIV_100Pa1c2_0002.abf	7	4	0	-10.0 to 28.0	0	141022_5DIV_100Pa1c2	141022	5	0.1 kPa	1	2	2	141022_5DIV_0.1 kPa1c2_0002.abf
141022_5DIV_100Pa1c2_0002.abf	6	2	0	-10.0 to 28.0	0	141022_5DIV_100Pa1c2	141022	5	0.1 kPa	1	2	2	141022_5DIV_0.1 kPa1c2_0002.abf
141022_5DIV_100Pa1c2_0002.abf	5	0	0	-10.0 to 28.0	0	141022_5DIV_100Pa1c2	141022	5	0.1 kPa	1	2	2	141022_5DIV_0.1 kPa1c2_0002.abf
141022_5DIV_100Pa1c2_0002.abf	4	-2	0	-10.0 to 28.0	0	141022_5DIV_100Pa1c2	141022	5	0.1 kPa	1	2	2	141022_5DIV_0.1 kPa1c2_0002.abf
141022_5DIV_100Pa1c2_0002.abf	3	-4	0	-10.0 to 28.0	0	141022_5DIV_100Pa1c2	141022	5	0.1 kPa	1	2	2	141022_5DIV_0.1 kPa1c2_0002.abf
141022_5DIV_100Pa1c2_0002.abf	2	-6	0	-10.0 to 28.0	0	141022_5DIV_100Pa1c2	141022	5	0.1 kPa	1	2	2	141022_5DIV_0.1 kPa1c2_0002.abf
141022_5DIV_100Pa1c2_0002.abf	1	-8	0	-10.0 to 28.0	0	141022_5DIV_100Pa1c2	141022	5	0.1 kPa	1	2	2	141022_5DIV_0.1 kPa1c2_0002.abf
141022_5DIV_10kPa1c1_0003.abf	11	12	0	-10.0 to 28.0	0	141022_5DIV_10kPa1c1	141022	5	10 kPa	1	1	3	141022_5DIV_10 kPa1c1_0003.abf
141022_5DIV_10kPa1c1_0003.abf	6	2	0	-10.0 to 28.0	0	141022_5DIV_10kPa1c1	141022	5	10 kPa	1	1	3	141022_5DIV_10 kPa1c1_0003.abf
141022_5DIV_10kPa1c1_0003.abf	5	0	0	-10.0 to 28.0	0	141022_5DIV_10kPa1c1	141022	5	10 kPa	1	1	3	141022_5DIV_10 kPa1c1_0003.abf
141022_5DIV_10kPa1c1_0003.abf	4	-2	0	-10.0 to 28.0	0	141022_5DIV_10kPa1c1	141022	5	10 kPa	1	1	3	141022_5DIV_10 kPa1c1_0003.abf
141022_5DIV_10kPa1c1_0003.abf	17	24	0	-10.0 to 28.0	0	141022_5DIV_10kPa1c1	141022	5	10 kPa	1	1	3	141022_5DIV_10 kPa1c1_0003.abf
141022_5DIV_10kPa1c1_0003.abf	2	-6	0	-10.0 to 28.0	0	141022_5DIV_10kPa1c1	141022	5	10 kPa	1	1	3	141022_5DIV_10 kPa1c1_0003.abf
141022_5DIV_10kPa1c1_0003.abf	18	26	0	-10.0 to 28.0	0	141022_5DIV_10kPa1c1	141022	5	10 kPa	1	1	3	141022_5DIV_10 kPa1c1_0003.abf
141022_5DIV_10kPa1c1_0003.abf	19	28	0	-10.0 to 28.0	0	141022_5DIV_10kPa1c1	141022	5	10 kPa	1	1	3	141022_5DIV_10 kPa1c1_0003.abf
141022_5DIV_10kPa1c1_0003.abf	7	4	0	-10.0 to 28.0	0	141022_5DIV_10kPa1c1	141022	5	10 kPa	1	1	3	141022_5DIV_10 kPa1c1_0003.abf
141022_5DIV_10kPa1c1_0003.abf	3	-4	0	-10.0 to 28.0	0	141022_5DIV_10kPa1c1	141022	5	10 kPa	1	1	3	141022_5DIV_10 kPa1c1_0003.abf
141022_5DIV_10kPa1c1_0003.abf	8	6	0	-10.0 to 28.0	0	141022_5DIV_10kPa1c1	141022	5	10 kPa	1	1	3	141022_5DIV_10 kPa1c1_0003.abf
141022_5DIV_10kPa1c1_0003.abf	13	16	0	-10.0 to 28.0	0	141022_5DIV_10kPa1c1	141022	5	10 kPa	1	1	3	141022_5DIV_10 kPa1c1_0003.abf
141022_5DIV_10kPa1c1_0003.abf	10	10	0	-10.0 to 28.0	0	141022_5DIV_10kPa1c1	141022	5	10 kPa	1	1	3	141022_5DIV_10 kPa1c1_0003.abf
141022_5DIV_10kPa1c1_0003.abf	12	14	0	-10.0 to 28.0	0	141022_5DIV_10kPa1c1	141022	5	10 kPa	1	1	3	141022_5DIV_10 kPa1c1_0003.abf
141022_5DIV_10kPa1c1_0003.abf	1	-8	0	-10.0 to 28.0	0	141022_5DIV_10kPa1c1	141022	5	10 kPa	1	1	3	141022_5DIV_10 kPa1c1_0003.abf
141022_5DIV_10kPa1c1_0003.abf	14	18	0	-10.0 to 28.0	0	141022_5DIV_10kPa1c1	141022	5	10 kPa	1	1	3	141022_5DIV_10 kPa1c1_0003.abf
141022_5DIV_10kPa1c1_0003.abf	15	20	0	-10.0 to 28.0	0	141022_5DIV_10kPa1c1	141022	5	10 kPa	1	1	3	141022_5DIV_10 kPa1c1_0003.abf
141022_5DIV_10kPa1c1_0003.abf	16	22	0	-10.0 to 28.0	0	141022_5DIV_10kPa1c1	141022	5	10 kPa	1	1	3	141022_5DIV_10 kPa1c1_0003.abf
141022_5DIV_10kPa1c1_0003.abf	9	8	0	-10.0 to 28.0	0	141022_5DIV_10kPa1c1	141022	5	10 kPa	1	1	3	141022_5DIV_10 kPa1c1_0003.abf
141022_5DIV_10kPa1c1_0003.abf	0	-10	0	-10.0 to 28.0	0	141022_5DIV_10kPa1c1	141022	5	10 kPa	1	1	3	141022_5DIV_10 kPa1c1_0003.abf
141114_5DIV_10kPa1c1_0003.abf	12	14	0	-10.0 to 28.0	0	141114_5DIV_10kPa1c1	141114	5	10 kPa	1	1	3	141114_5DIV_10 kPa1c1_0003.abf
141114_5DIV_10kPa1c1_0003.abf	16	22	0	-10.0 to 28.0	0	141114_5DIV_10kPa1c1	141114	5	10 kPa	1	1	3	141114_5DIV_10 kPa1c1_0003.abf
141114_5DIV_10kPa1c1_0003.abf	14	18	0	-10.0 to 28.0	0	141114_5DIV_10kPa1c1	141114	5	10 kPa	1	1	3	141114_5DIV_10 kPa1c1_0003.abf
141114_5DIV_10kPa1c1_0003.abf	13	16	0	-10.0 to 28.0	0	141114_5DIV_10kPa1c1	141114	5	10 kPa	1	1	3	141114_5DIV_10 kPa1c1_0003.abf
141114_5DIV_10kPa1c1_0003.abf	17	24	0	-10.0 to 28.0	0	141114_5DIV_10kPa1c1	141114	5	10 kPa	1	1	3	141114_5DIV_10 kPa1c1_0003.abf
141114_5DIV_10kPa1c1_0003.abf	10	10	0	-10.0 to 28.0	0	141114_5DIV_10kPa1c1	141114	5	10 kPa	1	1	3	141114_5DIV_10 kPa1c1_0003.abf
141114_5DIV_10kPa1c1_0003.abf	11	12	0	-10.0 to 28.0	0	141114_5DIV_10kPa1c1	141114	5	10 kPa	1	1	3	141114_5DIV_10 kPa1c1_0003.abf
141114_5DIV_10kPa1c1_0003.abf	6	2	0	-10.0 to 28.0	0	141114_5DIV_10kPa1c1	141114	5	10 kPa	1	1	3	141114_5DIV_10 kPa1c1_0003.abf
141114_5DIV_10kPa1c1_0003.abf	5	0	0	-10.0 to 28.0	0	141114_5DIV_10kPa1c1	141114	5	10 kPa	1	1	3	141114_5DIV_10 kPa1c1_0003.abf
141114_5DIV_10kPa1c1_0003.abf	3	-4	0	-10.0 to 28.0	0	141114_5DIV_10kPa1c1	141114	5	10 kPa	1	1	3	141114_5DIV_10 kPa1c1_0003.abf
141114_5DIV_10kPa1c1_0003.abf	2	-6	0	-10.0 to 28.0	0	141114_5DIV_10kPa1c1	141114	5	10 kPa	1	1	3	141114_5DIV_10 kPa1c1_0003.abf
141114_5DIV_10kPa1c1_0003.abf	1	-8	0	-10.0 to 28.0	0	141114_5DIV_10kPa1c1	141114	5	10 kPa	1	1	3	141114_5DIV_10 kPa1c1_0003.abf
141114_5DIV_10kPa1c1_0003.abf	4	-2	0	-10.0 to 28.0	0	141114_5DIV_10kPa1c1	141114	5	10 kPa	1	1	3	141114_5DIV_10 kPa1c1_0003.abf
141114_5DIV_10kPa1c1_0003.abf	18	26	0	-10.0 to 28.0	0	141114_5DIV_10kPa1c1	141114	5	10 kPa	1	1	3	141114_5DIV_10 kPa1c1_0003.abf
141114_5DIV_10kPa1c1_0003.abf	7	4	0	-10.0 to 28.0	0	141114_5DIV_10kPa1c1	141114	5	10 kPa	1	1	3	141114_5DIV_10 kPa1c1_0003.abf
141114_5DIV_10kPa1c1_0003.abf	8	6	0	-10.0 to 28.0	0	141114_5DIV_10kPa1c1	141114	5	10 kPa	1	1	3	141114_5DIV_10 kPa1c1_0003.abf
141114_5DIV_10kPa1c1_0003.abf	15	20	0	-10.0 to 28.0	0	141114_5DIV_10kPa1c1	141114	5	10 kPa	1	1	3	141114_5DIV_10 kPa1c1_0003.abf
141114_5DIV_10kPa1c1_0003.abf	0	-10	0	-10.0 to 28.0	0	141114_5DIV_10kPa1c1	141114	5	10 kPa	1	1	3	141114_5DIV_10 kPa1c1_0003.abf
141114_5DIV_10kPa1c1_0003.abf	9	8	0	-10.0 to 28.0	0	141114_5DIV_10kPa1c1	141114	5	10 kPa	1	1	3	141114_5DIV_10 kPa1c1_0003.abf
141114_5DIV_10kPa1c1_0003.abf	19	28	0	-10.0 to 28.0	0	141114_5DIV_10kPa1c1	141114	5	10 kPa	1	1	3	141114_5DIV_10 kPa1c1_0003.abf
141114_5DIV_10kPa1c2_0004.abf	3	-4	0	-10.0 to 28.0	0	141114_5DIV_10kPa1c2	141114	5	10 kPa	1	2	4	141114_5DIV_10 kPa1c2_0004.abf
141114_5DIV_10kPa1c2_0004.abf	18	26	0	-10.0 to 28.0	0	141114_5DIV_10kPa1c2	141114	5	10 kPa	1	2	4	141114_5DIV_10 kPa1c2_0004.abf
141114_5DIV_10kPa1c2_0004.abf	17	24	0	-10.0 to 28.0	0	141114_5DIV_10kPa1c2	141114	5	10 kPa	1	2	4	141114_5DIV_10 kPa1c2_0004.abf
141114_5DIV_10kPa1c2_0004.abf	8	6	0	-10.0 to 28.0	0	141114_5DIV_10kPa1c2	141114	5	10 kPa	1	2	4	141114_5DIV_10 kPa1c2_0004.abf
141114_5DIV_10kPa1c2_0004.abf	7	4	0	-10.0 to 28.0	0	141114_5DIV_10kPa1c2	141114	5	10 kPa	1	2	4	141114_5DIV_10 kPa1c2_0004.abf
141114_5DIV_10kPa1c2_0004.abf	6	2	0	-10.0 to 28.0	0	141114_5DIV_10kPa1c2	141114	5	10 kPa	1	2	4	141114_5DIV_10 kPa1c2_0004.abf
141114_5DIV_10kPa1c2_0004.abf	5	0	0	-10.0 to 28.0	0	141114_5DIV_10kPa1c2	141114	5	10 kPa	1	2	4	141114_5DIV_10 kPa1c2_0004.abf
141114_5DIV_10kPa1c2_0004.abf	4	-2	0	-10.0 to 28.0	0	141114_5DIV_10kPa1c2	141114	5	10 kPa	1	2	4	141114_5DIV_10 kPa1c2_0004.abf
141114_5DIV_10kPa1c2_0004.abf	2	-6	0	-10.0 to 28.0	0	141114_5DIV_10kPa1c2	141114	5	10 kPa	1	2	4	141114_5DIV_10 kPa1c2_0004.abf
141114_5DIV_10kPa1c2_0004.abf	19	28	0	-10.0 to 28.0	0	141114_5DIV_10kPa1c2	141114	5	10 kPa	1	2	4	141114_5DIV_10 kPa1c2_0004.abf
141114_5DIV_10kPa1c2_0004.abf	0	-10	0	-10.0 to 28.0	0	141114_5DIV_10kPa1c2	141114	5	10 kPa	1	2	4	141114_5DIV_10 kPa1c2_0004.abf
141114_5DIV_10kPa1c2_0004.abf	1	-8	0	-10.0 to 28.0	0	141114_5DIV_10kPa1c2	141114	5	10 kPa	1	2	4	141114_5DIV_10 kPa1c2_0004.abf
141114_5DIV_10kPa1c2_0004.abf	9	8	0	-10.0 to 28.0	0	141114_5DIV_10kPa1c2	141114	5	10 kPa	1	2	4	141114_5DIV_10 kPa1c2_0004.abf
141114_5DIV_10kPa1c2_0004.abf	10	10	0	-10.0 to 28.0	0	141114_5DIV_10kPa1c2	141114	5	10 kPa	1	2	4	141114_5DIV_10 kPa1c2_0004.abf
141114_5DIV_10kPa1c2_0004.abf	12	14	0	-10.0 to 28.0	0	141114_5DIV_10kPa1c2	141114	5	10 kPa	1	2	4	141114_5DIV_10 kPa1c2_0004.abf
141114_5DIV_10kPa1c2_0004.abf	11	12	0	-10.0 to 28.0	0	141114_5DIV_10kPa1c2	141114	5	10 kPa	1	2	4	141114_5DIV_10 kPa1c2_0004.abf
141114_5DIV_10kPa1c2_0004.abf	14	18	0	-10.0 to 28.0	0	141114_5DIV_10kPa1c2	141114	5	10 kPa	1	2	4	141114_5DIV_10 kPa1c2_0004.abf
141114_5DIV_10kPa1c2_0004.abf	15	20	0	-10.0 to 28.0	0	141114_5DIV_10kPa1c2	141114	5	10 kPa	1	2	4	141114_5DIV_10 kPa1c2_0004.abf
141114_5DIV_10kPa1c2_0004.abf	13	16	0	-10.0 to 28.0	0	141114_5DIV_10kPa1c2	141114	5	10 kPa	1	2	4	141114_5DIV_10 kPa1c2_0004.abf
141114_5DIV_10kPa1c2_0004.abf	16	22	0	-10.0 to 28.0	0	141114_5DIV_10kPa1c2	141114	5	10 kPa	1	2	4	141114_5DIV_10 kPa1c2_0004.abf
141121_100Pa1c3_0004.abf	9	8	0	-10.0 to 28.0	0	141121_100Pa1c3	141121	5	0.1 kPa	1	3	4	141121_5DIV_0.1 kPa1c3_0004.abf
141121_100Pa1c3_0004.abf	14	18	1	-10.0 to 28.0	5	141121_100Pa1c3	141121	5	0.1 kPa	1	3	4	141121_5DIV_0.1 kPa1c3_0004.abf
141121_100Pa1c3_0004.abf	13	16	0	-10.0 to 28.0	0	141121_100Pa1c3	141121	5	0.1 kPa	1	3	4	141121_5DIV_0.1 kPa1c3_0004.abf
141121_100Pa1c3_0004.abf	12	14	1	-10.0 to 28.0	5	141121_100Pa1c3	141121	5	0.1 kPa	1	3	4	141121_5DIV_0.1 kPa1c3_0004.abf
141121_100Pa1c3_0004.abf	11	12	0	-10.0 to 28.0	0	141121_100Pa1c3	141121	5	0.1 kPa	1	3	4	141121_5DIV_0.1 kPa1c3_0004.abf
141121_100Pa1c3_0004.abf	10	10	1	-10.0 to 28.0	5	141121_100Pa1c3	141121	5	0.1 kPa	1	3	4	141121_5DIV_0.1 kPa1c3_0004.abf
141121_100Pa1c3_0004.abf	8	6	0	-10.0 to 28.0	0	141121_100Pa1c3	141121	5	0.1 kPa	1	3	4	141121_5DIV_0.1 kPa1c3_0004.abf
141121_100Pa1c3_0004.abf	7	4	0	-10.0 to 28.0	0	141121_100Pa1c3	141121	5	0.1 kPa	1	3	4	141121_5DIV_0.1 kPa1c3_0004.abf
141121_100Pa1c3_0004.abf	5	0	0	-10.0 to 28.0	0	141121_100Pa1c3	141121	5	0.1 kPa	1	3	4	141121_5DIV_0.1 kPa1c3_0004.abf
141121_100Pa1c3_0004.abf	6	2	0	-10.0 to 28.0	0	141121_100Pa1c3	141121	5	0.1 kPa	1	3	4	141121_5DIV_0.1 kPa1c3_0004.abf
141121_100Pa1c3_0004.abf	18	26	1	-10.0 to 28.0	5	141121_100Pa1c3	141121	5	0.1 kPa	1	3	4	141121_5DIV_0.1 kPa1c3_0004.abf
141121_100Pa1c3_0004.abf	17	24	1	-10.0 to 28.0	5	141121_100Pa1c3	141121	5	0.1 kPa	1	3	4	141121_5DIV_0.1 kPa1c3_0004.abf
141121_100Pa1c3_0004.abf	16	22	1	-10.0 to 28.0	5	141121_100Pa1c3	141121	5	0.1 kPa	1	3	4	141121_5DIV_0.1 kPa1c3_0004.abf
141121_100Pa1c3_0004.abf	15	20	1	-10.0 to 28.0	5	141121_100Pa1c3	141121	5	0.1 kPa	1	3	4	141121_5DIV_0.1 kPa1c3_0004.abf
141121_100Pa1c3_0004.abf	4	-2	0	-10.0 to 28.0	0	141121_100Pa1c3	141121	5	0.1 kPa	1	3	4	141121_5DIV_0.1 kPa1c3_0004.abf
141121_100Pa1c3_0004.abf	3	-4	0	-10.0 to 28.0	0	141121_100Pa1c3	141121	5	0.1 kPa	1	3	4	141121_5DIV_0.1 kPa1c3_0004.abf
141121_100Pa1c3_0004.abf	2	-6	0	-10.0 to 28.0	0	141121_100Pa1c3	141121	5	0.1 kPa	1	3	4	141121_5DIV_0.1 kPa1c3_0004.abf
141121_100Pa1c3_0004.abf	1	-8	0	-10.0 to 28.0	0	141121_100Pa1c3	141121	5	0.1 kPa	1	3	4	141121_5DIV_0.1 kPa1c3_0004.abf
141121_100Pa1c3_0004.abf	0	-10	0	-10.0 to 28.0	0	141121_100Pa1c3	141121	5	0.1 kPa	1	3	4	141121_5DIV_0.1 kPa1c3_0004.abf
141121_100Pa1c3_0004.abf	19	28	1	-10.0 to 28.0	5	141121_100Pa1c3	141121	5	0.1 kPa	1	3	4	141121_5DIV_0.1 kPa1c3_0004.abf
141121_100Pa1c4_0005.abf	11	12	0	-10.0 to 28.0	0	141121_100Pa1c4	141121	5	0.1 kPa	1	4	5	141121_5DIV_0.1 kPa1c4_0005.abf
141121_100Pa1c4_0005.abf	10	10	0	-10.0 to 28.0	0	141121_100Pa1c4	141121	5	0.1 kPa	1	4	5	141121_5DIV_0.1 kPa1c4_0005.abf
141121_100Pa1c4_0005.abf	9	8	0	-10.0 to 28.0	0	141121_100Pa1c4	141121	5	0.1 kPa	1	4	5	141121_5DIV_0.1 kPa1c4_0005.abf
141121_100Pa1c4_0005.abf	8	6	0	-10.0 to 28.0	0	141121_100Pa1c4	141121	5	0.1 kPa	1	4	5	141121_5DIV_0.1 kPa1c4_0005.abf
141121_100Pa1c4_0005.abf	16	22	0	-10.0 to 28.0	0	141121_100Pa1c4	141121	5	0.1 kPa	1	4	5	141121_5DIV_0.1 kPa1c4_0005.abf
141121_100Pa1c4_0005.abf	2	-6	0	-10.0 to 28.0	0	141121_100Pa1c4	141121	5	0.1 kPa	1	4	5	141121_5DIV_0.1 kPa1c4_0005.abf
141121_100Pa1c4_0005.abf	4	-2	0	-10.0 to 28.0	0	141121_100Pa1c4	141121	5	0.1 kPa	1	4	5	141121_5DIV_0.1 kPa1c4_0005.abf
141121_100Pa1c4_0005.abf	18	26	0	-10.0 to 28.0	0	141121_100Pa1c4	141121	5	0.1 kPa	1	4	5	141121_5DIV_0.1 kPa1c4_0005.abf
141121_100Pa1c4_0005.abf	19	28	0	-10.0 to 28.0	0	141121_100Pa1c4	141121	5	0.1 kPa	1	4	5	141121_5DIV_0.1 kPa1c4_0005.abf
141121_100Pa1c4_0005.abf	3	-4	0	-10.0 to 28.0	0	141121_100Pa1c4	141121	5	0.1 kPa	1	4	5	141121_5DIV_0.1 kPa1c4_0005.abf
141121_100Pa1c4_0005.abf	5	0	0	-10.0 to 28.0	0	141121_100Pa1c4	141121	5	0.1 kPa	1	4	5	141121_5DIV_0.1 kPa1c4_0005.abf
141121_100Pa1c4_0005.abf	7	4	0	-10.0 to 28.0	0	141121_100Pa1c4	141121	5	0.1 kPa	1	4	5	141121_5DIV_0.1 kPa1c4_0005.abf
141121_100Pa1c4_0005.abf	17	24	0	-10.0 to 28.0	0	141121_100Pa1c4	141121	5	0.1 kPa	1	4	5	141121_5DIV_0.1 kPa1c4_0005.abf
141121_100Pa1c4_0005.abf	6	2	0	-10.0 to 28.0	0	141121_100Pa1c4	141121	5	0.1 kPa	1	4	5	141121_5DIV_0.1 kPa1c4_0005.abf
141121_100Pa1c4_0005.abf	0	-10	0	-10.0 to 28.0	0	141121_100Pa1c4	141121	5	0.1 kPa	1	4	5	141121_5DIV_0.1 kPa1c4_0005.abf
141121_100Pa1c4_0005.abf	14	18	0	-10.0 to 28.0	0	141121_100Pa1c4	141121	5	0.1 kPa	1	4	5	141121_5DIV_0.1 kPa1c4_0005.abf
141121_100Pa1c4_0005.abf	13	16	0	-10.0 to 28.0	0	141121_100Pa1c4	141121	5	0.1 kPa	1	4	5	141121_5DIV_0.1 kPa1c4_0005.abf
141121_100Pa1c4_0005.abf	12	14	0	-10.0 to 28.0	0	141121_100Pa1c4	141121	5	0.1 kPa	1	4	5	141121_5DIV_0.1 kPa1c4_0005.abf
141121_100Pa1c4_0005.abf	1	-8	0	-10.0 to 28.0	0	141121_100Pa1c4	141121	5	0.1 kPa	1	4	5	141121_5DIV_0.1 kPa1c4_0005.abf
141121_100Pa1c4_0005.abf	15	20	0	-10.0 to 28.0	0	141121_100Pa1c4	141121	5	0.1 kPa	1	4	5	141121_5DIV_0.1 kPa1c4_0005.abf
141123_7DIV_100Pa1c1_0007.abf	13	16	0	-10.0 to 28.0	0	141123_7DIV_100Pa1c1	141123	7	0.1 kPa	1	1	7	141123_7DIV_0.1 kPa1c1_0007.abf
141123_7DIV_100Pa1c1_0007.abf	12	14	0	-10.0 to 28.0	0	141123_7DIV_100Pa1c1	141123	7	0.1 kPa	1	1	7	141123_7DIV_0.1 kPa1c1_0007.abf
141123_7DIV_100Pa1c1_0007.abf	11	12	0	-10.0 to 28.0	0	141123_7DIV_100Pa1c1	141123	7	0.1 kPa	1	1	7	141123_7DIV_0.1 kPa1c1_0007.abf
141123_7DIV_100Pa1c1_0007.abf	10	10	0	-10.0 to 28.0	0	141123_7DIV_100Pa1c1	141123	7	0.1 kPa	1	1	7	141123_7DIV_0.1 kPa1c1_0007.abf
141123_7DIV_100Pa1c1_0007.abf	9	8	0	-10.0 to 28.0	0	141123_7DIV_100Pa1c1	141123	7	0.1 kPa	1	1	7	141123_7DIV_0.1 kPa1c1_0007.abf
141123_7DIV_100Pa1c1_0007.abf	6	2	0	-10.0 to 28.0	0	141123_7DIV_100Pa1c1	141123	7	0.1 kPa	1	1	7	141123_7DIV_0.1 kPa1c1_0007.abf
141123_7DIV_100Pa1c1_0007.abf	5	0	0	-10.0 to 28.0	0	141123_7DIV_100Pa1c1	141123	7	0.1 kPa	1	1	7	141123_7DIV_0.1 kPa1c1_0007.abf
141123_7DIV_100Pa1c1_0007.abf	4	-2	0	-10.0 to 28.0	0	141123_7DIV_100Pa1c1	141123	7	0.1 kPa	1	1	7	141123_7DIV_0.1 kPa1c1_0007.abf
141123_7DIV_100Pa1c1_0007.abf	3	-4	0	-10.0 to 28.0	0	141123_7DIV_100Pa1c1	141123	7	0.1 kPa	1	1	7	141123_7DIV_0.1 kPa1c1_0007.abf
141123_7DIV_100Pa1c1_0007.abf	2	-6	0	-10.0 to 28.0	0	141123_7DIV_100Pa1c1	141123	7	0.1 kPa	1	1	7	141123_7DIV_0.1 kPa1c1_0007.abf
141123_7DIV_100Pa1c1_0007.abf	1	-8	0	-10.0 to 28.0	0	141123_7DIV_100Pa1c1	141123	7	0.1 kPa	1	1	7	141123_7DIV_0.1 kPa1c1_0007.abf
141123_7DIV_100Pa1c1_0007.abf	0	-10	0	-10.0 to 28.0	0	141123_7DIV_100Pa1c1	141123	7	0.1 kPa	1	1	7	141123_7DIV_0.1 kPa1c1_0007.abf
141123_7DIV_100Pa1c1_0007.abf	7	4	0	-10.0 to 28.0	0	141123_7DIV_100Pa1c1	141123	7	0.1 kPa	1	1	7	141123_7DIV_0.1 kPa1c1_0007.abf
141123_7DIV_100Pa1c1_0007.abf	8	6	0	-10.0 to 28.0	0	141123_7DIV_100Pa1c1	141123	7	0.1 kPa	1	1	7	141123_7DIV_0.1 kPa1c1_0007.abf
141123_7DIV_100Pa1c1_0007.abf	15	20	0	-10.0 to 28.0	0	141123_7DIV_100Pa1c1	141123	7	0.1 kPa	1	1	7	141123_7DIV_0.1 kPa1c1_0007.abf
141123_7DIV_100Pa1c1_0007.abf	17	24	1	-10.0 to 28.0	5	141123_7DIV_100Pa1c1	141123	7	0.1 kPa	1	1	7	141123_7DIV_0.1 kPa1c1_0007.abf
141123_7DIV_100Pa1c1_0007.abf	18	26	1	-10.0 to 28.0	5	141123_7DIV_100Pa1c1	141123	7	0.1 kPa	1	1	7	141123_7DIV_0.1 kPa1c1_0007.abf
141123_7DIV_100Pa1c1_0007.abf	19	28	1	-10.0 to 28.0	5	141123_7DIV_100Pa1c1	141123	7	0.1 kPa	1	1	7	141123_7DIV_0.1 kPa1c1_0007.abf
141123_7DIV_100Pa1c1_0007.abf	14	18	0	-10.0 to 28.0	0	141123_7DIV_100Pa1c1	141123	7	0.1 kPa	1	1	7	141123_7DIV_0.1 kPa1c1_0007.abf
141123_7DIV_100Pa1c1_0007.abf	16	22	0	-10.0 to 28.0	0	141123_7DIV_100Pa1c1	141123	7	0.1 kPa	1	1	7	141123_7DIV_0.1 kPa1c1_0007.abf
141123_7DIV_100Pa1c3_0006.abf	17	24	2	-10.0 to 28.0	10	141123_7DIV_100Pa1c3	141123	7	0.1 kPa	1	3	6	141123_7DIV_0.1 kPa1c3_0006.abf
141123_7DIV_100Pa1c3_0006.abf	18	26	1	-10.0 to 28.0	5	141123_7DIV_100Pa1c3	141123	7	0.1 kPa	1	3	6	141123_7DIV_0.1 kPa1c3_0006.abf
141123_7DIV_100Pa1c3_0006.abf	19	28	2	-10.0 to 28.0	10	141123_7DIV_100Pa1c3	141123	7	0.1 kPa	1	3	6	141123_7DIV_0.1 kPa1c3_0006.abf
141123_7DIV_100Pa1c3_0006.abf	10	10	0	-10.0 to 28.0	0	141123_7DIV_100Pa1c3	141123	7	0.1 kPa	1	3	6	141123_7DIV_0.1 kPa1c3_0006.abf
141123_7DIV_100Pa1c3_0006.abf	11	12	0	-10.0 to 28.0	0	141123_7DIV_100Pa1c3	141123	7	0.1 kPa	1	3	6	141123_7DIV_0.1 kPa1c3_0006.abf
141123_7DIV_100Pa1c3_0006.abf	12	14	0	-10.0 to 28.0	0	141123_7DIV_100Pa1c3	141123	7	0.1 kPa	1	3	6	141123_7DIV_0.1 kPa1c3_0006.abf
141123_7DIV_100Pa1c3_0006.abf	13	16	0	-10.0 to 28.0	0	141123_7DIV_100Pa1c3	141123	7	0.1 kPa	1	3	6	141123_7DIV_0.1 kPa1c3_0006.abf
141123_7DIV_100Pa1c3_0006.abf	15	20	1	-10.0 to 28.0	5	141123_7DIV_100Pa1c3	141123	7	0.1 kPa	1	3	6	141123_7DIV_0.1 kPa1c3_0006.abf
141123_7DIV_100Pa1c3_0006.abf	16	22	2	-10.0 to 28.0	10	141123_7DIV_100Pa1c3	141123	7	0.1 kPa	1	3	6	141123_7DIV_0.1 kPa1c3_0006.abf
141123_7DIV_100Pa1c3_0006.abf	0	-10	0	-10.0 to 28.0	0	141123_7DIV_100Pa1c3	141123	7	0.1 kPa	1	3	6	141123_7DIV_0.1 kPa1c3_0006.abf
141123_7DIV_100Pa1c3_0006.abf	1	-8	0	-10.0 to 28.0	0	141123_7DIV_100Pa1c3	141123	7	0.1 kPa	1	3	6	141123_7DIV_0.1 kPa1c3_0006.abf
141123_7DIV_100Pa1c3_0006.abf	2	-6	0	-10.0 to 28.0	0	141123_7DIV_100Pa1c3	141123	7	0.1 kPa	1	3	6	141123_7DIV_0.1 kPa1c3_0006.abf
141123_7DIV_100Pa1c3_0006.abf	3	-4	0	-10.0 to 28.0	0	141123_7DIV_100Pa1c3	141123	7	0.1 kPa	1	3	6	141123_7DIV_0.1 kPa1c3_0006.abf
141123_7DIV_100Pa1c3_0006.abf	4	-2	0	-10.0 to 28.0	0	141123_7DIV_100Pa1c3	141123	7	0.1 kPa	1	3	6	141123_7DIV_0.1 kPa1c3_0006.abf
141123_7DIV_100Pa1c3_0006.abf	5	0	0	-10.0 to 28.0	0	141123_7DIV_100Pa1c3	141123	7	0.1 kPa	1	3	6	141123_7DIV_0.1 kPa1c3_0006.abf
141123_7DIV_100Pa1c3_0006.abf	7	4	0	-10.0 to 28.0	0	141123_7DIV_100Pa1c3	141123	7	0.1 kPa	1	3	6	141123_7DIV_0.1 kPa1c3_0006.abf
141123_7DIV_100Pa1c3_0006.abf	14	18	1	-10.0 to 28.0	5	141123_7DIV_100Pa1c3	141123	7	0.1 kPa	1	3	6	141123_7DIV_0.1 kPa1c3_0006.abf
141123_7DIV_100Pa1c3_0006.abf	6	2	0	-10.0 to 28.0	0	141123_7DIV_100Pa1c3	141123	7	0.1 kPa	1	3	6	141123_7DIV_0.1 kPa1c3_0006.abf
141123_7DIV_100Pa1c3_0006.abf	9	8	0	-10.0 to 28.0	0	141123_7DIV_100Pa1c3	141123	7	0.1 kPa	1	3	6	141123_7DIV_0.1 kPa1c3_0006.abf
141123_7DIV_100Pa1c3_0006.abf	8	6	0	-10.0 to 28.0	0	141123_7DIV_100Pa1c3	141123	7	0.1 kPa	1	3	6	141123_7DIV_0.1 kPa1c3_0006.abf
141123_7DIV_10kPa1c2_0006.abf	14	18	0	-10.0 to 28.0	0	141123_7DIV_10kPa1c2	141123	7	10 kPa	1	2	6	141123_7DIV_10 kPa1c2_0006.abf
141123_7DIV_10kPa1c2_0006.abf	3	-4	0	-10.0 to 28.0	0	141123_7DIV_10kPa1c2	141123	7	10 kPa	1	2	6	141123_7DIV_10 kPa1c2_0006.abf
141123_7DIV_10kPa1c2_0006.abf	2	-6	0	-10.0 to 28.0	0	141123_7DIV_10kPa1c2	141123	7	10 kPa	1	2	6	141123_7DIV_10 kPa1c2_0006.abf
141123_7DIV_10kPa1c2_0006.abf	1	-8	0	-10.0 to 28.0	0	141123_7DIV_10kPa1c2	141123	7	10 kPa	1	2	6	141123_7DIV_10 kPa1c2_0006.abf
141123_7DIV_10kPa1c2_0006.abf	0	-10	0	-10.0 to 28.0	0	141123_7DIV_10kPa1c2	141123	7	10 kPa	1	2	6	141123_7DIV_10 kPa1c2_0006.abf
141123_7DIV_10kPa1c2_0006.abf	12	14	0	-10.0 to 28.0	0	141123_7DIV_10kPa1c2	141123	7	10 kPa	1	2	6	141123_7DIV_10 kPa1c2_0006.abf
141123_7DIV_10kPa1c2_0006.abf	11	12	0	-10.0 to 28.0	0	141123_7DIV_10kPa1c2	141123	7	10 kPa	1	2	6	141123_7DIV_10 kPa1c2_0006.abf
141123_7DIV_10kPa1c2_0006.abf	10	10	0	-10.0 to 28.0	0	141123_7DIV_10kPa1c2	141123	7	10 kPa	1	2	6	141123_7DIV_10 kPa1c2_0006.abf
141123_7DIV_10kPa1c2_0006.abf	9	8	0	-10.0 to 28.0	0	141123_7DIV_10kPa1c2	141123	7	10 kPa	1	2	6	141123_7DIV_10 kPa1c2_0006.abf
141123_7DIV_10kPa1c2_0006.abf	8	6	0	-10.0 to 28.0	0	141123_7DIV_10kPa1c2	141123	7	10 kPa	1	2	6	141123_7DIV_10 kPa1c2_0006.abf
141123_7DIV_10kPa1c2_0006.abf	19	28	0	-10.0 to 28.0	0	141123_7DIV_10kPa1c2	141123	7	10 kPa	1	2	6	141123_7DIV_10 kPa1c2_0006.abf
141123_7DIV_10kPa1c2_0006.abf	18	26	0	-10.0 to 28.0	0	141123_7DIV_10kPa1c2	141123	7	10 kPa	1	2	6	141123_7DIV_10 kPa1c2_0006.abf
141123_7DIV_10kPa1c2_0006.abf	17	24	0	-10.0 to 28.0	0	141123_7DIV_10kPa1c2	141123	7	10 kPa	1	2	6	141123_7DIV_10 kPa1c2_0006.abf
141123_7DIV_10kPa1c2_0006.abf	16	22	0	-10.0 to 28.0	0	141123_7DIV_10kPa1c2	141123	7	10 kPa	1	2	6	141123_7DIV_10 kPa1c2_0006.abf
141123_7DIV_10kPa1c2_0006.abf	15	20	0	-10.0 to 28.0	0	141123_7DIV_10kPa1c2	141123	7	10 kPa	1	2	6	141123_7DIV_10 kPa1c2_0006.abf
141123_7DIV_10kPa1c2_0006.abf	13	16	0	-10.0 to 28.0	0	141123_7DIV_10kPa1c2	141123	7	10 kPa	1	2	6	141123_7DIV_10 kPa1c2_0006.abf
141123_7DIV_10kPa1c2_0006.abf	5	0	0	-10.0 to 28.0	0	141123_7DIV_10kPa1c2	141123	7	10 kPa	1	2	6	141123_7DIV_10 kPa1c2_0006.abf
141123_7DIV_10kPa1c2_0006.abf	4	-2	0	-10.0 to 28.0	0	141123_7DIV_10kPa1c2	141123	7	10 kPa	1	2	6	141123_7DIV_10 kPa1c2_0006.abf
141123_7DIV_10kPa1c2_0006.abf	7	4	0	-10.0 to 28.0	0	141123_7DIV_10kPa1c2	141123	7	10 kPa	1	2	6	141123_7DIV_10 kPa1c2_0006.abf
141123_7DIV_10kPa1c2_0006.abf	6	2	0	-10.0 to 28.0	0	141123_7DIV_10kPa1c2	141123	7	10 kPa	1	2	6	141123_7DIV_10 kPa1c2_0006.abf
141205_5DIV_10kPa1c1_0005.abf	11	12	0	-10.0 to 28.0	0	141205_5DIV_10kPa1c1	141205	5	10 kPa	1	1	5	141205_5DIV_10 kPa1c1_0005.abf
141205_5DIV_10kPa1c1_0005.abf	5	0	0	-10.0 to 28.0	0	141205_5DIV_10kPa1c1	141205	5	10 kPa	1	1	5	141205_5DIV_10 kPa1c1_0005.abf
141205_5DIV_10kPa1c1_0005.abf	12	14	0	-10.0 to 28.0	0	141205_5DIV_10kPa1c1	141205	5	10 kPa	1	1	5	141205_5DIV_10 kPa1c1_0005.abf
141205_5DIV_10kPa1c1_0005.abf	10	10	0	-10.0 to 28.0	0	141205_5DIV_10kPa1c1	141205	5	10 kPa	1	1	5	141205_5DIV_10 kPa1c1_0005.abf
141205_5DIV_10kPa1c1_0005.abf	9	8	0	-10.0 to 28.0	0	141205_5DIV_10kPa1c1	141205	5	10 kPa	1	1	5	141205_5DIV_10 kPa1c1_0005.abf
141205_5DIV_10kPa1c1_0005.abf	8	6	0	-10.0 to 28.0	0	141205_5DIV_10kPa1c1	141205	5	10 kPa	1	1	5	141205_5DIV_10 kPa1c1_0005.abf
141205_5DIV_10kPa1c1_0005.abf	7	4	0	-10.0 to 28.0	0	141205_5DIV_10kPa1c1	141205	5	10 kPa	1	1	5	141205_5DIV_10 kPa1c1_0005.abf
141205_5DIV_10kPa1c1_0005.abf	6	2	0	-10.0 to 28.0	0	141205_5DIV_10kPa1c1	141205	5	10 kPa	1	1	5	141205_5DIV_10 kPa1c1_0005.abf
141205_5DIV_10kPa1c1_0005.abf	4	-2	0	-10.0 to 28.0	0	141205_5DIV_10kPa1c1	141205	5	10 kPa	1	1	5	141205_5DIV_10 kPa1c1_0005.abf
141205_5DIV_10kPa1c1_0005.abf	15	20	0	-10.0 to 28.0	0	141205_5DIV_10kPa1c1	141205	5	10 kPa	1	1	5	141205_5DIV_10 kPa1c1_0005.abf
141205_5DIV_10kPa1c1_0005.abf	2	-6	0	-10.0 to 28.0	0	141205_5DIV_10kPa1c1	141205	5	10 kPa	1	1	5	141205_5DIV_10 kPa1c1_0005.abf
141205_5DIV_10kPa1c1_0005.abf	1	-8	0	-10.0 to 28.0	0	141205_5DIV_10kPa1c1	141205	5	10 kPa	1	1	5	141205_5DIV_10 kPa1c1_0005.abf
141205_5DIV_10kPa1c1_0005.abf	0	-10	0	-10.0 to 28.0	0	141205_5DIV_10kPa1c1	141205	5	10 kPa	1	1	5	141205_5DIV_10 kPa1c1_0005.abf
141205_5DIV_10kPa1c1_0005.abf	18	26	1	-10.0 to 28.0	5	141205_5DIV_10kPa1c1	141205	5	10 kPa	1	1	5	141205_5DIV_10 kPa1c1_0005.abf
141205_5DIV_10kPa1c1_0005.abf	17	24	0	-10.0 to 28.0	0	141205_5DIV_10kPa1c1	141205	5	10 kPa	1	1	5	141205_5DIV_10 kPa1c1_0005.abf
141205_5DIV_10kPa1c1_0005.abf	16	22	0	-10.0 to 28.0	0	141205_5DIV_10kPa1c1	141205	5	10 kPa	1	1	5	141205_5DIV_10 kPa1c1_0005.abf
141205_5DIV_10kPa1c1_0005.abf	14	18	0	-10.0 to 28.0	0	141205_5DIV_10kPa1c1	141205	5	10 kPa	1	1	5	141205_5DIV_10 kPa1c1_0005.abf
141205_5DIV_10kPa1c1_0005.abf	13	16	0	-10.0 to 28.0	0	141205_5DIV_10kPa1c1	141205	5	10 kPa	1	1	5	141205_5DIV_10 kPa1c1_0005.abf
141205_5DIV_10kPa1c1_0005.abf	3	-4	0	-10.0 to 28.0	0	141205_5DIV_10kPa1c1	141205	5	10 kPa	1	1	5	141205_5DIV_10 kPa1c1_0005.abf
141205_5DIV_10kPa1c1_0005.abf	19	28	1	-10.0 to 28.0	5	141205_5DIV_10kPa1c1	141205	5	10 kPa	1	1	5	141205_5DIV_10 kPa1c1_0005.abf
141205_5DIV_10kPa1c3_0004.abf	16	22	0	-10.0 to 28.0	0	141205_5DIV_10kPa1c3	141205	5	10 kPa	1	3	4	141205_5DIV_10 kPa1c3_0004.abf
141205_5DIV_10kPa1c3_0004.abf	14	18	0	-10.0 to 28.0	0	141205_5DIV_10kPa1c3	141205	5	10 kPa	1	3	4	141205_5DIV_10 kPa1c3_0004.abf
141205_5DIV_10kPa1c3_0004.abf	12	14	0	-10.0 to 28.0	0	141205_5DIV_10kPa1c3	141205	5	10 kPa	1	3	4	141205_5DIV_10 kPa1c3_0004.abf
141205_5DIV_10kPa1c3_0004.abf	11	12	0	-10.0 to 28.0	0	141205_5DIV_10kPa1c3	141205	5	10 kPa	1	3	4	141205_5DIV_10 kPa1c3_0004.abf
141205_5DIV_10kPa1c3_0004.abf	10	10	0	-10.0 to 28.0	0	141205_5DIV_10kPa1c3	141205	5	10 kPa	1	3	4	141205_5DIV_10 kPa1c3_0004.abf
141205_5DIV_10kPa1c3_0004.abf	9	8	0	-10.0 to 28.0	0	141205_5DIV_10kPa1c3	141205	5	10 kPa	1	3	4	141205_5DIV_10 kPa1c3_0004.abf
141205_5DIV_10kPa1c3_0004.abf	8	6	0	-10.0 to 28.0	0	141205_5DIV_10kPa1c3	141205	5	10 kPa	1	3	4	141205_5DIV_10 kPa1c3_0004.abf
141205_5DIV_10kPa1c3_0004.abf	7	4	0	-10.0 to 28.0	0	141205_5DIV_10kPa1c3	141205	5	10 kPa	1	3	4	141205_5DIV_10 kPa1c3_0004.abf
141205_5DIV_10kPa1c3_0004.abf	6	2	0	-10.0 to 28.0	0	141205_5DIV_10kPa1c3	141205	5	10 kPa	1	3	4	141205_5DIV_10 kPa1c3_0004.abf
141205_5DIV_10kPa1c3_0004.abf	5	0	0	-10.0 to 28.0	0	141205_5DIV_10kPa1c3	141205	5	10 kPa	1	3	4	141205_5DIV_10 kPa1c3_0004.abf
141205_5DIV_10kPa1c3_0004.abf	4	-2	0	-10.0 to 28.0	0	141205_5DIV_10kPa1c3	141205	5	10 kPa	1	3	4	141205_5DIV_10 kPa1c3_0004.abf
141205_5DIV_10kPa1c3_0004.abf	3	-4	0	-10.0 to 28.0	0	141205_5DIV_10kPa1c3	141205	5	10 kPa	1	3	4	141205_5DIV_10 kPa1c3_0004.abf
141205_5DIV_10kPa1c3_0004.abf	2	-6	0	-10.0 to 28.0	0	141205_5DIV_10kPa1c3	141205	5	10 kPa	1	3	4	141205_5DIV_10 kPa1c3_0004.abf
141205_5DIV_10kPa1c3_0004.abf	1	-8	0	-10.0 to 28.0	0	141205_5DIV_10kPa1c3	141205	5	10 kPa	1	3	4	141205_5DIV_10 kPa1c3_0004.abf
141205_5DIV_10kPa1c3_0004.abf	13	16	0	-10.0 to 28.0	0	141205_5DIV_10kPa1c3	141205	5	10 kPa	1	3	4	141205_5DIV_10 kPa1c3_0004.abf
141205_5DIV_10kPa1c3_0004.abf	0	-10	0	-10.0 to 28.0	0	141205_5DIV_10kPa1c3	141205	5	10 kPa	1	3	4	141205_5DIV_10 kPa1c3_0004.abf
141205_5DIV_10kPa1c3_0004.abf	18	26	0	-10.0 to 28.0	0	141205_5DIV_10kPa1c3	141205	5	10 kPa	1	3	4	141205_5DIV_10 kPa1c3_0004.abf
141205_5DIV_10kPa1c3_0004.abf	17	24	0	-10.0 to 28.0	0	141205_5DIV_10kPa1c3	141205	5	10 kPa	1	3	4	141205_5DIV_10 kPa1c3_0004.abf
141205_5DIV_10kPa1c3_0004.abf	15	20	1	-10.0 to 28.0	5	141205_5DIV_10kPa1c3	141205	5	10 kPa	1	3	4	141205_5DIV_10 kPa1c3_0004.abf
141205_5DIV_10kPa1c3_0004.abf	19	28	1	-10.0 to 28.0	5	141205_5DIV_10kPa1c3	141205	5	10 kPa	1	3	4	141205_5DIV_10 kPa1c3_0004.abf
141205_5DIV_10kPa1c4_0004.abf	7	4	0	-10.0 to 28.0	0	141205_5DIV_10kPa1c4	141205	5	10 kPa	1	4	4	141205_5DIV_10 kPa1c4_0004.abf
141205_5DIV_10kPa1c4_0004.abf	8	6	0	-10.0 to 28.0	0	141205_5DIV_10kPa1c4	141205	5	10 kPa	1	4	4	141205_5DIV_10 kPa1c4_0004.abf
141205_5DIV_10kPa1c4_0004.abf	9	8	0	-10.0 to 28.0	0	141205_5DIV_10kPa1c4	141205	5	10 kPa	1	4	4	141205_5DIV_10 kPa1c4_0004.abf
141205_5DIV_10kPa1c4_0004.abf	10	10	0	-10.0 to 28.0	0	141205_5DIV_10kPa1c4	141205	5	10 kPa	1	4	4	141205_5DIV_10 kPa1c4_0004.abf
141205_5DIV_10kPa1c4_0004.abf	11	12	0	-10.0 to 28.0	0	141205_5DIV_10kPa1c4	141205	5	10 kPa	1	4	4	141205_5DIV_10 kPa1c4_0004.abf
141205_5DIV_10kPa1c4_0004.abf	12	14	0	-10.0 to 28.0	0	141205_5DIV_10kPa1c4	141205	5	10 kPa	1	4	4	141205_5DIV_10 kPa1c4_0004.abf
141205_5DIV_10kPa1c4_0004.abf	13	16	0	-10.0 to 28.0	0	141205_5DIV_10kPa1c4	141205	5	10 kPa	1	4	4	141205_5DIV_10 kPa1c4_0004.abf
141205_5DIV_10kPa1c4_0004.abf	14	18	0	-10.0 to 28.0	0	141205_5DIV_10kPa1c4	141205	5	10 kPa	1	4	4	141205_5DIV_10 kPa1c4_0004.abf
141205_5DIV_10kPa1c4_0004.abf	15	20	0	-10.0 to 28.0	0	141205_5DIV_10kPa1c4	141205	5	10 kPa	1	4	4	141205_5DIV_10 kPa1c4_0004.abf
141205_5DIV_10kPa1c4_0004.abf	16	22	0	-10.0 to 28.0	0	141205_5DIV_10kPa1c4	141205	5	10 kPa	1	4	4	141205_5DIV_10 kPa1c4_0004.abf
141205_5DIV_10kPa1c4_0004.abf	2	-6	0	-10.0 to 28.0	0	141205_5DIV_10kPa1c4	141205	5	10 kPa	1	4	4	141205_5DIV_10 kPa1c4_0004.abf
141205_5DIV_10kPa1c4_0004.abf	6	2	0	-10.0 to 28.0	0	141205_5DIV_10kPa1c4	141205	5	10 kPa	1	4	4	141205_5DIV_10 kPa1c4_0004.abf
141205_5DIV_10kPa1c4_0004.abf	1	-8	0	-10.0 to 28.0	0	141205_5DIV_10kPa1c4	141205	5	10 kPa	1	4	4	141205_5DIV_10 kPa1c4_0004.abf
141205_5DIV_10kPa1c4_0004.abf	19	28	0	-10.0 to 28.0	0	141205_5DIV_10kPa1c4	141205	5	10 kPa	1	4	4	141205_5DIV_10 kPa1c4_0004.abf
141205_5DIV_10kPa1c4_0004.abf	18	26	0	-10.0 to 28.0	0	141205_5DIV_10kPa1c4	141205	5	10 kPa	1	4	4	141205_5DIV_10 kPa1c4_0004.abf
141205_5DIV_10kPa1c4_0004.abf	0	-10	0	-10.0 to 28.0	0	141205_5DIV_10kPa1c4	141205	5	10 kPa	1	4	4	141205_5DIV_10 kPa1c4_0004.abf
141205_5DIV_10kPa1c4_0004.abf	4	-2	0	-10.0 to 28.0	0	141205_5DIV_10kPa1c4	141205	5	10 kPa	1	4	4	141205_5DIV_10 kPa1c4_0004.abf
141205_5DIV_10kPa1c4_0004.abf	5	0	0	-10.0 to 28.0	0	141205_5DIV_10kPa1c4	141205	5	10 kPa	1	4	4	141205_5DIV_10 kPa1c4_0004.abf
141205_5DIV_10kPa1c4_0004.abf	17	24	0	-10.0 to 28.0	0	141205_5DIV_10kPa1c4	141205	5	10 kPa	1	4	4	141205_5DIV_10 kPa1c4_0004.abf
141205_5DIV_10kPa1c4_0004.abf	3	-4	0	-10.0 to 28.0	0	141205_5DIV_10kPa1c4	141205	5	10 kPa	1	4	4	141205_5DIV_10 kPa1c4_0004.abf

## Sheet: figure-2k-fi-curves-DIV10-14
filename	sweep	applied current	spike count	stimulus range	frequency	file prefix	date	div	Stiffness	dish	cell	recording	fixed filename
150811_14div_10kPa2c2_0005.abf	4	-20	0	-60.0 to 130.0	0	150811_14div_10kPa2c2	150811	14	10 kPa	2	2	5	150811_14DIV_10 kPa2c2_0005.abf
150811_14div_10kPa2c2_0005.abf	5	-10	0	-60.0 to 130.0	0	150811_14div_10kPa2c2	150811	14	10 kPa	2	2	5	150811_14DIV_10 kPa2c2_0005.abf
150811_14div_10kPa2c2_0005.abf	6	0	0	-60.0 to 130.0	0	150811_14div_10kPa2c2	150811	14	10 kPa	2	2	5	150811_14DIV_10 kPa2c2_0005.abf
150811_14div_10kPa2c2_0005.abf	7	10	0	-60.0 to 130.0	0	150811_14div_10kPa2c2	150811	14	10 kPa	2	2	5	150811_14DIV_10 kPa2c2_0005.abf
150811_14div_10kPa2c2_0005.abf	8	20	0	-60.0 to 130.0	0	150811_14div_10kPa2c2	150811	14	10 kPa	2	2	5	150811_14DIV_10 kPa2c2_0005.abf
150811_14div_10kPa2c2_0005.abf	9	30	0	-60.0 to 130.0	0	150811_14div_10kPa2c2	150811	14	10 kPa	2	2	5	150811_14DIV_10 kPa2c2_0005.abf
150811_14div_10kPa2c2_0005.abf	10	40	0	-60.0 to 130.0	0	150811_14div_10kPa2c2	150811	14	10 kPa	2	2	5	150811_14DIV_10 kPa2c2_0005.abf
150811_14div_10kPa2c2_0005.abf	11	50	2	-60.0 to 130.0	10	150811_14div_10kPa2c2	150811	14	10 kPa	2	2	5	150811_14DIV_10 kPa2c2_0005.abf
150811_14div_10kPa2c2_0005.abf	12	60	4	-60.0 to 130.0	20	150811_14div_10kPa2c2	150811	14	10 kPa	2	2	5	150811_14DIV_10 kPa2c2_0005.abf
150811_14div_10kPa2c2_0005.abf	13	70	5	-60.0 to 130.0	25	150811_14div_10kPa2c2	150811	14	10 kPa	2	2	5	150811_14DIV_10 kPa2c2_0005.abf
150811_14div_10kPa2c2_0005.abf	14	80	6	-60.0 to 130.0	30	150811_14div_10kPa2c2	150811	14	10 kPa	2	2	5	150811_14DIV_10 kPa2c2_0005.abf
150811_14div_10kPa2c2_0005.abf	15	90	6	-60.0 to 130.0	30	150811_14div_10kPa2c2	150811	14	10 kPa	2	2	5	150811_14DIV_10 kPa2c2_0005.abf
150811_14div_10kPa2c2_0005.abf	16	100	6	-60.0 to 130.0	30	150811_14div_10kPa2c2	150811	14	10 kPa	2	2	5	150811_14DIV_10 kPa2c2_0005.abf
150811_14div_10kPa2c2_0005.abf	17	110	6	-60.0 to 130.0	30	150811_14div_10kPa2c2	150811	14	10 kPa	2	2	5	150811_14DIV_10 kPa2c2_0005.abf
150811_14div_10kPa2c2_0005.abf	18	120	6	-60.0 to 130.0	30	150811_14div_10kPa2c2	150811	14	10 kPa	2	2	5	150811_14DIV_10 kPa2c2_0005.abf
150811_14div_10kPa1c2_0005.abf	6	0	0	-60.0 to 130.0	0	150811_14div_10kPa1c2	150811	14	10 kPa	1	2	5	150811_14DIV_10 kPa1c2_0005.abf
150811_14div_10kPa1c2_0005.abf	7	10	0	-60.0 to 130.0	0	150811_14div_10kPa1c2	150811	14	10 kPa	1	2	5	150811_14DIV_10 kPa1c2_0005.abf
150811_14div_10kPa1c2_0005.abf	8	20	0	-60.0 to 130.0	0	150811_14div_10kPa1c2	150811	14	10 kPa	1	2	5	150811_14DIV_10 kPa1c2_0005.abf
150811_14div_10kPa1c2_0005.abf	9	30	0	-60.0 to 130.0	0	150811_14div_10kPa1c2	150811	14	10 kPa	1	2	5	150811_14DIV_10 kPa1c2_0005.abf
150811_14div_10kPa1c2_0005.abf	10	40	0	-60.0 to 130.0	0	150811_14div_10kPa1c2	150811	14	10 kPa	1	2	5	150811_14DIV_10 kPa1c2_0005.abf
150811_14div_10kPa1c2_0005.abf	11	50	0	-60.0 to 130.0	0	150811_14div_10kPa1c2	150811	14	10 kPa	1	2	5	150811_14DIV_10 kPa1c2_0005.abf
150811_14div_10kPa1c2_0005.abf	12	60	0	-60.0 to 130.0	0	150811_14div_10kPa1c2	150811	14	10 kPa	1	2	5	150811_14DIV_10 kPa1c2_0005.abf
150811_14div_10kPa1c2_0005.abf	13	70	0	-60.0 to 130.0	0	150811_14div_10kPa1c2	150811	14	10 kPa	1	2	5	150811_14DIV_10 kPa1c2_0005.abf
150811_14div_10kPa1c2_0005.abf	14	80	0	-60.0 to 130.0	0	150811_14div_10kPa1c2	150811	14	10 kPa	1	2	5	150811_14DIV_10 kPa1c2_0005.abf
150811_14div_10kPa1c2_0005.abf	15	90	0	-60.0 to 130.0	0	150811_14div_10kPa1c2	150811	14	10 kPa	1	2	5	150811_14DIV_10 kPa1c2_0005.abf
150811_14div_100Pa1c4_0005.abf	16	100	4	-60.0 to 130.0	20	150811_14div_100Pa1c4	150811	14	0.1 kPa	1	4	5	150811_14DIV_0.1 kPa1c4_0005.abf
150811_14div_100Pa1c4_0005.abf	17	110	4	-60.0 to 130.0	20	150811_14div_100Pa1c4	150811	14	0.1 kPa	1	4	5	150811_14DIV_0.1 kPa1c4_0005.abf
150811_14div_100Pa1c4_0005.abf	18	120	5	-60.0 to 130.0	25	150811_14div_100Pa1c4	150811	14	0.1 kPa	1	4	5	150811_14DIV_0.1 kPa1c4_0005.abf
150811_14div_100Pa1c4_0005.abf	19	130	5	-60.0 to 130.0	25	150811_14div_100Pa1c4	150811	14	0.1 kPa	1	4	5	150811_14DIV_0.1 kPa1c4_0005.abf
150811_14div_100Pa1c4_0005.abf	0	-60	0	-60.0 to 130.0	0	150811_14div_100Pa1c4	150811	14	0.1 kPa	1	4	5	150811_14DIV_0.1 kPa1c4_0005.abf
150811_14div_100Pa1c4_0005.abf	1	-50	0	-60.0 to 130.0	0	150811_14div_100Pa1c4	150811	14	0.1 kPa	1	4	5	150811_14DIV_0.1 kPa1c4_0005.abf
150811_14div_100Pa1c4_0005.abf	2	-40	0	-60.0 to 130.0	0	150811_14div_100Pa1c4	150811	14	0.1 kPa	1	4	5	150811_14DIV_0.1 kPa1c4_0005.abf
150811_14div_100Pa1c4_0005.abf	3	-30	0	-60.0 to 130.0	0	150811_14div_100Pa1c4	150811	14	0.1 kPa	1	4	5	150811_14DIV_0.1 kPa1c4_0005.abf
150811_14div_100Pa1c4_0005.abf	4	-20	0	-60.0 to 130.0	0	150811_14div_100Pa1c4	150811	14	0.1 kPa	1	4	5	150811_14DIV_0.1 kPa1c4_0005.abf
150811_14div_100Pa1c4_0005.abf	5	-10	0	-60.0 to 130.0	0	150811_14div_100Pa1c4	150811	14	0.1 kPa	1	4	5	150811_14DIV_0.1 kPa1c4_0005.abf
150811_14div_100Pa1c4_0005.abf	6	0	0	-60.0 to 130.0	0	150811_14div_100Pa1c4	150811	14	0.1 kPa	1	4	5	150811_14DIV_0.1 kPa1c4_0005.abf
150811_14div_100Pa1c4_0005.abf	7	10	0	-60.0 to 130.0	0	150811_14div_100Pa1c4	150811	14	0.1 kPa	1	4	5	150811_14DIV_0.1 kPa1c4_0005.abf
150811_14div_100Pa1c4_0005.abf	8	20	0	-60.0 to 130.0	0	150811_14div_100Pa1c4	150811	14	0.1 kPa	1	4	5	150811_14DIV_0.1 kPa1c4_0005.abf
150811_14div_100Pa1c4_0005.abf	9	30	0	-60.0 to 130.0	0	150811_14div_100Pa1c4	150811	14	0.1 kPa	1	4	5	150811_14DIV_0.1 kPa1c4_0005.abf
150811_14div_100Pa1c4_0005.abf	10	40	0	-60.0 to 130.0	0	150811_14div_100Pa1c4	150811	14	0.1 kPa	1	4	5	150811_14DIV_0.1 kPa1c4_0005.abf
150811_14div_100Pa1c4_0005.abf	11	50	0	-60.0 to 130.0	0	150811_14div_100Pa1c4	150811	14	0.1 kPa	1	4	5	150811_14DIV_0.1 kPa1c4_0005.abf
150811_14div_100Pa1c4_0005.abf	12	60	0	-60.0 to 130.0	0	150811_14div_100Pa1c4	150811	14	0.1 kPa	1	4	5	150811_14DIV_0.1 kPa1c4_0005.abf
150811_14div_100Pa1c4_0005.abf	13	70	1	-60.0 to 130.0	5	150811_14div_100Pa1c4	150811	14	0.1 kPa	1	4	5	150811_14DIV_0.1 kPa1c4_0005.abf
150811_14div_100Pa1c4_0005.abf	14	80	2	-60.0 to 130.0	10	150811_14div_100Pa1c4	150811	14	0.1 kPa	1	4	5	150811_14DIV_0.1 kPa1c4_0005.abf
150811_14div_100Pa1c4_0005.abf	15	90	3	-60.0 to 130.0	15	150811_14div_100Pa1c4	150811	14	0.1 kPa	1	4	5	150811_14DIV_0.1 kPa1c4_0005.abf
150811_14div_100Pa1c3_0005.abf	3	-30	0	-60.0 to 130.0	0	150811_14div_100Pa1c3	150811	14	0.1 kPa	1	3	5	150811_14DIV_0.1 kPa1c3_0005.abf
150811_14div_100Pa1c3_0005.abf	4	-20	0	-60.0 to 130.0	0	150811_14div_100Pa1c3	150811	14	0.1 kPa	1	3	5	150811_14DIV_0.1 kPa1c3_0005.abf
150811_14div_100Pa1c3_0005.abf	5	-10	0	-60.0 to 130.0	0	150811_14div_100Pa1c3	150811	14	0.1 kPa	1	3	5	150811_14DIV_0.1 kPa1c3_0005.abf
150811_14div_100Pa1c3_0005.abf	6	0	0	-60.0 to 130.0	0	150811_14div_100Pa1c3	150811	14	0.1 kPa	1	3	5	150811_14DIV_0.1 kPa1c3_0005.abf
150811_14div_100Pa1c3_0005.abf	16	100	2	-60.0 to 130.0	10	150811_14div_100Pa1c3	150811	14	0.1 kPa	1	3	5	150811_14DIV_0.1 kPa1c3_0005.abf
150811_14div_100Pa1c3_0005.abf	17	110	2	-60.0 to 130.0	10	150811_14div_100Pa1c3	150811	14	0.1 kPa	1	3	5	150811_14DIV_0.1 kPa1c3_0005.abf
150811_14div_100Pa1c3_0005.abf	18	120	2	-60.0 to 130.0	10	150811_14div_100Pa1c3	150811	14	0.1 kPa	1	3	5	150811_14DIV_0.1 kPa1c3_0005.abf
150811_14div_100Pa1c3_0005.abf	19	130	2	-60.0 to 130.0	10	150811_14div_100Pa1c3	150811	14	0.1 kPa	1	3	5	150811_14DIV_0.1 kPa1c3_0005.abf
150811_14div_100Pa1c2_0005.abf	15	90	1	-60.0 to 130.0	5	150811_14div_100Pa1c2	150811	14	0.1 kPa	1	2	5	150811_14DIV_0.1 kPa1c2_0005.abf
150811_14div_100Pa1c2_0005.abf	16	100	2	-60.0 to 130.0	10	150811_14div_100Pa1c2	150811	14	0.1 kPa	1	2	5	150811_14DIV_0.1 kPa1c2_0005.abf
150811_14div_100Pa1c2_0005.abf	17	110	2	-60.0 to 130.0	10	150811_14div_100Pa1c2	150811	14	0.1 kPa	1	2	5	150811_14DIV_0.1 kPa1c2_0005.abf
150811_14div_100Pa1c2_0005.abf	18	120	1	-60.0 to 130.0	5	150811_14div_100Pa1c2	150811	14	0.1 kPa	1	2	5	150811_14DIV_0.1 kPa1c2_0005.abf
150811_14div_100Pa1c3_0005.abf	7	10	0	-60.0 to 130.0	0	150811_14div_100Pa1c3	150811	14	0.1 kPa	1	3	5	150811_14DIV_0.1 kPa1c3_0005.abf
150811_14div_100Pa1c3_0005.abf	8	20	1	-60.0 to 130.0	5	150811_14div_100Pa1c3	150811	14	0.1 kPa	1	3	5	150811_14DIV_0.1 kPa1c3_0005.abf
150811_14div_100Pa1c3_0005.abf	9	30	2	-60.0 to 130.0	10	150811_14div_100Pa1c3	150811	14	0.1 kPa	1	3	5	150811_14DIV_0.1 kPa1c3_0005.abf
150811_14div_100Pa1c3_0005.abf	10	40	4	-60.0 to 130.0	20	150811_14div_100Pa1c3	150811	14	0.1 kPa	1	3	5	150811_14DIV_0.1 kPa1c3_0005.abf
150811_14div_100Pa1c3_0005.abf	11	50	4	-60.0 to 130.0	20	150811_14div_100Pa1c3	150811	14	0.1 kPa	1	3	5	150811_14DIV_0.1 kPa1c3_0005.abf
150811_14div_100Pa1c3_0005.abf	12	60	3	-60.0 to 130.0	15	150811_14div_100Pa1c3	150811	14	0.1 kPa	1	3	5	150811_14DIV_0.1 kPa1c3_0005.abf
150811_14div_100Pa1c3_0005.abf	13	70	4	-60.0 to 130.0	20	150811_14div_100Pa1c3	150811	14	0.1 kPa	1	3	5	150811_14DIV_0.1 kPa1c3_0005.abf
150811_14div_100Pa1c3_0005.abf	14	80	2	-60.0 to 130.0	10	150811_14div_100Pa1c3	150811	14	0.1 kPa	1	3	5	150811_14DIV_0.1 kPa1c3_0005.abf
150811_14div_100Pa1c3_0005.abf	15	90	2	-60.0 to 130.0	10	150811_14div_100Pa1c3	150811	14	0.1 kPa	1	3	5	150811_14DIV_0.1 kPa1c3_0005.abf
150811_14div_100Pa1c3_0005.abf	0	-60	0	-60.0 to 130.0	0	150811_14div_100Pa1c3	150811	14	0.1 kPa	1	3	5	150811_14DIV_0.1 kPa1c3_0005.abf
150811_14div_100Pa1c3_0005.abf	1	-50	0	-60.0 to 130.0	0	150811_14div_100Pa1c3	150811	14	0.1 kPa	1	3	5	150811_14DIV_0.1 kPa1c3_0005.abf
150811_14div_100Pa1c3_0005.abf	2	-40	0	-60.0 to 130.0	0	150811_14div_100Pa1c3	150811	14	0.1 kPa	1	3	5	150811_14DIV_0.1 kPa1c3_0005.abf
150811_14div_100Pa1c2_0005.abf	12	60	0	-60.0 to 130.0	0	150811_14div_100Pa1c2	150811	14	0.1 kPa	1	2	5	150811_14DIV_0.1 kPa1c2_0005.abf
150811_14div_100Pa1c2_0005.abf	13	70	0	-60.0 to 130.0	0	150811_14div_100Pa1c2	150811	14	0.1 kPa	1	2	5	150811_14DIV_0.1 kPa1c2_0005.abf
150811_14div_100Pa1c2_0005.abf	14	80	0	-60.0 to 130.0	0	150811_14div_100Pa1c2	150811	14	0.1 kPa	1	2	5	150811_14DIV_0.1 kPa1c2_0005.abf
150811_14div_100Pa1c2_0005.abf	19	130	1	-60.0 to 130.0	5	150811_14div_100Pa1c2	150811	14	0.1 kPa	1	2	5	150811_14DIV_0.1 kPa1c2_0005.abf
150811_14div_100Pa1c2_0005.abf	0	-60	0	-60.0 to 130.0	0	150811_14div_100Pa1c2	150811	14	0.1 kPa	1	2	5	150811_14DIV_0.1 kPa1c2_0005.abf
150811_14div_100Pa1c2_0005.abf	1	-50	0	-60.0 to 130.0	0	150811_14div_100Pa1c2	150811	14	0.1 kPa	1	2	5	150811_14DIV_0.1 kPa1c2_0005.abf
150811_14div_100Pa1c2_0005.abf	2	-40	0	-60.0 to 130.0	0	150811_14div_100Pa1c2	150811	14	0.1 kPa	1	2	5	150811_14DIV_0.1 kPa1c2_0005.abf
150811_14div_100Pa1c2_0005.abf	3	-30	0	-60.0 to 130.0	0	150811_14div_100Pa1c2	150811	14	0.1 kPa	1	2	5	150811_14DIV_0.1 kPa1c2_0005.abf
150811_14div_100Pa1c2_0005.abf	4	-20	0	-60.0 to 130.0	0	150811_14div_100Pa1c2	150811	14	0.1 kPa	1	2	5	150811_14DIV_0.1 kPa1c2_0005.abf
150811_14div_100Pa1c2_0005.abf	5	-10	0	-60.0 to 130.0	0	150811_14div_100Pa1c2	150811	14	0.1 kPa	1	2	5	150811_14DIV_0.1 kPa1c2_0005.abf
150811_14div_100Pa1c2_0005.abf	6	0	0	-60.0 to 130.0	0	150811_14div_100Pa1c2	150811	14	0.1 kPa	1	2	5	150811_14DIV_0.1 kPa1c2_0005.abf
150811_14div_100Pa1c2_0005.abf	7	10	0	-60.0 to 130.0	0	150811_14div_100Pa1c2	150811	14	0.1 kPa	1	2	5	150811_14DIV_0.1 kPa1c2_0005.abf
150811_14div_100Pa1c2_0005.abf	8	20	0	-60.0 to 130.0	0	150811_14div_100Pa1c2	150811	14	0.1 kPa	1	2	5	150811_14DIV_0.1 kPa1c2_0005.abf
150811_14div_100Pa1c2_0005.abf	9	30	0	-60.0 to 130.0	0	150811_14div_100Pa1c2	150811	14	0.1 kPa	1	2	5	150811_14DIV_0.1 kPa1c2_0005.abf
150811_14div_100Pa1c2_0005.abf	10	40	0	-60.0 to 130.0	0	150811_14div_100Pa1c2	150811	14	0.1 kPa	1	2	5	150811_14DIV_0.1 kPa1c2_0005.abf
150811_14div_100Pa1c2_0005.abf	11	50	0	-60.0 to 130.0	0	150811_14div_100Pa1c2	150811	14	0.1 kPa	1	2	5	150811_14DIV_0.1 kPa1c2_0005.abf
150811_14div_100Pa1c1_0005.abf	8	20	0	-60.0 to 130.0	0	150811_14div_100Pa1c1	150811	14	0.1 kPa	1	1	5	150811_14DIV_0.1 kPa1c1_0005.abf
150811_14div_100Pa1c1_0005.abf	9	30	0	-60.0 to 130.0	0	150811_14div_100Pa1c1	150811	14	0.1 kPa	1	1	5	150811_14DIV_0.1 kPa1c1_0005.abf
150811_14div_100Pa1c1_0005.abf	10	40	0	-60.0 to 130.0	0	150811_14div_100Pa1c1	150811	14	0.1 kPa	1	1	5	150811_14DIV_0.1 kPa1c1_0005.abf
150811_14div_100Pa1c1_0005.abf	11	50	0	-60.0 to 130.0	0	150811_14div_100Pa1c1	150811	14	0.1 kPa	1	1	5	150811_14DIV_0.1 kPa1c1_0005.abf
150811_14div_100Pa1c1_0005.abf	12	60	0	-60.0 to 130.0	0	150811_14div_100Pa1c1	150811	14	0.1 kPa	1	1	5	150811_14DIV_0.1 kPa1c1_0005.abf
150811_14div_100Pa1c1_0005.abf	13	70	0	-60.0 to 130.0	0	150811_14div_100Pa1c1	150811	14	0.1 kPa	1	1	5	150811_14DIV_0.1 kPa1c1_0005.abf
150811_14div_100Pa1c1_0005.abf	14	80	1	-60.0 to 130.0	5	150811_14div_100Pa1c1	150811	14	0.1 kPa	1	1	5	150811_14DIV_0.1 kPa1c1_0005.abf
150811_14div_100Pa1c1_0005.abf	15	90	1	-60.0 to 130.0	5	150811_14div_100Pa1c1	150811	14	0.1 kPa	1	1	5	150811_14DIV_0.1 kPa1c1_0005.abf
150811_14div_100Pa1c1_0005.abf	16	100	1	-60.0 to 130.0	5	150811_14div_100Pa1c1	150811	14	0.1 kPa	1	1	5	150811_14DIV_0.1 kPa1c1_0005.abf
150811_14div_100Pa1c1_0005.abf	17	110	1	-60.0 to 130.0	5	150811_14div_100Pa1c1	150811	14	0.1 kPa	1	1	5	150811_14DIV_0.1 kPa1c1_0005.abf
150811_14div_100Pa1c1_0005.abf	18	120	1	-60.0 to 130.0	5	150811_14div_100Pa1c1	150811	14	0.1 kPa	1	1	5	150811_14DIV_0.1 kPa1c1_0005.abf
150811_14div_100Pa1c1_0005.abf	19	130	1	-60.0 to 130.0	5	150811_14div_100Pa1c1	150811	14	0.1 kPa	1	1	5	150811_14DIV_0.1 kPa1c1_0005.abf
150811_14div_100Pa1c1_0005.abf	0	-60	0	-60.0 to 130.0	0	150811_14div_100Pa1c1	150811	14	0.1 kPa	1	1	5	150811_14DIV_0.1 kPa1c1_0005.abf
150811_14div_100Pa1c1_0005.abf	1	-50	0	-60.0 to 130.0	0	150811_14div_100Pa1c1	150811	14	0.1 kPa	1	1	5	150811_14DIV_0.1 kPa1c1_0005.abf
150811_14div_100Pa1c1_0005.abf	2	-40	0	-60.0 to 130.0	0	150811_14div_100Pa1c1	150811	14	0.1 kPa	1	1	5	150811_14DIV_0.1 kPa1c1_0005.abf
150811_14div_100Pa1c1_0005.abf	3	-30	0	-60.0 to 130.0	0	150811_14div_100Pa1c1	150811	14	0.1 kPa	1	1	5	150811_14DIV_0.1 kPa1c1_0005.abf
150811_14div_100Pa1c1_0005.abf	4	-20	0	-60.0 to 130.0	0	150811_14div_100Pa1c1	150811	14	0.1 kPa	1	1	5	150811_14DIV_0.1 kPa1c1_0005.abf
150811_14div_100Pa1c1_0005.abf	5	-10	0	-60.0 to 130.0	0	150811_14div_100Pa1c1	150811	14	0.1 kPa	1	1	5	150811_14DIV_0.1 kPa1c1_0005.abf
150811_14div_100Pa1c1_0005.abf	6	0	0	-60.0 to 130.0	0	150811_14div_100Pa1c1	150811	14	0.1 kPa	1	1	5	150811_14DIV_0.1 kPa1c1_0005.abf
150811_14div_100Pa1c1_0005.abf	7	10	0	-60.0 to 130.0	0	150811_14div_100Pa1c1	150811	14	0.1 kPa	1	1	5	150811_14DIV_0.1 kPa1c1_0005.abf
150807_10div_100Pa1c2_0005.abf	14	80	1	-60.0 to 130.0	5	150807_10div_100Pa1c2	150807	10	0.1 kPa	1	2	5	150807_10DIV_0.1 kPa1c2_0005.abf
150807_10div_100Pa1c2_0005.abf	15	90	1	-60.0 to 130.0	5	150807_10div_100Pa1c2	150807	10	0.1 kPa	1	2	5	150807_10DIV_0.1 kPa1c2_0005.abf
150807_10div_100Pa1c2_0005.abf	16	100	1	-60.0 to 130.0	5	150807_10div_100Pa1c2	150807	10	0.1 kPa	1	2	5	150807_10DIV_0.1 kPa1c2_0005.abf
150807_10div_100Pa1c2_0005.abf	17	110	1	-60.0 to 130.0	5	150807_10div_100Pa1c2	150807	10	0.1 kPa	1	2	5	150807_10DIV_0.1 kPa1c2_0005.abf
150807_10div_100Pa1c2_0005.abf	18	120	1	-60.0 to 130.0	5	150807_10div_100Pa1c2	150807	10	0.1 kPa	1	2	5	150807_10DIV_0.1 kPa1c2_0005.abf
150807_10div_100Pa1c2_0005.abf	6	0	0	-60.0 to 130.0	0	150807_10div_100Pa1c2	150807	10	0.1 kPa	1	2	5	150807_10DIV_0.1 kPa1c2_0005.abf
150807_10div_100Pa1c2_0005.abf	7	10	0	-60.0 to 130.0	0	150807_10div_100Pa1c2	150807	10	0.1 kPa	1	2	5	150807_10DIV_0.1 kPa1c2_0005.abf
150807_10div_100Pa1c2_0005.abf	8	20	1	-60.0 to 130.0	5	150807_10div_100Pa1c2	150807	10	0.1 kPa	1	2	5	150807_10DIV_0.1 kPa1c2_0005.abf
150807_10div_100Pa1c2_0005.abf	9	30	3	-60.0 to 130.0	15	150807_10div_100Pa1c2	150807	10	0.1 kPa	1	2	5	150807_10DIV_0.1 kPa1c2_0005.abf
150807_10div_100Pa1c2_0005.abf	10	40	2	-60.0 to 130.0	10	150807_10div_100Pa1c2	150807	10	0.1 kPa	1	2	5	150807_10DIV_0.1 kPa1c2_0005.abf
150807_10div_100Pa1c2_0005.abf	11	50	2	-60.0 to 130.0	10	150807_10div_100Pa1c2	150807	10	0.1 kPa	1	2	5	150807_10DIV_0.1 kPa1c2_0005.abf
150807_10div_100Pa1c2_0005.abf	12	60	2	-60.0 to 130.0	10	150807_10div_100Pa1c2	150807	10	0.1 kPa	1	2	5	150807_10DIV_0.1 kPa1c2_0005.abf
150807_10div_100Pa1c2_0005.abf	13	70	2	-60.0 to 130.0	10	150807_10div_100Pa1c2	150807	10	0.1 kPa	1	2	5	150807_10DIV_0.1 kPa1c2_0005.abf
150807_10div_100Pa1c2_0005.abf	19	130	1	-60.0 to 130.0	5	150807_10div_100Pa1c2	150807	10	0.1 kPa	1	2	5	150807_10DIV_0.1 kPa1c2_0005.abf
150807_10div_100Pa1c2_0005.abf	0	-60	0	-60.0 to 130.0	0	150807_10div_100Pa1c2	150807	10	0.1 kPa	1	2	5	150807_10DIV_0.1 kPa1c2_0005.abf
150807_10div_100Pa1c2_0005.abf	1	-50	0	-60.0 to 130.0	0	150807_10div_100Pa1c2	150807	10	0.1 kPa	1	2	5	150807_10DIV_0.1 kPa1c2_0005.abf
150807_10div_100Pa1c2_0005.abf	2	-40	0	-60.0 to 130.0	0	150807_10div_100Pa1c2	150807	10	0.1 kPa	1	2	5	150807_10DIV_0.1 kPa1c2_0005.abf
150807_10div_100Pa1c2_0005.abf	3	-30	0	-60.0 to 130.0	0	150807_10div_100Pa1c2	150807	10	0.1 kPa	1	2	5	150807_10DIV_0.1 kPa1c2_0005.abf
150807_10div_100Pa1c2_0005.abf	4	-20	0	-60.0 to 130.0	0	150807_10div_100Pa1c2	150807	10	0.1 kPa	1	2	5	150807_10DIV_0.1 kPa1c2_0005.abf
150807_10div_100Pa1c2_0005.abf	5	-10	0	-60.0 to 130.0	0	150807_10div_100Pa1c2	150807	10	0.1 kPa	1	2	5	150807_10DIV_0.1 kPa1c2_0005.abf
150711_10DIV100Pa1c1_0005.abf	0	-60	0	-60.0 to 130.0	0	150711_10DIV100Pa1c1	150711	10	0.1 kPa	1	1	5	150711_10DIV_0.1 kPa1c1_0005.abf
150711_10DIV100Pa1c1_0005.abf	1	-50	0	-60.0 to 130.0	0	150711_10DIV100Pa1c1	150711	10	0.1 kPa	1	1	5	150711_10DIV_0.1 kPa1c1_0005.abf
150711_10DIV100Pa1c1_0005.abf	2	-40	0	-60.0 to 130.0	0	150711_10DIV100Pa1c1	150711	10	0.1 kPa	1	1	5	150711_10DIV_0.1 kPa1c1_0005.abf
150711_10DIV100Pa1c1_0005.abf	3	-30	0	-60.0 to 130.0	0	150711_10DIV100Pa1c1	150711	10	0.1 kPa	1	1	5	150711_10DIV_0.1 kPa1c1_0005.abf
150711_10DIV100Pa1c1_0005.abf	4	-20	0	-60.0 to 130.0	0	150711_10DIV100Pa1c1	150711	10	0.1 kPa	1	1	5	150711_10DIV_0.1 kPa1c1_0005.abf
150711_10DIV100Pa1c1_0005.abf	5	-10	0	-60.0 to 130.0	0	150711_10DIV100Pa1c1	150711	10	0.1 kPa	1	1	5	150711_10DIV_0.1 kPa1c1_0005.abf
150711_10DIV100Pa1c1_0005.abf	6	0	0	-60.0 to 130.0	0	150711_10DIV100Pa1c1	150711	10	0.1 kPa	1	1	5	150711_10DIV_0.1 kPa1c1_0005.abf
150711_10DIV100Pa1c1_0005.abf	18	120	6	-60.0 to 130.0	30	150711_10DIV100Pa1c1	150711	10	0.1 kPa	1	1	5	150711_10DIV_0.1 kPa1c1_0005.abf
150711_10DIV100Pa1c1_0005.abf	19	130	6	-60.0 to 130.0	30	150711_10DIV100Pa1c1	150711	10	0.1 kPa	1	1	5	150711_10DIV_0.1 kPa1c1_0005.abf
150711_10DIV100Pa1c1_0005.abf	7	10	0	-60.0 to 130.0	0	150711_10DIV100Pa1c1	150711	10	0.1 kPa	1	1	5	150711_10DIV_0.1 kPa1c1_0005.abf
150711_10DIV100Pa1c1_0005.abf	8	20	0	-60.0 to 130.0	0	150711_10DIV100Pa1c1	150711	10	0.1 kPa	1	1	5	150711_10DIV_0.1 kPa1c1_0005.abf
150711_10DIV100Pa1c1_0005.abf	9	30	0	-60.0 to 130.0	0	150711_10DIV100Pa1c1	150711	10	0.1 kPa	1	1	5	150711_10DIV_0.1 kPa1c1_0005.abf
150711_10DIV100Pa1c1_0005.abf	10	40	0	-60.0 to 130.0	0	150711_10DIV100Pa1c1	150711	10	0.1 kPa	1	1	5	150711_10DIV_0.1 kPa1c1_0005.abf
150711_10DIV100Pa1c1_0005.abf	11	50	0	-60.0 to 130.0	0	150711_10DIV100Pa1c1	150711	10	0.1 kPa	1	1	5	150711_10DIV_0.1 kPa1c1_0005.abf
150711_10DIV100Pa1c1_0005.abf	12	60	0	-60.0 to 130.0	0	150711_10DIV100Pa1c1	150711	10	0.1 kPa	1	1	5	150711_10DIV_0.1 kPa1c1_0005.abf
150711_10DIV100Pa1c1_0005.abf	13	70	1	-60.0 to 130.0	5	150711_10DIV100Pa1c1	150711	10	0.1 kPa	1	1	5	150711_10DIV_0.1 kPa1c1_0005.abf
150711_10DIV100Pa1c1_0005.abf	14	80	5	-60.0 to 130.0	25	150711_10DIV100Pa1c1	150711	10	0.1 kPa	1	1	5	150711_10DIV_0.1 kPa1c1_0005.abf
150711_10DIV100Pa1c1_0005.abf	15	90	5	-60.0 to 130.0	25	150711_10DIV100Pa1c1	150711	10	0.1 kPa	1	1	5	150711_10DIV_0.1 kPa1c1_0005.abf
150711_10DIV100Pa1c1_0005.abf	16	100	6	-60.0 to 130.0	30	150711_10DIV100Pa1c1	150711	10	0.1 kPa	1	1	5	150711_10DIV_0.1 kPa1c1_0005.abf
150711_10DIV100Pa1c1_0005.abf	17	110	6	-60.0 to 130.0	30	150711_10DIV100Pa1c1	150711	10	0.1 kPa	1	1	5	150711_10DIV_0.1 kPa1c1_0005.abf
150711_10DIV100Pa1c3_0005.abf	15	90	0	-60.0 to 130.0	0	150711_10DIV100Pa1c3	150711	10	0.1 kPa	1	3	5	150711_10DIV_0.1 kPa1c3_0005.abf
150711_10DIV100Pa1c3_0005.abf	16	100	0	-60.0 to 130.0	0	150711_10DIV100Pa1c3	150711	10	0.1 kPa	1	3	5	150711_10DIV_0.1 kPa1c3_0005.abf
150711_10DIV100Pa1c3_0005.abf	17	110	0	-60.0 to 130.0	0	150711_10DIV100Pa1c3	150711	10	0.1 kPa	1	3	5	150711_10DIV_0.1 kPa1c3_0005.abf
150711_10DIV100Pa1c3_0005.abf	18	120	0	-60.0 to 130.0	0	150711_10DIV100Pa1c3	150711	10	0.1 kPa	1	3	5	150711_10DIV_0.1 kPa1c3_0005.abf
150711_10DIV100Pa1c3_0005.abf	19	130	0	-60.0 to 130.0	0	150711_10DIV100Pa1c3	150711	10	0.1 kPa	1	3	5	150711_10DIV_0.1 kPa1c3_0005.abf
150711_10DIV100Pa1c3_0005.abf	0	-60	0	-60.0 to 130.0	0	150711_10DIV100Pa1c3	150711	10	0.1 kPa	1	3	5	150711_10DIV_0.1 kPa1c3_0005.abf
150711_10DIV100Pa1c3_0005.abf	1	-50	0	-60.0 to 130.0	0	150711_10DIV100Pa1c3	150711	10	0.1 kPa	1	3	5	150711_10DIV_0.1 kPa1c3_0005.abf
150711_10DIV100Pa1c3_0005.abf	2	-40	0	-60.0 to 130.0	0	150711_10DIV100Pa1c3	150711	10	0.1 kPa	1	3	5	150711_10DIV_0.1 kPa1c3_0005.abf
150711_10DIV100Pa1c3_0005.abf	3	-30	0	-60.0 to 130.0	0	150711_10DIV100Pa1c3	150711	10	0.1 kPa	1	3	5	150711_10DIV_0.1 kPa1c3_0005.abf
150711_10DIV100Pa1c3_0005.abf	4	-20	0	-60.0 to 130.0	0	150711_10DIV100Pa1c3	150711	10	0.1 kPa	1	3	5	150711_10DIV_0.1 kPa1c3_0005.abf
150711_10DIV100Pa1c3_0005.abf	5	-10	0	-60.0 to 130.0	0	150711_10DIV100Pa1c3	150711	10	0.1 kPa	1	3	5	150711_10DIV_0.1 kPa1c3_0005.abf
150711_10DIV100Pa1c3_0005.abf	6	0	0	-60.0 to 130.0	0	150711_10DIV100Pa1c3	150711	10	0.1 kPa	1	3	5	150711_10DIV_0.1 kPa1c3_0005.abf
150711_10DIV100Pa1c3_0005.abf	7	10	0	-60.0 to 130.0	0	150711_10DIV100Pa1c3	150711	10	0.1 kPa	1	3	5	150711_10DIV_0.1 kPa1c3_0005.abf
150711_10DIV100Pa1c3_0005.abf	8	20	0	-60.0 to 130.0	0	150711_10DIV100Pa1c3	150711	10	0.1 kPa	1	3	5	150711_10DIV_0.1 kPa1c3_0005.abf
150711_10DIV100Pa1c3_0005.abf	9	30	0	-60.0 to 130.0	0	150711_10DIV100Pa1c3	150711	10	0.1 kPa	1	3	5	150711_10DIV_0.1 kPa1c3_0005.abf
150711_10DIV100Pa1c3_0005.abf	10	40	0	-60.0 to 130.0	0	150711_10DIV100Pa1c3	150711	10	0.1 kPa	1	3	5	150711_10DIV_0.1 kPa1c3_0005.abf
150711_10DIV100Pa1c3_0005.abf	11	50	0	-60.0 to 130.0	0	150711_10DIV100Pa1c3	150711	10	0.1 kPa	1	3	5	150711_10DIV_0.1 kPa1c3_0005.abf
150711_10DIV100Pa1c3_0005.abf	12	60	0	-60.0 to 130.0	0	150711_10DIV100Pa1c3	150711	10	0.1 kPa	1	3	5	150711_10DIV_0.1 kPa1c3_0005.abf
150711_10DIV100Pa1c3_0005.abf	13	70	0	-60.0 to 130.0	0	150711_10DIV100Pa1c3	150711	10	0.1 kPa	1	3	5	150711_10DIV_0.1 kPa1c3_0005.abf
150711_10DIV100Pa1c3_0005.abf	14	80	0	-60.0 to 130.0	0	150711_10DIV100Pa1c3	150711	10	0.1 kPa	1	3	5	150711_10DIV_0.1 kPa1c3_0005.abf
150711_10DIV10KPa1c2_0005.abf	11	50	2	-60.0 to 130.0	10	150711_10DIV10KPa1c2	150711	10	10 kPa	1	2	5	150711_10DIV_10 kPa1c2_0005.abf
150711_10DIV10KPa1c2_0005.abf	12	60	2	-60.0 to 130.0	10	150711_10DIV10KPa1c2	150711	10	10 kPa	1	2	5	150711_10DIV_10 kPa1c2_0005.abf
150711_10DIV10KPa1c2_0005.abf	13	70	1	-60.0 to 130.0	5	150711_10DIV10KPa1c2	150711	10	10 kPa	1	2	5	150711_10DIV_10 kPa1c2_0005.abf
150711_10DIV10KPa1c2_0005.abf	14	80	1	-60.0 to 130.0	5	150711_10DIV10KPa1c2	150711	10	10 kPa	1	2	5	150711_10DIV_10 kPa1c2_0005.abf
150711_10DIV10KPa1c2_0005.abf	0	-60	0	-60.0 to 130.0	0	150711_10DIV10KPa1c2	150711	10	10 kPa	1	2	5	150711_10DIV_10 kPa1c2_0005.abf
150711_10DIV10KPa1c2_0005.abf	1	-50	0	-60.0 to 130.0	0	150711_10DIV10KPa1c2	150711	10	10 kPa	1	2	5	150711_10DIV_10 kPa1c2_0005.abf
150711_10DIV10KPa1c2_0005.abf	2	-40	0	-60.0 to 130.0	0	150711_10DIV10KPa1c2	150711	10	10 kPa	1	2	5	150711_10DIV_10 kPa1c2_0005.abf
150711_10DIV10KPa1c2_0005.abf	3	-30	0	-60.0 to 130.0	0	150711_10DIV10KPa1c2	150711	10	10 kPa	1	2	5	150711_10DIV_10 kPa1c2_0005.abf
150711_10DIV10KPa1c2_0005.abf	4	-20	0	-60.0 to 130.0	0	150711_10DIV10KPa1c2	150711	10	10 kPa	1	2	5	150711_10DIV_10 kPa1c2_0005.abf
150711_10DIV10KPa1c2_0005.abf	5	-10	0	-60.0 to 130.0	0	150711_10DIV10KPa1c2	150711	10	10 kPa	1	2	5	150711_10DIV_10 kPa1c2_0005.abf
150711_10DIV10KPa1c2_0005.abf	6	0	0	-60.0 to 130.0	0	150711_10DIV10KPa1c2	150711	10	10 kPa	1	2	5	150711_10DIV_10 kPa1c2_0005.abf
150711_10DIV10KPa1c2_0005.abf	7	10	0	-60.0 to 130.0	0	150711_10DIV10KPa1c2	150711	10	10 kPa	1	2	5	150711_10DIV_10 kPa1c2_0005.abf
150711_10DIV10KPa1c2_0005.abf	8	20	0	-60.0 to 130.0	0	150711_10DIV10KPa1c2	150711	10	10 kPa	1	2	5	150711_10DIV_10 kPa1c2_0005.abf
150711_10DIV10KPa1c2_0005.abf	9	30	0	-60.0 to 130.0	0	150711_10DIV10KPa1c2	150711	10	10 kPa	1	2	5	150711_10DIV_10 kPa1c2_0005.abf
150711_10DIV10KPa1c2_0005.abf	10	40	4	-60.0 to 130.0	20	150711_10DIV10KPa1c2	150711	10	10 kPa	1	2	5	150711_10DIV_10 kPa1c2_0005.abf
150711_10DIV10KPa1c2_0005.abf	15	90	1	-60.0 to 130.0	5	150711_10DIV10KPa1c2	150711	10	10 kPa	1	2	5	150711_10DIV_10 kPa1c2_0005.abf
150711_10DIV10KPa1c2_0005.abf	16	100	1	-60.0 to 130.0	5	150711_10DIV10KPa1c2	150711	10	10 kPa	1	2	5	150711_10DIV_10 kPa1c2_0005.abf
150711_10DIV10KPa1c2_0005.abf	17	110	1	-60.0 to 130.0	5	150711_10DIV10KPa1c2	150711	10	10 kPa	1	2	5	150711_10DIV_10 kPa1c2_0005.abf
150711_10DIV10KPa1c2_0005.abf	18	120	1	-60.0 to 130.0	5	150711_10DIV10KPa1c2	150711	10	10 kPa	1	2	5	150711_10DIV_10 kPa1c2_0005.abf
150711_10DIV10KPa1c2_0005.abf	19	130	1	-60.0 to 130.0	5	150711_10DIV10KPa1c2	150711	10	10 kPa	1	2	5	150711_10DIV_10 kPa1c2_0005.abf
150722_14div_100Pa1c1_0005.abf	2	-40	0	-60.0 to 130.0	0	150722_14div_100Pa1c1	150722	14	0.1 kPa	1	1	5	150722_14DIV_0.1 kPa1c1_0005.abf
150722_14div_100Pa1c1_0005.abf	3	-30	0	-60.0 to 130.0	0	150722_14div_100Pa1c1	150722	14	0.1 kPa	1	1	5	150722_14DIV_0.1 kPa1c1_0005.abf
150722_14div_100Pa1c1_0005.abf	4	-20	0	-60.0 to 130.0	0	150722_14div_100Pa1c1	150722	14	0.1 kPa	1	1	5	150722_14DIV_0.1 kPa1c1_0005.abf
150722_14div_100Pa1c1_0005.abf	5	-10	0	-60.0 to 130.0	0	150722_14div_100Pa1c1	150722	14	0.1 kPa	1	1	5	150722_14DIV_0.1 kPa1c1_0005.abf
150722_14div_100Pa1c1_0005.abf	6	0	0	-60.0 to 130.0	0	150722_14div_100Pa1c1	150722	14	0.1 kPa	1	1	5	150722_14DIV_0.1 kPa1c1_0005.abf
150722_14div_100Pa1c1_0005.abf	7	10	0	-60.0 to 130.0	0	150722_14div_100Pa1c1	150722	14	0.1 kPa	1	1	5	150722_14DIV_0.1 kPa1c1_0005.abf
150722_14div_100Pa1c1_0005.abf	8	20	0	-60.0 to 130.0	0	150722_14div_100Pa1c1	150722	14	0.1 kPa	1	1	5	150722_14DIV_0.1 kPa1c1_0005.abf
150722_14div_100Pa1c1_0005.abf	9	30	0	-60.0 to 130.0	0	150722_14div_100Pa1c1	150722	14	0.1 kPa	1	1	5	150722_14DIV_0.1 kPa1c1_0005.abf
150722_14div_100Pa1c1_0005.abf	10	40	1	-60.0 to 130.0	5	150722_14div_100Pa1c1	150722	14	0.1 kPa	1	1	5	150722_14DIV_0.1 kPa1c1_0005.abf
150722_14div_100Pa1c1_0005.abf	11	50	2	-60.0 to 130.0	10	150722_14div_100Pa1c1	150722	14	0.1 kPa	1	1	5	150722_14DIV_0.1 kPa1c1_0005.abf
150722_14div_100Pa1c1_0005.abf	12	60	2	-60.0 to 130.0	10	150722_14div_100Pa1c1	150722	14	0.1 kPa	1	1	5	150722_14DIV_0.1 kPa1c1_0005.abf
150722_14div_100Pa1c1_0005.abf	13	70	3	-60.0 to 130.0	15	150722_14div_100Pa1c1	150722	14	0.1 kPa	1	1	5	150722_14DIV_0.1 kPa1c1_0005.abf
150722_14div_100Pa1c1_0005.abf	14	80	3	-60.0 to 130.0	15	150722_14div_100Pa1c1	150722	14	0.1 kPa	1	1	5	150722_14DIV_0.1 kPa1c1_0005.abf
150722_14div_100Pa1c1_0005.abf	15	90	3	-60.0 to 130.0	15	150722_14div_100Pa1c1	150722	14	0.1 kPa	1	1	5	150722_14DIV_0.1 kPa1c1_0005.abf
150722_14div_100Pa1c1_0005.abf	16	100	3	-60.0 to 130.0	15	150722_14div_100Pa1c1	150722	14	0.1 kPa	1	1	5	150722_14DIV_0.1 kPa1c1_0005.abf
150722_14div_100Pa1c1_0005.abf	17	110	4	-60.0 to 130.0	20	150722_14div_100Pa1c1	150722	14	0.1 kPa	1	1	5	150722_14DIV_0.1 kPa1c1_0005.abf
150722_14div_100Pa1c1_0005.abf	18	120	4	-60.0 to 130.0	20	150722_14div_100Pa1c1	150722	14	0.1 kPa	1	1	5	150722_14DIV_0.1 kPa1c1_0005.abf
150722_14div_100Pa1c1_0005.abf	19	130	3	-60.0 to 130.0	15	150722_14div_100Pa1c1	150722	14	0.1 kPa	1	1	5	150722_14DIV_0.1 kPa1c1_0005.abf
150811_14div_10kPa1c2_0005.abf	0	-60	0	-60.0 to 130.0	0	150811_14div_10kPa1c2	150811	14	10 kPa	1	2	5	150811_14DIV_10 kPa1c2_0005.abf
150811_14div_10kPa1c2_0005.abf	1	-50	0	-60.0 to 130.0	0	150811_14div_10kPa1c2	150811	14	10 kPa	1	2	5	150811_14DIV_10 kPa1c2_0005.abf
150811_14div_10kPa1c2_0005.abf	2	-40	0	-60.0 to 130.0	0	150811_14div_10kPa1c2	150811	14	10 kPa	1	2	5	150811_14DIV_10 kPa1c2_0005.abf
150811_14div_10kPa1c2_0005.abf	3	-30	0	-60.0 to 130.0	0	150811_14div_10kPa1c2	150811	14	10 kPa	1	2	5	150811_14DIV_10 kPa1c2_0005.abf
150811_14div_10kPa1c2_0005.abf	4	-20	0	-60.0 to 130.0	0	150811_14div_10kPa1c2	150811	14	10 kPa	1	2	5	150811_14DIV_10 kPa1c2_0005.abf
150811_14div_10kPa1c2_0005.abf	5	-10	0	-60.0 to 130.0	0	150811_14div_10kPa1c2	150811	14	10 kPa	1	2	5	150811_14DIV_10 kPa1c2_0005.abf
150811_14div_10kPa1c2_0005.abf	16	100	1	-60.0 to 130.0	5	150811_14div_10kPa1c2	150811	14	10 kPa	1	2	5	150811_14DIV_10 kPa1c2_0005.abf
150811_14div_10kPa1c2_0005.abf	17	110	1	-60.0 to 130.0	5	150811_14div_10kPa1c2	150811	14	10 kPa	1	2	5	150811_14DIV_10 kPa1c2_0005.abf
150811_14div_10kPa1c2_0005.abf	18	120	1	-60.0 to 130.0	5	150811_14div_10kPa1c2	150811	14	10 kPa	1	2	5	150811_14DIV_10 kPa1c2_0005.abf
150811_14div_10kPa1c2_0005.abf	19	130	1	-60.0 to 130.0	5	150811_14div_10kPa1c2	150811	14	10 kPa	1	2	5	150811_14DIV_10 kPa1c2_0005.abf
150811_14div_10kPa2c2_0005.abf	3	-30	0	-60.0 to 130.0	0	150811_14div_10kPa2c2	150811	14	10 kPa	2	2	5	150811_14DIV_10 kPa2c2_0005.abf
150811_14div_10kPa2c2_0005.abf	2	-40	0	-60.0 to 130.0	0	150811_14div_10kPa2c2	150811	14	10 kPa	2	2	5	150811_14DIV_10 kPa2c2_0005.abf
150811_14div_10kPa2c2_0005.abf	1	-50	0	-60.0 to 130.0	0	150811_14div_10kPa2c2	150811	14	10 kPa	2	2	5	150811_14DIV_10 kPa2c2_0005.abf
150811_14div_10kPa2c2_0005.abf	0	-60	0	-60.0 to 130.0	0	150811_14div_10kPa2c2	150811	14	10 kPa	2	2	5	150811_14DIV_10 kPa2c2_0005.abf
150811_14div_10kPa2c2_0005.abf	19	130	6	-60.0 to 130.0	30	150811_14div_10kPa2c2	150811	14	10 kPa	2	2	5	150811_14DIV_10 kPa2c2_0005.abf
150811_14div_100Pa1c6_0006.abf	7	10	0	-60.0 to 130.0	0	150811_14div_100Pa1c6	150811	14	0.1 kPa	1	6	6	150811_14DIV_0.1 kPa1c6_0006.abf
150811_14div_100Pa1c6_0006.abf	19	130	0	-60.0 to 130.0	0	150811_14div_100Pa1c6	150811	14	0.1 kPa	1	6	6	150811_14DIV_0.1 kPa1c6_0006.abf
150811_14div_100Pa1c6_0006.abf	0	-60	0	-60.0 to 130.0	0	150811_14div_100Pa1c6	150811	14	0.1 kPa	1	6	6	150811_14DIV_0.1 kPa1c6_0006.abf
150811_14div_100Pa1c6_0006.abf	9	30	0	-60.0 to 130.0	0	150811_14div_100Pa1c6	150811	14	0.1 kPa	1	6	6	150811_14DIV_0.1 kPa1c6_0006.abf
150811_14div_100Pa1c6_0006.abf	10	40	0	-60.0 to 130.0	0	150811_14div_100Pa1c6	150811	14	0.1 kPa	1	6	6	150811_14DIV_0.1 kPa1c6_0006.abf
150811_14div_100Pa1c6_0006.abf	11	50	0	-60.0 to 130.0	0	150811_14div_100Pa1c6	150811	14	0.1 kPa	1	6	6	150811_14DIV_0.1 kPa1c6_0006.abf
150811_14div_100Pa1c6_0006.abf	12	60	0	-60.0 to 130.0	0	150811_14div_100Pa1c6	150811	14	0.1 kPa	1	6	6	150811_14DIV_0.1 kPa1c6_0006.abf
150811_14div_100Pa1c6_0006.abf	5	-10	0	-60.0 to 130.0	0	150811_14div_100Pa1c6	150811	14	0.1 kPa	1	6	6	150811_14DIV_0.1 kPa1c6_0006.abf
150811_14div_100Pa1c6_0006.abf	6	0	0	-60.0 to 130.0	0	150811_14div_100Pa1c6	150811	14	0.1 kPa	1	6	6	150811_14DIV_0.1 kPa1c6_0006.abf
150811_14div_100Pa1c6_0006.abf	8	20	0	-60.0 to 130.0	0	150811_14div_100Pa1c6	150811	14	0.1 kPa	1	6	6	150811_14DIV_0.1 kPa1c6_0006.abf
150811_14div_100Pa1c6_0006.abf	1	-50	0	-60.0 to 130.0	0	150811_14div_100Pa1c6	150811	14	0.1 kPa	1	6	6	150811_14DIV_0.1 kPa1c6_0006.abf
150811_14div_100Pa1c6_0006.abf	2	-40	0	-60.0 to 130.0	0	150811_14div_100Pa1c6	150811	14	0.1 kPa	1	6	6	150811_14DIV_0.1 kPa1c6_0006.abf
150811_14div_100Pa1c6_0006.abf	3	-30	0	-60.0 to 130.0	0	150811_14div_100Pa1c6	150811	14	0.1 kPa	1	6	6	150811_14DIV_0.1 kPa1c6_0006.abf
150811_14div_100Pa1c6_0006.abf	4	-20	0	-60.0 to 130.0	0	150811_14div_100Pa1c6	150811	14	0.1 kPa	1	6	6	150811_14DIV_0.1 kPa1c6_0006.abf
150811_14div_100Pa1c6_0006.abf	18	120	0	-60.0 to 130.0	0	150811_14div_100Pa1c6	150811	14	0.1 kPa	1	6	6	150811_14DIV_0.1 kPa1c6_0006.abf
150811_14div_100Pa1c6_0006.abf	13	70	0	-60.0 to 130.0	0	150811_14div_100Pa1c6	150811	14	0.1 kPa	1	6	6	150811_14DIV_0.1 kPa1c6_0006.abf
150811_14div_100Pa1c6_0006.abf	14	80	0	-60.0 to 130.0	0	150811_14div_100Pa1c6	150811	14	0.1 kPa	1	6	6	150811_14DIV_0.1 kPa1c6_0006.abf
150811_14div_100Pa1c6_0006.abf	15	90	0	-60.0 to 130.0	0	150811_14div_100Pa1c6	150811	14	0.1 kPa	1	6	6	150811_14DIV_0.1 kPa1c6_0006.abf
150811_14div_100Pa1c6_0006.abf	16	100	0	-60.0 to 130.0	0	150811_14div_100Pa1c6	150811	14	0.1 kPa	1	6	6	150811_14DIV_0.1 kPa1c6_0006.abf
150811_14div_100Pa1c6_0006.abf	17	110	0	-60.0 to 130.0	0	150811_14div_100Pa1c6	150811	14	0.1 kPa	1	6	6	150811_14DIV_0.1 kPa1c6_0006.abf
150807_10div_10kPa1c2_0006.abf	9	30	0	-60.0 to 130.0	0	150807_10div_10kPa1c2	150807	10	10 kPa	1	2	6	150807_10DIV_10 kPa1c2_0006.abf
150807_10div_10kPa1c2_0006.abf	10	40	0	-60.0 to 130.0	0	150807_10div_10kPa1c2	150807	10	10 kPa	1	2	6	150807_10DIV_10 kPa1c2_0006.abf
150807_10div_10kPa1c2_0006.abf	14	80	0	-60.0 to 130.0	0	150807_10div_10kPa1c2	150807	10	10 kPa	1	2	6	150807_10DIV_10 kPa1c2_0006.abf
150807_10div_10kPa1c2_0006.abf	15	90	0	-60.0 to 130.0	0	150807_10div_10kPa1c2	150807	10	10 kPa	1	2	6	150807_10DIV_10 kPa1c2_0006.abf
150807_10div_10kPa1c2_0006.abf	16	100	0	-60.0 to 130.0	0	150807_10div_10kPa1c2	150807	10	10 kPa	1	2	6	150807_10DIV_10 kPa1c2_0006.abf
150807_10div_10kPa1c2_0006.abf	18	120	2	-60.0 to 130.0	10	150807_10div_10kPa1c2	150807	10	10 kPa	1	2	6	150807_10DIV_10 kPa1c2_0006.abf
150807_10div_10kPa1c2_0006.abf	19	130	2	-60.0 to 130.0	10	150807_10div_10kPa1c2	150807	10	10 kPa	1	2	6	150807_10DIV_10 kPa1c2_0006.abf
150807_10div_10kPa1c2_0006.abf	2	-40	0	-60.0 to 130.0	0	150807_10div_10kPa1c2	150807	10	10 kPa	1	2	6	150807_10DIV_10 kPa1c2_0006.abf
150807_10div_10kPa1c2_0006.abf	3	-30	0	-60.0 to 130.0	0	150807_10div_10kPa1c2	150807	10	10 kPa	1	2	6	150807_10DIV_10 kPa1c2_0006.abf
150807_10div_10kPa1c2_0006.abf	4	-20	0	-60.0 to 130.0	0	150807_10div_10kPa1c2	150807	10	10 kPa	1	2	6	150807_10DIV_10 kPa1c2_0006.abf
150807_10div_10kPa1c2_0006.abf	5	-10	0	-60.0 to 130.0	0	150807_10div_10kPa1c2	150807	10	10 kPa	1	2	6	150807_10DIV_10 kPa1c2_0006.abf
150807_10div_10kPa1c2_0006.abf	6	0	0	-60.0 to 130.0	0	150807_10div_10kPa1c2	150807	10	10 kPa	1	2	6	150807_10DIV_10 kPa1c2_0006.abf
150807_10div_10kPa1c2_0006.abf	7	10	0	-60.0 to 130.0	0	150807_10div_10kPa1c2	150807	10	10 kPa	1	2	6	150807_10DIV_10 kPa1c2_0006.abf
150807_10div_10kPa1c2_0006.abf	8	20	0	-60.0 to 130.0	0	150807_10div_10kPa1c2	150807	10	10 kPa	1	2	6	150807_10DIV_10 kPa1c2_0006.abf
150807_10div_10kPa1c2_0006.abf	12	60	0	-60.0 to 130.0	0	150807_10div_10kPa1c2	150807	10	10 kPa	1	2	6	150807_10DIV_10 kPa1c2_0006.abf
150807_10div_10kPa1c2_0006.abf	13	70	0	-60.0 to 130.0	0	150807_10div_10kPa1c2	150807	10	10 kPa	1	2	6	150807_10DIV_10 kPa1c2_0006.abf
150807_10div_10kPa1c2_0006.abf	17	110	2	-60.0 to 130.0	10	150807_10div_10kPa1c2	150807	10	10 kPa	1	2	6	150807_10DIV_10 kPa1c2_0006.abf
150807_10div_10kPa1c2_0006.abf	11	50	0	-60.0 to 130.0	0	150807_10div_10kPa1c2	150807	10	10 kPa	1	2	6	150807_10DIV_10 kPa1c2_0006.abf
150811_14div_10kPa1c1_0007.abf	3	-30	0	-60.0 to 130.0	0	150811_14div_10kPa1c1	150811	14	10 kPa	1	1	7	150811_14DIV_10 kPa1c1_0007.abf
150811_14div_10kPa1c1_0007.abf	4	-20	0	-60.0 to 130.0	0	150811_14div_10kPa1c1	150811	14	10 kPa	1	1	7	150811_14DIV_10 kPa1c1_0007.abf
150811_14div_10kPa1c1_0007.abf	5	-10	0	-60.0 to 130.0	0	150811_14div_10kPa1c1	150811	14	10 kPa	1	1	7	150811_14DIV_10 kPa1c1_0007.abf
150811_14div_10kPa1c1_0007.abf	2	-40	0	-60.0 to 130.0	0	150811_14div_10kPa1c1	150811	14	10 kPa	1	1	7	150811_14DIV_10 kPa1c1_0007.abf
150811_14div_10kPa1c1_0007.abf	6	0	0	-60.0 to 130.0	0	150811_14div_10kPa1c1	150811	14	10 kPa	1	1	7	150811_14DIV_10 kPa1c1_0007.abf
150811_14div_10kPa1c1_0007.abf	7	10	0	-60.0 to 130.0	0	150811_14div_10kPa1c1	150811	14	10 kPa	1	1	7	150811_14DIV_10 kPa1c1_0007.abf
150811_14div_10kPa1c1_0007.abf	8	20	0	-60.0 to 130.0	0	150811_14div_10kPa1c1	150811	14	10 kPa	1	1	7	150811_14DIV_10 kPa1c1_0007.abf
150811_14div_10kPa1c1_0007.abf	9	30	1	-60.0 to 130.0	5	150811_14div_10kPa1c1	150811	14	10 kPa	1	1	7	150811_14DIV_10 kPa1c1_0007.abf
150811_14div_10kPa1c1_0007.abf	10	40	4	-60.0 to 130.0	20	150811_14div_10kPa1c1	150811	14	10 kPa	1	1	7	150811_14DIV_10 kPa1c1_0007.abf
150811_14div_10kPa1c1_0007.abf	11	50	2	-60.0 to 130.0	10	150811_14div_10kPa1c1	150811	14	10 kPa	1	1	7	150811_14DIV_10 kPa1c1_0007.abf
150702 10DIV 10kPac1_0007.abf	0	-60	0	-60.0 to 130.0	0	150702 10DIV 10kPac1	150702	10	10 kPa	1	1	7	150702_10DIV_10 kPa1c1_0007.abf
150702 10DIV 10kPac1_0007.abf	1	-50	0	-60.0 to 130.0	0	150702 10DIV 10kPac1	150702	10	10 kPa	1	1	7	150702_10DIV_10 kPa1c1_0007.abf
150702 10DIV 10kPac1_0007.abf	2	-40	0	-60.0 to 130.0	0	150702 10DIV 10kPac1	150702	10	10 kPa	1	1	7	150702_10DIV_10 kPa1c1_0007.abf
150804_14div_10kPa1c1_0007.abf	18	120	2	-60.0 to 130.0	10	150804_14div_10kPa1c1	150804	14	10 kPa	1	1	7	150804_14DIV_10 kPa1c1_0007.abf
150804_14div_10kPa1c1_0007.abf	19	130	2	-60.0 to 130.0	10	150804_14div_10kPa1c1	150804	14	10 kPa	1	1	7	150804_14DIV_10 kPa1c1_0007.abf
150702 10DIV 10kPac1_0007.abf	14	80	0	-60.0 to 130.0	0	150702 10DIV 10kPac1	150702	10	10 kPa	1	1	7	150702_10DIV_10 kPa1c1_0007.abf
150702 10DIV 10kPac1_0007.abf	15	90	0	-60.0 to 130.0	0	150702 10DIV 10kPac1	150702	10	10 kPa	1	1	7	150702_10DIV_10 kPa1c1_0007.abf
150702 10DIV 10kPac1_0007.abf	16	100	0	-60.0 to 130.0	0	150702 10DIV 10kPac1	150702	10	10 kPa	1	1	7	150702_10DIV_10 kPa1c1_0007.abf
150702 10DIV 10kPac1_0007.abf	17	110	0	-60.0 to 130.0	0	150702 10DIV 10kPac1	150702	10	10 kPa	1	1	7	150702_10DIV_10 kPa1c1_0007.abf
150702 10DIV 10kPac1_0007.abf	18	120	0	-60.0 to 130.0	0	150702 10DIV 10kPac1	150702	10	10 kPa	1	1	7	150702_10DIV_10 kPa1c1_0007.abf
150804_14div_10kPa1c1_0007.abf	12	60	0	-60.0 to 130.0	0	150804_14div_10kPa1c1	150804	14	10 kPa	1	1	7	150804_14DIV_10 kPa1c1_0007.abf
150804_14div_10kPa1c1_0007.abf	13	70	1	-60.0 to 130.0	5	150804_14div_10kPa1c1	150804	14	10 kPa	1	1	7	150804_14DIV_10 kPa1c1_0007.abf
150804_14div_10kPa1c1_0007.abf	14	80	3	-60.0 to 130.0	15	150804_14div_10kPa1c1	150804	14	10 kPa	1	1	7	150804_14DIV_10 kPa1c1_0007.abf
150804_14div_10kPa1c1_0007.abf	15	90	4	-60.0 to 130.0	20	150804_14div_10kPa1c1	150804	14	10 kPa	1	1	7	150804_14DIV_10 kPa1c1_0007.abf
150804_14div_10kPa1c1_0007.abf	16	100	3	-60.0 to 130.0	15	150804_14div_10kPa1c1	150804	14	10 kPa	1	1	7	150804_14DIV_10 kPa1c1_0007.abf
150702 10DIV 10kPac1_0007.abf	3	-30	0	-60.0 to 130.0	0	150702 10DIV 10kPac1	150702	10	10 kPa	1	1	7	150702_10DIV_10 kPa1c1_0007.abf
150702 10DIV 10kPac1_0007.abf	4	-20	0	-60.0 to 130.0	0	150702 10DIV 10kPac1	150702	10	10 kPa	1	1	7	150702_10DIV_10 kPa1c1_0007.abf
150702 10DIV 10kPac1_0007.abf	5	-10	0	-60.0 to 130.0	0	150702 10DIV 10kPac1	150702	10	10 kPa	1	1	7	150702_10DIV_10 kPa1c1_0007.abf
150702 10DIV 10kPac1_0007.abf	6	0	0	-60.0 to 130.0	0	150702 10DIV 10kPac1	150702	10	10 kPa	1	1	7	150702_10DIV_10 kPa1c1_0007.abf
150702 10DIV 10kPac1_0007.abf	7	10	0	-60.0 to 130.0	0	150702 10DIV 10kPac1	150702	10	10 kPa	1	1	7	150702_10DIV_10 kPa1c1_0007.abf
150702 10DIV 10kPac1_0007.abf	8	20	0	-60.0 to 130.0	0	150702 10DIV 10kPac1	150702	10	10 kPa	1	1	7	150702_10DIV_10 kPa1c1_0007.abf
150702 10DIV 10kPac1_0007.abf	9	30	0	-60.0 to 130.0	0	150702 10DIV 10kPac1	150702	10	10 kPa	1	1	7	150702_10DIV_10 kPa1c1_0007.abf
150702 10DIV 10kPac1_0007.abf	10	40	0	-60.0 to 130.0	0	150702 10DIV 10kPac1	150702	10	10 kPa	1	1	7	150702_10DIV_10 kPa1c1_0007.abf
150702 10DIV 10kPac1_0007.abf	11	50	0	-60.0 to 130.0	0	150702 10DIV 10kPac1	150702	10	10 kPa	1	1	7	150702_10DIV_10 kPa1c1_0007.abf
150702 10DIV 10kPac1_0007.abf	12	60	0	-60.0 to 130.0	0	150702 10DIV 10kPac1	150702	10	10 kPa	1	1	7	150702_10DIV_10 kPa1c1_0007.abf
150702 10DIV 10kPac1_0007.abf	13	70	0	-60.0 to 130.0	0	150702 10DIV 10kPac1	150702	10	10 kPa	1	1	7	150702_10DIV_10 kPa1c1_0007.abf
150804_14div_10kPa1c1_0007.abf	0	-60	0	-60.0 to 130.0	0	150804_14div_10kPa1c1	150804	14	10 kPa	1	1	7	150804_14DIV_10 kPa1c1_0007.abf
150804_14div_10kPa1c1_0007.abf	2	-40	0	-60.0 to 130.0	0	150804_14div_10kPa1c1	150804	14	10 kPa	1	1	7	150804_14DIV_10 kPa1c1_0007.abf
150804_14div_10kPa1c1_0007.abf	3	-30	0	-60.0 to 130.0	0	150804_14div_10kPa1c1	150804	14	10 kPa	1	1	7	150804_14DIV_10 kPa1c1_0007.abf
150804_14div_10kPa1c1_0007.abf	4	-20	0	-60.0 to 130.0	0	150804_14div_10kPa1c1	150804	14	10 kPa	1	1	7	150804_14DIV_10 kPa1c1_0007.abf
150804_14div_10kPa1c1_0007.abf	5	-10	0	-60.0 to 130.0	0	150804_14div_10kPa1c1	150804	14	10 kPa	1	1	7	150804_14DIV_10 kPa1c1_0007.abf
150804_14div_10kPa1c1_0007.abf	6	0	0	-60.0 to 130.0	0	150804_14div_10kPa1c1	150804	14	10 kPa	1	1	7	150804_14DIV_10 kPa1c1_0007.abf
150804_14div_10kPa1c1_0007.abf	7	10	0	-60.0 to 130.0	0	150804_14div_10kPa1c1	150804	14	10 kPa	1	1	7	150804_14DIV_10 kPa1c1_0007.abf
150804_14div_10kPa1c1_0007.abf	8	20	0	-60.0 to 130.0	0	150804_14div_10kPa1c1	150804	14	10 kPa	1	1	7	150804_14DIV_10 kPa1c1_0007.abf
150804_14div_10kPa1c1_0007.abf	9	30	0	-60.0 to 130.0	0	150804_14div_10kPa1c1	150804	14	10 kPa	1	1	7	150804_14DIV_10 kPa1c1_0007.abf
150804_14div_10kPa1c1_0007.abf	10	40	0	-60.0 to 130.0	0	150804_14div_10kPa1c1	150804	14	10 kPa	1	1	7	150804_14DIV_10 kPa1c1_0007.abf
150804_14div_10kPa1c1_0007.abf	11	50	0	-60.0 to 130.0	0	150804_14div_10kPa1c1	150804	14	10 kPa	1	1	7	150804_14DIV_10 kPa1c1_0007.abf
150804_14div_10kPa1c1_0007.abf	17	110	3	-60.0 to 130.0	15	150804_14div_10kPa1c1	150804	14	10 kPa	1	1	7	150804_14DIV_10 kPa1c1_0007.abf
150702 10DIV 10kPac1_0007.abf	19	130	1	-60.0 to 130.0	5	150702 10DIV 10kPac1	150702	10	10 kPa	1	1	7	150702_10DIV_10 kPa1c1_0007.abf
150804_14div_10kPa1c1_0007.abf	1	-50	0	-60.0 to 130.0	0	150804_14div_10kPa1c1	150804	14	10 kPa	1	1	7	150804_14DIV_10 kPa1c1_0007.abf
150811_14div_10kPa1c1_0007.abf	17	110	9	-60.0 to 130.0	45	150811_14div_10kPa1c1	150811	14	10 kPa	1	1	7	150811_14DIV_10 kPa1c1_0007.abf
150811_14div_10kPa1c1_0007.abf	18	120	9	-60.0 to 130.0	45	150811_14div_10kPa1c1	150811	14	10 kPa	1	1	7	150811_14DIV_10 kPa1c1_0007.abf
150811_14div_10kPa1c1_0007.abf	19	130	8	-60.0 to 130.0	40	150811_14div_10kPa1c1	150811	14	10 kPa	1	1	7	150811_14DIV_10 kPa1c1_0007.abf
150811_14div_10kPa1c1_0007.abf	0	-60	0	-60.0 to 130.0	0	150811_14div_10kPa1c1	150811	14	10 kPa	1	1	7	150811_14DIV_10 kPa1c1_0007.abf
150811_14div_10kPa1c1_0007.abf	1	-50	0	-60.0 to 130.0	0	150811_14div_10kPa1c1	150811	14	10 kPa	1	1	7	150811_14DIV_10 kPa1c1_0007.abf
150811_14div_10kPa1c1_0007.abf	12	60	6	-60.0 to 130.0	30	150811_14div_10kPa1c1	150811	14	10 kPa	1	1	7	150811_14DIV_10 kPa1c1_0007.abf
150811_14div_10kPa1c1_0007.abf	13	70	6	-60.0 to 130.0	30	150811_14div_10kPa1c1	150811	14	10 kPa	1	1	7	150811_14DIV_10 kPa1c1_0007.abf
150811_14div_10kPa1c1_0007.abf	14	80	7	-60.0 to 130.0	35	150811_14div_10kPa1c1	150811	14	10 kPa	1	1	7	150811_14DIV_10 kPa1c1_0007.abf
150811_14div_10kPa1c1_0007.abf	15	90	8	-60.0 to 130.0	40	150811_14div_10kPa1c1	150811	14	10 kPa	1	1	7	150811_14DIV_10 kPa1c1_0007.abf
150811_14div_10kPa1c1_0007.abf	16	100	8	-60.0 to 130.0	40	150811_14div_10kPa1c1	150811	14	10 kPa	1	1	7	150811_14DIV_10 kPa1c1_0007.abf
150722_14div_10kPa1c2_0007.abf	10	40	1	-60.0 to 130.0	5	150722_14div_10kPa1c2	150722	14	10 kPa	1	2	7	150722_14DIV_10 kPa1c2_0007.abf
150722_14div_10kPa1c2_0007.abf	12	60	3	-60.0 to 130.0	15	150722_14div_10kPa1c2	150722	14	10 kPa	1	2	7	150722_14DIV_10 kPa1c2_0007.abf
150722_14div_10kPa1c2_0007.abf	13	70	3	-60.0 to 130.0	15	150722_14div_10kPa1c2	150722	14	10 kPa	1	2	7	150722_14DIV_10 kPa1c2_0007.abf
150722_14div_10kPa1c2_0007.abf	14	80	3	-60.0 to 130.0	15	150722_14div_10kPa1c2	150722	14	10 kPa	1	2	7	150722_14DIV_10 kPa1c2_0007.abf
150722_14div_10kPa1c2_0007.abf	15	90	4	-60.0 to 130.0	20	150722_14div_10kPa1c2	150722	14	10 kPa	1	2	7	150722_14DIV_10 kPa1c2_0007.abf
150722_14div_10kPa1c2_0007.abf	16	100	4	-60.0 to 130.0	20	150722_14div_10kPa1c2	150722	14	10 kPa	1	2	7	150722_14DIV_10 kPa1c2_0007.abf
150722_14div_10kPa1c2_0007.abf	17	110	4	-60.0 to 130.0	20	150722_14div_10kPa1c2	150722	14	10 kPa	1	2	7	150722_14DIV_10 kPa1c2_0007.abf
150722_14div_10kPa1c2_0007.abf	18	120	4	-60.0 to 130.0	20	150722_14div_10kPa1c2	150722	14	10 kPa	1	2	7	150722_14DIV_10 kPa1c2_0007.abf
150722_14div_10kPa1c2_0007.abf	19	130	4	-60.0 to 130.0	20	150722_14div_10kPa1c2	150722	14	10 kPa	1	2	7	150722_14DIV_10 kPa1c2_0007.abf
150722_14div_10kPa1c2_0007.abf	0	-60	0	-60.0 to 130.0	0	150722_14div_10kPa1c2	150722	14	10 kPa	1	2	7	150722_14DIV_10 kPa1c2_0007.abf
150722_14div_10kPa1c2_0007.abf	2	-40	0	-60.0 to 130.0	0	150722_14div_10kPa1c2	150722	14	10 kPa	1	2	7	150722_14DIV_10 kPa1c2_0007.abf
150722_14div_10kPa1c2_0007.abf	3	-30	0	-60.0 to 130.0	0	150722_14div_10kPa1c2	150722	14	10 kPa	1	2	7	150722_14DIV_10 kPa1c2_0007.abf
150722_14div_10kPa1c2_0007.abf	4	-20	0	-60.0 to 130.0	0	150722_14div_10kPa1c2	150722	14	10 kPa	1	2	7	150722_14DIV_10 kPa1c2_0007.abf
150722_14div_10kPa1c2_0007.abf	5	-10	0	-60.0 to 130.0	0	150722_14div_10kPa1c2	150722	14	10 kPa	1	2	7	150722_14DIV_10 kPa1c2_0007.abf
150722_14div_10kPa1c2_0007.abf	6	0	0	-60.0 to 130.0	0	150722_14div_10kPa1c2	150722	14	10 kPa	1	2	7	150722_14DIV_10 kPa1c2_0007.abf
150722_14div_10kPa1c2_0007.abf	7	10	0	-60.0 to 130.0	0	150722_14div_10kPa1c2	150722	14	10 kPa	1	2	7	150722_14DIV_10 kPa1c2_0007.abf
150722_14div_10kPa1c2_0007.abf	8	20	0	-60.0 to 130.0	0	150722_14div_10kPa1c2	150722	14	10 kPa	1	2	7	150722_14DIV_10 kPa1c2_0007.abf
150722_14div_10kPa1c2_0007.abf	9	30	0	-60.0 to 130.0	0	150722_14div_10kPa1c2	150722	14	10 kPa	1	2	7	150722_14DIV_10 kPa1c2_0007.abf
150722_14div_10kPa1c2_0007.abf	11	50	3	-60.0 to 130.0	15	150722_14div_10kPa1c2	150722	14	10 kPa	1	2	7	150722_14DIV_10 kPa1c2_0007.abf
150722_14div_10kPa1c2_0007.abf	1	-50	0	-60.0 to 130.0	0	150722_14div_10kPa1c2	150722	14	10 kPa	1	2	7	150722_14DIV_10 kPa1c2_0007.abf
150722_14div_10kPa1c4_0008.abf	16	100	2	-60.0 to 130.0	10	150722_14div_10kPa1c4	150722	14	10 kPa	1	4	8	150722_14DIV_10 kPa1c4_0008.abf
150722_14div_10kPa1c4_0008.abf	15	90	2	-60.0 to 130.0	10	150722_14div_10kPa1c4	150722	14	10 kPa	1	4	8	150722_14DIV_10 kPa1c4_0008.abf
150722_14div_10kPa1c4_0008.abf	14	80	2	-60.0 to 130.0	10	150722_14div_10kPa1c4	150722	14	10 kPa	1	4	8	150722_14DIV_10 kPa1c4_0008.abf
150722_14div_10kPa1c4_0008.abf	13	70	3	-60.0 to 130.0	15	150722_14div_10kPa1c4	150722	14	10 kPa	1	4	8	150722_14DIV_10 kPa1c4_0008.abf
150722_14div_10kPa1c4_0008.abf	12	60	3	-60.0 to 130.0	15	150722_14div_10kPa1c4	150722	14	10 kPa	1	4	8	150722_14DIV_10 kPa1c4_0008.abf
150722_14div_10kPa1c4_0008.abf	11	50	3	-60.0 to 130.0	15	150722_14div_10kPa1c4	150722	14	10 kPa	1	4	8	150722_14DIV_10 kPa1c4_0008.abf
150722_14div_10kPa1c4_0008.abf	10	40	1	-60.0 to 130.0	5	150722_14div_10kPa1c4	150722	14	10 kPa	1	4	8	150722_14DIV_10 kPa1c4_0008.abf
150722_14div_10kPa1c4_0008.abf	9	30	2	-60.0 to 130.0	10	150722_14div_10kPa1c4	150722	14	10 kPa	1	4	8	150722_14DIV_10 kPa1c4_0008.abf
150722_14div_10kPa1c4_0008.abf	8	20	0	-60.0 to 130.0	0	150722_14div_10kPa1c4	150722	14	10 kPa	1	4	8	150722_14DIV_10 kPa1c4_0008.abf
150722_14div_10kPa1c4_0008.abf	7	10	0	-60.0 to 130.0	0	150722_14div_10kPa1c4	150722	14	10 kPa	1	4	8	150722_14DIV_10 kPa1c4_0008.abf
150722_14div_10kPa1c4_0008.abf	6	0	0	-60.0 to 130.0	0	150722_14div_10kPa1c4	150722	14	10 kPa	1	4	8	150722_14DIV_10 kPa1c4_0008.abf
150722_14div_10kPa1c4_0008.abf	5	-10	0	-60.0 to 130.0	0	150722_14div_10kPa1c4	150722	14	10 kPa	1	4	8	150722_14DIV_10 kPa1c4_0008.abf
150722_14div_10kPa1c4_0008.abf	1	-50	0	-60.0 to 130.0	0	150722_14div_10kPa1c4	150722	14	10 kPa	1	4	8	150722_14DIV_10 kPa1c4_0008.abf
150722_14div_10kPa1c4_0008.abf	0	-60	0	-60.0 to 130.0	0	150722_14div_10kPa1c4	150722	14	10 kPa	1	4	8	150722_14DIV_10 kPa1c4_0008.abf
150722_14div_10kPa1c4_0008.abf	19	130	1	-60.0 to 130.0	5	150722_14div_10kPa1c4	150722	14	10 kPa	1	4	8	150722_14DIV_10 kPa1c4_0008.abf
150722_14div_10kPa1c4_0008.abf	18	120	1	-60.0 to 130.0	5	150722_14div_10kPa1c4	150722	14	10 kPa	1	4	8	150722_14DIV_10 kPa1c4_0008.abf
150722_14div_10kPa1c4_0008.abf	4	-20	0	-60.0 to 130.0	0	150722_14div_10kPa1c4	150722	14	10 kPa	1	4	8	150722_14DIV_10 kPa1c4_0008.abf
150722_14div_10kPa1c4_0008.abf	3	-30	0	-60.0 to 130.0	0	150722_14div_10kPa1c4	150722	14	10 kPa	1	4	8	150722_14DIV_10 kPa1c4_0008.abf
150722_14div_10kPa1c4_0008.abf	2	-40	0	-60.0 to 130.0	0	150722_14div_10kPa1c4	150722	14	10 kPa	1	4	8	150722_14DIV_10 kPa1c4_0008.abf
150722_14div_10kPa1c4_0008.abf	17	110	2	-60.0 to 130.0	10	150722_14div_10kPa1c4	150722	14	10 kPa	1	4	8	150722_14DIV_10 kPa1c4_0008.abf
141126_10DIV_10kPa1c2_0009.abf	4	-20	1	-60.0 to 130.0	5	141126_10DIV_10kPa1c2	141126	10	10 kPa	1	2	9	141126_10DIV_10 kPa1c2_0009.abf
141126_10DIV_10kPa1c2_0009.abf	3	-30	1	-60.0 to 130.0	5	141126_10DIV_10kPa1c2	141126	10	10 kPa	1	2	9	141126_10DIV_10 kPa1c2_0009.abf
141126_10DIV_10kPa1c2_0009.abf	0	-60	1	-60.0 to 130.0	5	141126_10DIV_10kPa1c2	141126	10	10 kPa	1	2	9	141126_10DIV_10 kPa1c2_0009.abf
141126_10DIV_10kPa1c2_0009.abf	1	-50	1	-60.0 to 130.0	5	141126_10DIV_10kPa1c2	141126	10	10 kPa	1	2	9	141126_10DIV_10 kPa1c2_0009.abf
141126_10DIV_10kPa1c2_0009.abf	2	-40	1	-60.0 to 130.0	5	141126_10DIV_10kPa1c2	141126	10	10 kPa	1	2	9	141126_10DIV_10 kPa1c2_0009.abf
141126_10DIV_10kPa1c2_0009.abf	5	-10	1	-60.0 to 130.0	5	141126_10DIV_10kPa1c2	141126	10	10 kPa	1	2	9	141126_10DIV_10 kPa1c2_0009.abf
150807_10div_100Pa1c1_0009.abf	4	-20	1	-60.0 to 130.0	5	150807_10div_100Pa1c1	150807	10	0.1 kPa	1	1	9	150807_10DIV_0.1 kPa1c1_0009.abf
150807_10div_100Pa1c1_0009.abf	5	-10	1	-60.0 to 130.0	5	150807_10div_100Pa1c1	150807	10	0.1 kPa	1	1	9	150807_10DIV_0.1 kPa1c1_0009.abf
150807_10div_100Pa1c1_0009.abf	6	0	2	-60.0 to 130.0	10	150807_10div_100Pa1c1	150807	10	0.1 kPa	1	1	9	150807_10DIV_0.1 kPa1c1_0009.abf
150807_10div_100Pa1c1_0009.abf	7	10	7	-60.0 to 130.0	35	150807_10div_100Pa1c1	150807	10	0.1 kPa	1	1	9	150807_10DIV_0.1 kPa1c1_0009.abf
150807_10div_100Pa1c1_0009.abf	8	20	8	-60.0 to 130.0	40	150807_10div_100Pa1c1	150807	10	0.1 kPa	1	1	9	150807_10DIV_0.1 kPa1c1_0009.abf
150807_10div_100Pa1c1_0009.abf	9	30	8	-60.0 to 130.0	40	150807_10div_100Pa1c1	150807	10	0.1 kPa	1	1	9	150807_10DIV_0.1 kPa1c1_0009.abf
150807_10div_100Pa1c1_0009.abf	10	40	8	-60.0 to 130.0	40	150807_10div_100Pa1c1	150807	10	0.1 kPa	1	1	9	150807_10DIV_0.1 kPa1c1_0009.abf
150807_10div_100Pa1c1_0009.abf	11	50	9	-60.0 to 130.0	45	150807_10div_100Pa1c1	150807	10	0.1 kPa	1	1	9	150807_10DIV_0.1 kPa1c1_0009.abf
150807_10div_100Pa1c1_0009.abf	12	60	9	-60.0 to 130.0	45	150807_10div_100Pa1c1	150807	10	0.1 kPa	1	1	9	150807_10DIV_0.1 kPa1c1_0009.abf
150807_10div_100Pa1c1_0009.abf	13	70	10	-60.0 to 130.0	50	150807_10div_100Pa1c1	150807	10	0.1 kPa	1	1	9	150807_10DIV_0.1 kPa1c1_0009.abf
150807_10div_100Pa1c1_0009.abf	14	80	9	-60.0 to 130.0	45	150807_10div_100Pa1c1	150807	10	0.1 kPa	1	1	9	150807_10DIV_0.1 kPa1c1_0009.abf
150807_10div_100Pa1c1_0009.abf	15	90	8	-60.0 to 130.0	40	150807_10div_100Pa1c1	150807	10	0.1 kPa	1	1	9	150807_10DIV_0.1 kPa1c1_0009.abf
150807_10div_100Pa1c1_0009.abf	16	100	10	-60.0 to 130.0	50	150807_10div_100Pa1c1	150807	10	0.1 kPa	1	1	9	150807_10DIV_0.1 kPa1c1_0009.abf
150807_10div_100Pa1c1_0009.abf	18	120	10	-60.0 to 130.0	50	150807_10div_100Pa1c1	150807	10	0.1 kPa	1	1	9	150807_10DIV_0.1 kPa1c1_0009.abf
150807_10div_100Pa1c1_0009.abf	19	130	10	-60.0 to 130.0	50	150807_10div_100Pa1c1	150807	10	0.1 kPa	1	1	9	150807_10DIV_0.1 kPa1c1_0009.abf
150807_10div_100Pa1c1_0009.abf	1	-50	1	-60.0 to 130.0	5	150807_10div_100Pa1c1	150807	10	0.1 kPa	1	1	9	150807_10DIV_0.1 kPa1c1_0009.abf
150807_10div_100Pa1c1_0009.abf	0	-60	1	-60.0 to 130.0	5	150807_10div_100Pa1c1	150807	10	0.1 kPa	1	1	9	150807_10DIV_0.1 kPa1c1_0009.abf
150807_10div_100Pa1c1_0009.abf	17	110	10	-60.0 to 130.0	50	150807_10div_100Pa1c1	150807	10	0.1 kPa	1	1	9	150807_10DIV_0.1 kPa1c1_0009.abf
150807_10div_100Pa1c1_0009.abf	2	-40	1	-60.0 to 130.0	5	150807_10div_100Pa1c1	150807	10	0.1 kPa	1	1	9	150807_10DIV_0.1 kPa1c1_0009.abf
150807_10div_100Pa1c1_0009.abf	3	-30	1	-60.0 to 130.0	5	150807_10div_100Pa1c1	150807	10	0.1 kPa	1	1	9	150807_10DIV_0.1 kPa1c1_0009.abf
141126_10DIV_10kPa1c2_0009.abf	19	130	2	-60.0 to 130.0	10	141126_10DIV_10kPa1c2	141126	10	10 kPa	1	2	9	141126_10DIV_10 kPa1c2_0009.abf
141126_10DIV_10kPa1c2_0009.abf	18	120	2	-60.0 to 130.0	10	141126_10DIV_10kPa1c2	141126	10	10 kPa	1	2	9	141126_10DIV_10 kPa1c2_0009.abf
141126_10DIV_10kPa1c2_0009.abf	16	100	3	-60.0 to 130.0	15	141126_10DIV_10kPa1c2	141126	10	10 kPa	1	2	9	141126_10DIV_10 kPa1c2_0009.abf
141126_10DIV_10kPa1c2_0009.abf	17	110	2	-60.0 to 130.0	10	141126_10DIV_10kPa1c2	141126	10	10 kPa	1	2	9	141126_10DIV_10 kPa1c2_0009.abf
141126_10DIV_10kPa1c2_0009.abf	15	90	1	-60.0 to 130.0	5	141126_10DIV_10kPa1c2	141126	10	10 kPa	1	2	9	141126_10DIV_10 kPa1c2_0009.abf
141126_10DIV_10kPa1c2_0009.abf	14	80	2	-60.0 to 130.0	10	141126_10DIV_10kPa1c2	141126	10	10 kPa	1	2	9	141126_10DIV_10 kPa1c2_0009.abf
141126_10DIV_10kPa1c2_0009.abf	11	50	2	-60.0 to 130.0	10	141126_10DIV_10kPa1c2	141126	10	10 kPa	1	2	9	141126_10DIV_10 kPa1c2_0009.abf
141126_10DIV_10kPa1c2_0009.abf	10	40	1	-60.0 to 130.0	5	141126_10DIV_10kPa1c2	141126	10	10 kPa	1	2	9	141126_10DIV_10 kPa1c2_0009.abf
141126_10DIV_10kPa1c2_0009.abf	13	70	2	-60.0 to 130.0	10	141126_10DIV_10kPa1c2	141126	10	10 kPa	1	2	9	141126_10DIV_10 kPa1c2_0009.abf
141126_10DIV_10kPa1c2_0009.abf	12	60	2	-60.0 to 130.0	10	141126_10DIV_10kPa1c2	141126	10	10 kPa	1	2	9	141126_10DIV_10 kPa1c2_0009.abf
141126_10DIV_10kPa1c2_0009.abf	7	10	1	-60.0 to 130.0	5	141126_10DIV_10kPa1c2	141126	10	10 kPa	1	2	9	141126_10DIV_10 kPa1c2_0009.abf
141126_10DIV_10kPa1c2_0009.abf	6	0	0	-60.0 to 130.0	0	141126_10DIV_10kPa1c2	141126	10	10 kPa	1	2	9	141126_10DIV_10 kPa1c2_0009.abf
141126_10DIV_10kPa1c2_0009.abf	9	30	2	-60.0 to 130.0	10	141126_10DIV_10kPa1c2	141126	10	10 kPa	1	2	9	141126_10DIV_10 kPa1c2_0009.abf
141126_10DIV_10kPa1c2_0009.abf	8	20	1	-60.0 to 130.0	5	141126_10DIV_10kPa1c2	141126	10	10 kPa	1	2	9	141126_10DIV_10 kPa1c2_0009.abf

## Sheet: figure-3b-and-SI-figure-10-curr
Measurement ID	Filename	Voltage, mV	InterpolatedMembraneC	InterpolatedSeriesR	Type	Current, pA	Current density, pA/pF	date	Stiffness	div	Condition	dish	dish id	cell	Type--Stiffness	Type--Condition
20250415_100Pa_DIV7_H2_D1S4_C3	20250415_100Pa_DIV7_H2_D1S4_C3_0001.abf	-120	21.3297	27.7023	INa	-43.6401	-2.04598	20250415	0.1kPa	DIV7	P1 KD	D1S4	20250415-DIV7-100Pa-D1S4	C3	INa 0.1kPa	INa P1 KD
20250415_100Pa_DIV7_H2_D1S4_C3	20250415_100Pa_DIV7_H2_D1S4_C3_0001.abf	-110	21.3297	27.7023	IKa	50.354	2.36075	20250415	0.1kPa	DIV7	P1 KD	D1S4	20250415-DIV7-100Pa-D1S4	C3	IKa 0.1kPa	IKa P1 KD
20250415_100Pa_DIV7_H2_D1S4_C3	20250415_100Pa_DIV7_H2_D1S4_C3_0001.abf	-100	21.3297	27.7023	IKa	48.5229	2.2749	20250415	0.1kPa	DIV7	P1 KD	D1S4	20250415-DIV7-100Pa-D1S4	C3	IKa 0.1kPa	IKa P1 KD
20250415_100Pa_DIV7_H2_D1S4_C3	20250415_100Pa_DIV7_H2_D1S4_C3_0001.abf	-90	21.3297	27.7023	IKa	58.5937	2.74705	20250415	0.1kPa	DIV7	P1 KD	D1S4	20250415-DIV7-100Pa-D1S4	C3	IKa 0.1kPa	IKa P1 KD
20250415_100Pa_DIV7_H2_D1S4_C3	20250415_100Pa_DIV7_H2_D1S4_C3_0001.abf	-80	21.3297	27.7023	IKa	53.7109	2.51813	20250415	0.1kPa	DIV7	P1 KD	D1S4	20250415-DIV7-100Pa-D1S4	C3	IKa 0.1kPa	IKa P1 KD
20250415_100Pa_DIV7_H2_D1S4_C3	20250415_100Pa_DIV7_H2_D1S4_C3_0001.abf	-70	21.3297	27.7023	IKa	59.5093	2.78997	20250415	0.1kPa	DIV7	P1 KD	D1S4	20250415-DIV7-100Pa-D1S4	C3	IKa 0.1kPa	IKa P1 KD
20250415_100Pa_DIV7_H2_D1S4_C3	20250415_100Pa_DIV7_H2_D1S4_C3_0001.abf	-60	21.3297	27.7023	IKa	59.2041	2.77567	20250415	0.1kPa	DIV7	P1 KD	D1S4	20250415-DIV7-100Pa-D1S4	C3	IKa 0.1kPa	IKa P1 KD
20250415_100Pa_DIV7_H2_D1S4_C3	20250415_100Pa_DIV7_H2_D1S4_C3_0001.abf	-50	21.3297	27.7023	IKa	45.4712	2.13183	20250415	0.1kPa	DIV7	P1 KD	D1S4	20250415-DIV7-100Pa-D1S4	C3	IKa 0.1kPa	IKa P1 KD
20250415_100Pa_DIV7_H2_D1S4_C3	20250415_100Pa_DIV7_H2_D1S4_C3_0001.abf	-120	21.3297	27.7023	IKa	64.6973	3.0332	20250415	0.1kPa	DIV7	P1 KD	D1S4	20250415-DIV7-100Pa-D1S4	C3	IKa 0.1kPa	IKa P1 KD
20250415_100Pa_DIV7_H2_D1S4_C3	20250415_100Pa_DIV7_H2_D1S4_C3_0001.abf	-40	21.3297	27.7023	IKa	58.8989	2.76136	20250415	0.1kPa	DIV7	P1 KD	D1S4	20250415-DIV7-100Pa-D1S4	C3	IKa 0.1kPa	IKa P1 KD
20250415_100Pa_DIV7_H2_D1S4_C3	20250415_100Pa_DIV7_H2_D1S4_C3_0001.abf	-20	21.3297	27.7023	IKa	287.476	13.4777	20250415	0.1kPa	DIV7	P1 KD	D1S4	20250415-DIV7-100Pa-D1S4	C3	IKa 0.1kPa	IKa P1 KD
20250415_100Pa_DIV7_H2_D1S4_C3	20250415_100Pa_DIV7_H2_D1S4_C3_0001.abf	-10	21.3297	27.7023	IKa	575.867	26.9984	20250415	0.1kPa	DIV7	P1 KD	D1S4	20250415-DIV7-100Pa-D1S4	C3	IKa 0.1kPa	IKa P1 KD
20250415_100Pa_DIV7_H2_D1S4_C3	20250415_100Pa_DIV7_H2_D1S4_C3_0001.abf	0	21.3297	27.7023	IKa	805.664	37.7719	20250415	0.1kPa	DIV7	P1 KD	D1S4	20250415-DIV7-100Pa-D1S4	C3	IKa 0.1kPa	IKa P1 KD
20250415_100Pa_DIV7_H2_D1S4_C3	20250415_100Pa_DIV7_H2_D1S4_C3_0001.abf	10	21.3297	27.7023	IKa	1006.47	47.1863	20250415	0.1kPa	DIV7	P1 KD	D1S4	20250415-DIV7-100Pa-D1S4	C3	IKa 0.1kPa	IKa P1 KD
20250415_100Pa_DIV7_H2_D1S4_C3	20250415_100Pa_DIV7_H2_D1S4_C3_0001.abf	20	21.3297	27.7023	IKa	1225.59	57.4591	20250415	0.1kPa	DIV7	P1 KD	D1S4	20250415-DIV7-100Pa-D1S4	C3	IKa 0.1kPa	IKa P1 KD
20250415_100Pa_DIV7_H2_D1S4_C3	20250415_100Pa_DIV7_H2_D1S4_C3_0001.abf	30	21.3297	27.7023	IKa	1436.77	67.36	20250415	0.1kPa	DIV7	P1 KD	D1S4	20250415-DIV7-100Pa-D1S4	C3	IKa 0.1kPa	IKa P1 KD
20250415_100Pa_DIV7_H2_D1S4_C3	20250415_100Pa_DIV7_H2_D1S4_C3_0001.abf	40	21.3297	27.7023	IKa	1675.11	78.5342	20250415	0.1kPa	DIV7	P1 KD	D1S4	20250415-DIV7-100Pa-D1S4	C3	IKa 0.1kPa	IKa P1 KD
20250415_100Pa_DIV7_H2_D1S4_C3	20250415_100Pa_DIV7_H2_D1S4_C3_0001.abf	-30	21.3297	27.7023	IKa	115.967	5.43687	20250415	0.1kPa	DIV7	P1 KD	D1S4	20250415-DIV7-100Pa-D1S4	C3	IKa 0.1kPa	IKa P1 KD
20250415_100Pa_DIV7_H2_D1S4_C3	20250415_100Pa_DIV7_H2_D1S4_C3_0001.abf	50	21.3297	27.7023	IKa	1959.53	91.8688	20250415	0.1kPa	DIV7	P1 KD	D1S4	20250415-DIV7-100Pa-D1S4	C3	IKa 0.1kPa	IKa P1 KD
20250415_100Pa_DIV7_H2_D1S4_C3	20250415_100Pa_DIV7_H2_D1S4_C3_0001.abf	-120	21.3297	27.7023	IKdr	8.79133	0.412164	20250415	0.1kPa	DIV7	P1 KD	D1S4	20250415-DIV7-100Pa-D1S4	C3	IKdr 0.1kPa	IKdr P1 KD
20250415_100Pa_DIV7_H2_D1S4_C3	20250415_100Pa_DIV7_H2_D1S4_C3_0001.abf	-100	21.3297	27.7023	IKdr	-5.39042	-0.252719	20250415	0.1kPa	DIV7	P1 KD	D1S4	20250415-DIV7-100Pa-D1S4	C3	IKdr 0.1kPa	IKdr P1 KD
20250415_100Pa_DIV7_H2_D1S4_C3	20250415_100Pa_DIV7_H2_D1S4_C3_0001.abf	60	21.3297	27.7023	IKdr	1223.42	57.3577	20250415	0.1kPa	DIV7	P1 KD	D1S4	20250415-DIV7-100Pa-D1S4	C3	IKdr 0.1kPa	IKdr P1 KD
20250415_100Pa_DIV7_H2_D1S4_C3	20250415_100Pa_DIV7_H2_D1S4_C3_0001.abf	50	21.3297	27.7023	IKdr	1052.88	49.3622	20250415	0.1kPa	DIV7	P1 KD	D1S4	20250415-DIV7-100Pa-D1S4	C3	IKdr 0.1kPa	IKdr P1 KD
20250415_100Pa_DIV7_H2_D1S4_C3	20250415_100Pa_DIV7_H2_D1S4_C3_0001.abf	40	21.3297	27.7023	IKdr	775.843	36.3738	20250415	0.1kPa	DIV7	P1 KD	D1S4	20250415-DIV7-100Pa-D1S4	C3	IKdr 0.1kPa	IKdr P1 KD
20250415_100Pa_DIV7_H2_D1S4_C3	20250415_100Pa_DIV7_H2_D1S4_C3_0001.abf	30	21.3297	27.7023	IKdr	539.683	25.3019	20250415	0.1kPa	DIV7	P1 KD	D1S4	20250415-DIV7-100Pa-D1S4	C3	IKdr 0.1kPa	IKdr P1 KD
20250415_100Pa_DIV7_H2_D1S4_C3	20250415_100Pa_DIV7_H2_D1S4_C3_0001.abf	20	21.3297	27.7023	IKdr	311.09	14.5848	20250415	0.1kPa	DIV7	P1 KD	D1S4	20250415-DIV7-100Pa-D1S4	C3	IKdr 0.1kPa	IKdr P1 KD
20250415_100Pa_DIV7_H2_D1S4_C3	20250415_100Pa_DIV7_H2_D1S4_C3_0001.abf	10	21.3297	27.7023	IKdr	112.099	5.25555	20250415	0.1kPa	DIV7	P1 KD	D1S4	20250415-DIV7-100Pa-D1S4	C3	IKdr 0.1kPa	IKdr P1 KD
20250415_100Pa_DIV7_H2_D1S4_C3	20250415_100Pa_DIV7_H2_D1S4_C3_0001.abf	0	21.3297	27.7023	IKdr	19.1364	0.897172	20250415	0.1kPa	DIV7	P1 KD	D1S4	20250415-DIV7-100Pa-D1S4	C3	IKdr 0.1kPa	IKdr P1 KD
20250415_100Pa_DIV7_H2_D1S4_C3	20250415_100Pa_DIV7_H2_D1S4_C3_0001.abf	-110	21.3297	27.7023	IKdr	-6.60372	-0.309602	20250415	0.1kPa	DIV7	P1 KD	D1S4	20250415-DIV7-100Pa-D1S4	C3	IKdr 0.1kPa	IKdr P1 KD
20250415_100Pa_DIV7_H2_D1S4_C3	20250415_100Pa_DIV7_H2_D1S4_C3_0001.abf	-10	21.3297	27.7023	IKdr	-0.442744	-0.0207572	20250415	0.1kPa	DIV7	P1 KD	D1S4	20250415-DIV7-100Pa-D1S4	C3	IKdr 0.1kPa	IKdr P1 KD
20250415_100Pa_DIV7_H2_D1S4_C3	20250415_100Pa_DIV7_H2_D1S4_C3_0001.abf	-30	21.3297	27.7023	IKdr	13.6206	0.638574	20250415	0.1kPa	DIV7	P1 KD	D1S4	20250415-DIV7-100Pa-D1S4	C3	IKdr 0.1kPa	IKdr P1 KD
20250415_100Pa_DIV7_H2_D1S4_C3	20250415_100Pa_DIV7_H2_D1S4_C3_0001.abf	-40	21.3297	27.7023	IKdr	-5.73783	-0.269007	20250415	0.1kPa	DIV7	P1 KD	D1S4	20250415-DIV7-100Pa-D1S4	C3	IKdr 0.1kPa	IKdr P1 KD
20250415_100Pa_DIV7_H2_D1S4_C3	20250415_100Pa_DIV7_H2_D1S4_C3_0001.abf	-50	21.3297	27.7023	IKdr	-10.6951	-0.501418	20250415	0.1kPa	DIV7	P1 KD	D1S4	20250415-DIV7-100Pa-D1S4	C3	IKdr 0.1kPa	IKdr P1 KD
20250415_100Pa_DIV7_H2_D1S4_C3	20250415_100Pa_DIV7_H2_D1S4_C3_0001.abf	-60	21.3297	27.7023	IKdr	-4.76266	-0.223288	20250415	0.1kPa	DIV7	P1 KD	D1S4	20250415-DIV7-100Pa-D1S4	C3	IKdr 0.1kPa	IKdr P1 KD
20250415_100Pa_DIV7_H2_D1S4_C3	20250415_100Pa_DIV7_H2_D1S4_C3_0001.abf	-70	21.3297	27.7023	IKdr	-1.99953	-0.0937441	20250415	0.1kPa	DIV7	P1 KD	D1S4	20250415-DIV7-100Pa-D1S4	C3	IKdr 0.1kPa	IKdr P1 KD
20250415_100Pa_DIV7_H2_D1S4_C3	20250415_100Pa_DIV7_H2_D1S4_C3_0001.abf	-80	21.3297	27.7023	IKdr	5.61201	0.263108	20250415	0.1kPa	DIV7	P1 KD	D1S4	20250415-DIV7-100Pa-D1S4	C3	IKdr 0.1kPa	IKdr P1 KD
20250415_100Pa_DIV7_H2_D1S4_C3	20250415_100Pa_DIV7_H2_D1S4_C3_0001.abf	-90	21.3297	27.7023	IKdr	-6.13181	-0.287478	20250415	0.1kPa	DIV7	P1 KD	D1S4	20250415-DIV7-100Pa-D1S4	C3	IKdr 0.1kPa	IKdr P1 KD
20250415_100Pa_DIV7_H2_D1S4_C3	20250415_100Pa_DIV7_H2_D1S4_C3_0001.abf	-20	21.3297	27.7023	IKdr	-7.5162	-0.352382	20250415	0.1kPa	DIV7	P1 KD	D1S4	20250415-DIV7-100Pa-D1S4	C3	IKdr 0.1kPa	IKdr P1 KD
20250415_100Pa_DIV7_H2_D1S4_C3	20250415_100Pa_DIV7_H2_D1S4_C3_0001.abf	70	21.3297	27.7023	IKdr	1398.3	65.5565	20250415	0.1kPa	DIV7	P1 KD	D1S4	20250415-DIV7-100Pa-D1S4	C3	IKdr 0.1kPa	IKdr P1 KD
20250415_100Pa_DIV7_H2_D1S4_C3	20250415_100Pa_DIV7_H2_D1S4_C3_0001.abf	60	21.3297	27.7023	IKa	2244.57	105.232	20250415	0.1kPa	DIV7	P1 KD	D1S4	20250415-DIV7-100Pa-D1S4	C3	IKa 0.1kPa	IKa P1 KD
20250415_100Pa_DIV7_H2_D1S4_C3	20250415_100Pa_DIV7_H2_D1S4_C3_0001.abf	60	21.3297	27.7023	INa	-555.42	-26.0398	20250415	0.1kPa	DIV7	P1 KD	D1S4	20250415-DIV7-100Pa-D1S4	C3	INa 0.1kPa	INa P1 KD
20250415_100Pa_DIV7_H2_D1S4_C3	20250415_100Pa_DIV7_H2_D1S4_C3_0001.abf	50	21.3297	27.7023	INa	-600.586	-28.1573	20250415	0.1kPa	DIV7	P1 KD	D1S4	20250415-DIV7-100Pa-D1S4	C3	INa 0.1kPa	INa P1 KD
20250415_100Pa_DIV7_H2_D1S4_C3	20250415_100Pa_DIV7_H2_D1S4_C3_0001.abf	40	21.3297	27.7023	INa	-644.226	-30.2033	20250415	0.1kPa	DIV7	P1 KD	D1S4	20250415-DIV7-100Pa-D1S4	C3	INa 0.1kPa	INa P1 KD
20250415_100Pa_DIV7_H2_D1S4_C3	20250415_100Pa_DIV7_H2_D1S4_C3_0001.abf	30	21.3297	27.7023	INa	-716.248	-33.5798	20250415	0.1kPa	DIV7	P1 KD	D1S4	20250415-DIV7-100Pa-D1S4	C3	INa 0.1kPa	INa P1 KD
20250415_100Pa_DIV7_H2_D1S4_C3	20250415_100Pa_DIV7_H2_D1S4_C3_0001.abf	20	21.3297	27.7023	INa	-783.081	-36.7132	20250415	0.1kPa	DIV7	P1 KD	D1S4	20250415-DIV7-100Pa-D1S4	C3	INa 0.1kPa	INa P1 KD
20250415_100Pa_DIV7_H2_D1S4_C3	20250415_100Pa_DIV7_H2_D1S4_C3_0001.abf	10	21.3297	27.7023	INa	-867.92	-40.6907	20250415	0.1kPa	DIV7	P1 KD	D1S4	20250415-DIV7-100Pa-D1S4	C3	INa 0.1kPa	INa P1 KD
20250415_100Pa_DIV7_H2_D1S4_C3	20250415_100Pa_DIV7_H2_D1S4_C3_0001.abf	0	21.3297	27.7023	INa	-894.775	-41.9498	20250415	0.1kPa	DIV7	P1 KD	D1S4	20250415-DIV7-100Pa-D1S4	C3	INa 0.1kPa	INa P1 KD
20250415_100Pa_DIV7_H2_D1S4_C3	20250415_100Pa_DIV7_H2_D1S4_C3_0001.abf	-10	21.3297	27.7023	INa	-703.125	-32.9646	20250415	0.1kPa	DIV7	P1 KD	D1S4	20250415-DIV7-100Pa-D1S4	C3	INa 0.1kPa	INa P1 KD
20250415_100Pa_DIV7_H2_D1S4_C3	20250415_100Pa_DIV7_H2_D1S4_C3_0001.abf	-20	21.3297	27.7023	INa	-177.612	-8.327	20250415	0.1kPa	DIV7	P1 KD	D1S4	20250415-DIV7-100Pa-D1S4	C3	INa 0.1kPa	INa P1 KD
20250415_100Pa_DIV7_H2_D1S4_C3	20250415_100Pa_DIV7_H2_D1S4_C3_0001.abf	-30	21.3297	27.7023	INa	-43.0298	-2.01737	20250415	0.1kPa	DIV7	P1 KD	D1S4	20250415-DIV7-100Pa-D1S4	C3	INa 0.1kPa	INa P1 KD
20250415_100Pa_DIV7_H2_D1S4_C3	20250415_100Pa_DIV7_H2_D1S4_C3_0001.abf	-40	21.3297	27.7023	INa	-63.4766	-2.97597	20250415	0.1kPa	DIV7	P1 KD	D1S4	20250415-DIV7-100Pa-D1S4	C3	INa 0.1kPa	INa P1 KD
20250415_100Pa_DIV7_H2_D1S4_C3	20250415_100Pa_DIV7_H2_D1S4_C3_0001.abf	-50	21.3297	27.7023	INa	-64.3921	-3.01889	20250415	0.1kPa	DIV7	P1 KD	D1S4	20250415-DIV7-100Pa-D1S4	C3	INa 0.1kPa	INa P1 KD
20250415_100Pa_DIV7_H2_D1S4_C3	20250415_100Pa_DIV7_H2_D1S4_C3_0001.abf	-60	21.3297	27.7023	INa	-63.1714	-2.96166	20250415	0.1kPa	DIV7	P1 KD	D1S4	20250415-DIV7-100Pa-D1S4	C3	INa 0.1kPa	INa P1 KD
20250415_100Pa_DIV7_H2_D1S4_C3	20250415_100Pa_DIV7_H2_D1S4_C3_0001.abf	-70	21.3297	27.7023	INa	-57.373	-2.68982	20250415	0.1kPa	DIV7	P1 KD	D1S4	20250415-DIV7-100Pa-D1S4	C3	INa 0.1kPa	INa P1 KD
20250415_100Pa_DIV7_H2_D1S4_C3	20250415_100Pa_DIV7_H2_D1S4_C3_0001.abf	-80	21.3297	27.7023	INa	-62.8662	-2.94736	20250415	0.1kPa	DIV7	P1 KD	D1S4	20250415-DIV7-100Pa-D1S4	C3	INa 0.1kPa	INa P1 KD
20250415_100Pa_DIV7_H2_D1S4_C3	20250415_100Pa_DIV7_H2_D1S4_C3_0001.abf	-90	21.3297	27.7023	INa	-54.9316	-2.57536	20250415	0.1kPa	DIV7	P1 KD	D1S4	20250415-DIV7-100Pa-D1S4	C3	INa 0.1kPa	INa P1 KD
20250415_100Pa_DIV7_H2_D1S4_C3	20250415_100Pa_DIV7_H2_D1S4_C3_0001.abf	-100	21.3297	27.7023	INa	-53.4058	-2.50382	20250415	0.1kPa	DIV7	P1 KD	D1S4	20250415-DIV7-100Pa-D1S4	C3	INa 0.1kPa	INa P1 KD
20250415_100Pa_DIV7_H2_D1S4_C3	20250415_100Pa_DIV7_H2_D1S4_C3_0001.abf	-110	21.3297	27.7023	INa	-66.5283	-3.11905	20250415	0.1kPa	DIV7	P1 KD	D1S4	20250415-DIV7-100Pa-D1S4	C3	INa 0.1kPa	INa P1 KD
20250415_100Pa_DIV7_H2_D1S4_C3	20250415_100Pa_DIV7_H2_D1S4_C3_0001.abf	70	21.3297	27.7023	INa	-513	-24.051	20250415	0.1kPa	DIV7	P1 KD	D1S4	20250415-DIV7-100Pa-D1S4	C3	INa 0.1kPa	INa P1 KD
20250415_100Pa_DIV7_H2_D1S4_C3	20250415_100Pa_DIV7_H2_D1S4_C3_0001.abf	70	21.3297	27.7023	IKa	2466.13	115.619	20250415	0.1kPa	DIV7	P1 KD	D1S4	20250415-DIV7-100Pa-D1S4	C3	IKa 0.1kPa	IKa P1 KD
20250415_100Pa_DIV7_H2_D1S4_C4	20250415_100Pa_DIV7_H2_D1S4_C4_0001.abf	-120	20.2615	28.3057	IKa	68.9697	3.40398	20250415	0.1kPa	DIV7	P1 KD	D1S4	20250415-DIV7-100Pa-D1S4	C4	IKa 0.1kPa	IKa P1 KD
20250415_100Pa_DIV7_H2_D1S4_C4	20250415_100Pa_DIV7_H2_D1S4_C4_0001.abf	40	20.2615	28.3057	IKa	1037.9	51.2253	20250415	0.1kPa	DIV7	P1 KD	D1S4	20250415-DIV7-100Pa-D1S4	C4	IKa 0.1kPa	IKa P1 KD
20250415_100Pa_DIV7_H2_D1S4_C4	20250415_100Pa_DIV7_H2_D1S4_C4_0001.abf	-110	20.2615	28.3057	IKa	86.6699	4.27756	20250415	0.1kPa	DIV7	P1 KD	D1S4	20250415-DIV7-100Pa-D1S4	C4	IKa 0.1kPa	IKa P1 KD
20250415_100Pa_DIV7_H2_D1S4_C4	20250415_100Pa_DIV7_H2_D1S4_C4_0001.abf	-100	20.2615	28.3057	IKa	53.7109	2.65088	20250415	0.1kPa	DIV7	P1 KD	D1S4	20250415-DIV7-100Pa-D1S4	C4	IKa 0.1kPa	IKa P1 KD
20250415_100Pa_DIV7_H2_D1S4_C4	20250415_100Pa_DIV7_H2_D1S4_C4_0001.abf	-90	20.2615	28.3057	IKa	64.3921	3.17805	20250415	0.1kPa	DIV7	P1 KD	D1S4	20250415-DIV7-100Pa-D1S4	C4	IKa 0.1kPa	IKa P1 KD
20250415_100Pa_DIV7_H2_D1S4_C4	20250415_100Pa_DIV7_H2_D1S4_C4_0001.abf	-80	20.2615	28.3057	IKa	67.1387	3.31361	20250415	0.1kPa	DIV7	P1 KD	D1S4	20250415-DIV7-100Pa-D1S4	C4	IKa 0.1kPa	IKa P1 KD
20250415_100Pa_DIV7_H2_D1S4_C4	20250415_100Pa_DIV7_H2_D1S4_C4_0001.abf	-70	20.2615	28.3057	IKa	56.1523	2.77138	20250415	0.1kPa	DIV7	P1 KD	D1S4	20250415-DIV7-100Pa-D1S4	C4	IKa 0.1kPa	IKa P1 KD
20250415_100Pa_DIV7_H2_D1S4_C4	20250415_100Pa_DIV7_H2_D1S4_C4_0001.abf	-60	20.2615	28.3057	IKa	29.2969	1.44594	20250415	0.1kPa	DIV7	P1 KD	D1S4	20250415-DIV7-100Pa-D1S4	C4	IKa 0.1kPa	IKa P1 KD
20250415_100Pa_DIV7_H2_D1S4_C4	20250415_100Pa_DIV7_H2_D1S4_C4_0001.abf	-50	20.2615	28.3057	IKa	65.3076	3.22323	20250415	0.1kPa	DIV7	P1 KD	D1S4	20250415-DIV7-100Pa-D1S4	C4	IKa 0.1kPa	IKa P1 KD
20250415_100Pa_DIV7_H2_D1S4_C4	20250415_100Pa_DIV7_H2_D1S4_C4_0001.abf	-40	20.2615	28.3057	IKa	80.8716	3.99139	20250415	0.1kPa	DIV7	P1 KD	D1S4	20250415-DIV7-100Pa-D1S4	C4	IKa 0.1kPa	IKa P1 KD
20250415_100Pa_DIV7_H2_D1S4_C4	20250415_100Pa_DIV7_H2_D1S4_C4_0001.abf	-30	20.2615	28.3057	IKa	89.1113	4.39806	20250415	0.1kPa	DIV7	P1 KD	D1S4	20250415-DIV7-100Pa-D1S4	C4	IKa 0.1kPa	IKa P1 KD
20250415_100Pa_DIV7_H2_D1S4_C4	20250415_100Pa_DIV7_H2_D1S4_C4_0001.abf	-20	20.2615	28.3057	IKa	167.236	8.25389	20250415	0.1kPa	DIV7	P1 KD	D1S4	20250415-DIV7-100Pa-D1S4	C4	IKa 0.1kPa	IKa P1 KD
20250415_100Pa_DIV7_H2_D1S4_C4	20250415_100Pa_DIV7_H2_D1S4_C4_0001.abf	-10	20.2615	28.3057	IKa	283.203	13.9774	20250415	0.1kPa	DIV7	P1 KD	D1S4	20250415-DIV7-100Pa-D1S4	C4	IKa 0.1kPa	IKa P1 KD
20250415_100Pa_DIV7_H2_D1S4_C4	20250415_100Pa_DIV7_H2_D1S4_C4_0001.abf	0	20.2615	28.3057	IKa	460.51	22.7283	20250415	0.1kPa	DIV7	P1 KD	D1S4	20250415-DIV7-100Pa-D1S4	C4	IKa 0.1kPa	IKa P1 KD
20250415_100Pa_DIV7_H2_D1S4_C4	20250415_100Pa_DIV7_H2_D1S4_C4_0001.abf	10	20.2615	28.3057	IKa	591.431	29.1899	20250415	0.1kPa	DIV7	P1 KD	D1S4	20250415-DIV7-100Pa-D1S4	C4	IKa 0.1kPa	IKa P1 KD
20250415_100Pa_DIV7_H2_D1S4_C4	20250415_100Pa_DIV7_H2_D1S4_C4_0001.abf	20	20.2615	28.3057	IKa	747.986	36.9166	20250415	0.1kPa	DIV7	P1 KD	D1S4	20250415-DIV7-100Pa-D1S4	C4	IKa 0.1kPa	IKa P1 KD
20250415_100Pa_DIV7_H2_D1S4_C4	20250415_100Pa_DIV7_H2_D1S4_C4_0001.abf	30	20.2615	28.3057	IKa	885.315	43.6944	20250415	0.1kPa	DIV7	P1 KD	D1S4	20250415-DIV7-100Pa-D1S4	C4	IKa 0.1kPa	IKa P1 KD
20250415_100Pa_DIV7_H2_D1S4_C4	20250415_100Pa_DIV7_H2_D1S4_C4_0001.abf	50	20.2615	28.3057	IKa	1176.15	58.0484	20250415	0.1kPa	DIV7	P1 KD	D1S4	20250415-DIV7-100Pa-D1S4	C4	IKa 0.1kPa	IKa P1 KD
20250415_100Pa_DIV7_H2_D1S4_C4	20250415_100Pa_DIV7_H2_D1S4_C4_0001.abf	-120	20.2615	28.3057	IKdr	10.5793	0.522137	20250415	0.1kPa	DIV7	P1 KD	D1S4	20250415-DIV7-100Pa-D1S4	C4	IKdr 0.1kPa	IKdr P1 KD
20250415_100Pa_DIV7_H2_D1S4_C4	20250415_100Pa_DIV7_H2_D1S4_C4_0001.abf	-20	20.2615	28.3057	IKdr	0.844566	0.0416833	20250415	0.1kPa	DIV7	P1 KD	D1S4	20250415-DIV7-100Pa-D1S4	C4	IKdr 0.1kPa	IKdr P1 KD
20250415_100Pa_DIV7_H2_D1S4_C4	20250415_100Pa_DIV7_H2_D1S4_C4_0001.abf	-100	20.2615	28.3057	IKdr	2.87153	0.141723	20250415	0.1kPa	DIV7	P1 KD	D1S4	20250415-DIV7-100Pa-D1S4	C4	IKdr 0.1kPa	IKdr P1 KD
20250415_100Pa_DIV7_H2_D1S4_C4	20250415_100Pa_DIV7_H2_D1S4_C4_0001.abf	60	20.2615	28.3057	INa	-80.5664	-3.97633	20250415	0.1kPa	DIV7	P1 KD	D1S4	20250415-DIV7-100Pa-D1S4	C4	INa 0.1kPa	INa P1 KD
20250415_100Pa_DIV7_H2_D1S4_C4	20250415_100Pa_DIV7_H2_D1S4_C4_0001.abf	50	20.2615	28.3057	INa	-85.144	-4.20225	20250415	0.1kPa	DIV7	P1 KD	D1S4	20250415-DIV7-100Pa-D1S4	C4	INa 0.1kPa	INa P1 KD
20250415_100Pa_DIV7_H2_D1S4_C4	20250415_100Pa_DIV7_H2_D1S4_C4_0001.abf	40	20.2615	28.3057	INa	-71.7163	-3.53953	20250415	0.1kPa	DIV7	P1 KD	D1S4	20250415-DIV7-100Pa-D1S4	C4	INa 0.1kPa	INa P1 KD
20250415_100Pa_DIV7_H2_D1S4_C4	20250415_100Pa_DIV7_H2_D1S4_C4_0001.abf	30	20.2615	28.3057	INa	-102.539	-5.06078	20250415	0.1kPa	DIV7	P1 KD	D1S4	20250415-DIV7-100Pa-D1S4	C4	INa 0.1kPa	INa P1 KD
20250415_100Pa_DIV7_H2_D1S4_C4	20250415_100Pa_DIV7_H2_D1S4_C4_0001.abf	20	20.2615	28.3057	INa	-111.084	-5.48251	20250415	0.1kPa	DIV7	P1 KD	D1S4	20250415-DIV7-100Pa-D1S4	C4	INa 0.1kPa	INa P1 KD
20250415_100Pa_DIV7_H2_D1S4_C4	20250415_100Pa_DIV7_H2_D1S4_C4_0001.abf	10	20.2615	28.3057	INa	-154.114	-7.60623	20250415	0.1kPa	DIV7	P1 KD	D1S4	20250415-DIV7-100Pa-D1S4	C4	INa 0.1kPa	INa P1 KD
20250415_100Pa_DIV7_H2_D1S4_C4	20250415_100Pa_DIV7_H2_D1S4_C4_0001.abf	0	20.2615	28.3057	INa	-162.048	-7.99784	20250415	0.1kPa	DIV7	P1 KD	D1S4	20250415-DIV7-100Pa-D1S4	C4	INa 0.1kPa	INa P1 KD
20250415_100Pa_DIV7_H2_D1S4_C4	20250415_100Pa_DIV7_H2_D1S4_C4_0001.abf	-10	20.2615	28.3057	INa	-146.179	-7.21462	20250415	0.1kPa	DIV7	P1 KD	D1S4	20250415-DIV7-100Pa-D1S4	C4	INa 0.1kPa	INa P1 KD
20250415_100Pa_DIV7_H2_D1S4_C4	20250415_100Pa_DIV7_H2_D1S4_C4_0001.abf	-20	20.2615	28.3057	INa	-154.724	-7.63636	20250415	0.1kPa	DIV7	P1 KD	D1S4	20250415-DIV7-100Pa-D1S4	C4	INa 0.1kPa	INa P1 KD
20250415_100Pa_DIV7_H2_D1S4_C4	20250415_100Pa_DIV7_H2_D1S4_C4_0001.abf	-30	20.2615	28.3057	INa	-52.7954	-2.6057	20250415	0.1kPa	DIV7	P1 KD	D1S4	20250415-DIV7-100Pa-D1S4	C4	INa 0.1kPa	INa P1 KD
20250415_100Pa_DIV7_H2_D1S4_C4	20250415_100Pa_DIV7_H2_D1S4_C4_0001.abf	-40	20.2615	28.3057	INa	-46.9971	-2.31952	20250415	0.1kPa	DIV7	P1 KD	D1S4	20250415-DIV7-100Pa-D1S4	C4	INa 0.1kPa	INa P1 KD
20250415_100Pa_DIV7_H2_D1S4_C4	20250415_100Pa_DIV7_H2_D1S4_C4_0001.abf	-50	20.2615	28.3057	INa	-65.0024	-3.20817	20250415	0.1kPa	DIV7	P1 KD	D1S4	20250415-DIV7-100Pa-D1S4	C4	INa 0.1kPa	INa P1 KD
20250415_100Pa_DIV7_H2_D1S4_C4	20250415_100Pa_DIV7_H2_D1S4_C4_0001.abf	-60	20.2615	28.3057	INa	-88.8061	-4.383	20250415	0.1kPa	DIV7	P1 KD	D1S4	20250415-DIV7-100Pa-D1S4	C4	INa 0.1kPa	INa P1 KD
20250415_100Pa_DIV7_H2_D1S4_C4	20250415_100Pa_DIV7_H2_D1S4_C4_0001.abf	-70	20.2615	28.3057	INa	-72.0215	-3.5546	20250415	0.1kPa	DIV7	P1 KD	D1S4	20250415-DIV7-100Pa-D1S4	C4	INa 0.1kPa	INa P1 KD
20250415_100Pa_DIV7_H2_D1S4_C4	20250415_100Pa_DIV7_H2_D1S4_C4_0001.abf	-80	20.2615	28.3057	INa	-56.4575	-2.78644	20250415	0.1kPa	DIV7	P1 KD	D1S4	20250415-DIV7-100Pa-D1S4	C4	INa 0.1kPa	INa P1 KD
20250415_100Pa_DIV7_H2_D1S4_C4	20250415_100Pa_DIV7_H2_D1S4_C4_0001.abf	-90	20.2615	28.3057	INa	-77.5146	-3.82571	20250415	0.1kPa	DIV7	P1 KD	D1S4	20250415-DIV7-100Pa-D1S4	C4	INa 0.1kPa	INa P1 KD
20250415_100Pa_DIV7_H2_D1S4_C4	20250415_100Pa_DIV7_H2_D1S4_C4_0001.abf	-100	20.2615	28.3057	INa	-72.3267	-3.56966	20250415	0.1kPa	DIV7	P1 KD	D1S4	20250415-DIV7-100Pa-D1S4	C4	INa 0.1kPa	INa P1 KD
20250415_100Pa_DIV7_H2_D1S4_C4	20250415_100Pa_DIV7_H2_D1S4_C4_0001.abf	-110	20.2615	28.3057	INa	-51.2695	-2.53039	20250415	0.1kPa	DIV7	P1 KD	D1S4	20250415-DIV7-100Pa-D1S4	C4	INa 0.1kPa	INa P1 KD
20250415_100Pa_DIV7_H2_D1S4_C4	20250415_100Pa_DIV7_H2_D1S4_C4_0001.abf	-120	20.2615	28.3057	INa	-44.5557	-2.19903	20250415	0.1kPa	DIV7	P1 KD	D1S4	20250415-DIV7-100Pa-D1S4	C4	INa 0.1kPa	INa P1 KD
20250415_100Pa_DIV7_H2_D1S4_C4	20250415_100Pa_DIV7_H2_D1S4_C4_0001.abf	70	20.2615	28.3057	INa	-85.144	-4.20225	20250415	0.1kPa	DIV7	P1 KD	D1S4	20250415-DIV7-100Pa-D1S4	C4	INa 0.1kPa	INa P1 KD
20250415_100Pa_DIV7_H2_D1S4_C4	20250415_100Pa_DIV7_H2_D1S4_C4_0001.abf	-110	20.2615	28.3057	IKdr	-0.601209	-0.0296725	20250415	0.1kPa	DIV7	P1 KD	D1S4	20250415-DIV7-100Pa-D1S4	C4	IKdr 0.1kPa	IKdr P1 KD
20250415_100Pa_DIV7_H2_D1S4_C4	20250415_100Pa_DIV7_H2_D1S4_C4_0001.abf	70	20.2615	28.3057	IKa	1426.39	70.3991	20250415	0.1kPa	DIV7	P1 KD	D1S4	20250415-DIV7-100Pa-D1S4	C4	IKa 0.1kPa	IKa P1 KD
20250415_100Pa_DIV7_H2_D1S4_C4	20250415_100Pa_DIV7_H2_D1S4_C4_0001.abf	70	20.2615	28.3057	IKdr	526.265	25.9736	20250415	0.1kPa	DIV7	P1 KD	D1S4	20250415-DIV7-100Pa-D1S4	C4	IKdr 0.1kPa	IKdr P1 KD
20250415_100Pa_DIV7_H2_D1S4_C4	20250415_100Pa_DIV7_H2_D1S4_C4_0001.abf	50	20.2615	28.3057	IKdr	422.014	20.8284	20250415	0.1kPa	DIV7	P1 KD	D1S4	20250415-DIV7-100Pa-D1S4	C4	IKdr 0.1kPa	IKdr P1 KD
20250415_100Pa_DIV7_H2_D1S4_C4	20250415_100Pa_DIV7_H2_D1S4_C4_0001.abf	40	20.2615	28.3057	IKdr	362.865	17.9091	20250415	0.1kPa	DIV7	P1 KD	D1S4	20250415-DIV7-100Pa-D1S4	C4	IKdr 0.1kPa	IKdr P1 KD
20250415_100Pa_DIV7_H2_D1S4_C4	20250415_100Pa_DIV7_H2_D1S4_C4_0001.abf	30	20.2615	28.3057	IKdr	306.605	15.1324	20250415	0.1kPa	DIV7	P1 KD	D1S4	20250415-DIV7-100Pa-D1S4	C4	IKdr 0.1kPa	IKdr P1 KD
20250415_100Pa_DIV7_H2_D1S4_C4	20250415_100Pa_DIV7_H2_D1S4_C4_0001.abf	20	20.2615	28.3057	IKdr	235.31	11.6136	20250415	0.1kPa	DIV7	P1 KD	D1S4	20250415-DIV7-100Pa-D1S4	C4	IKdr 0.1kPa	IKdr P1 KD
20250415_100Pa_DIV7_H2_D1S4_C4	20250415_100Pa_DIV7_H2_D1S4_C4_0001.abf	10	20.2615	28.3057	IKdr	125.616	6.19972	20250415	0.1kPa	DIV7	P1 KD	D1S4	20250415-DIV7-100Pa-D1S4	C4	IKdr 0.1kPa	IKdr P1 KD
20250415_100Pa_DIV7_H2_D1S4_C4	20250415_100Pa_DIV7_H2_D1S4_C4_0001.abf	0	20.2615	28.3057	IKdr	66.2985	3.27214	20250415	0.1kPa	DIV7	P1 KD	D1S4	20250415-DIV7-100Pa-D1S4	C4	IKdr 0.1kPa	IKdr P1 KD
20250415_100Pa_DIV7_H2_D1S4_C4	20250415_100Pa_DIV7_H2_D1S4_C4_0001.abf	-10	20.2615	28.3057	IKdr	30.0296	1.4821	20250415	0.1kPa	DIV7	P1 KD	D1S4	20250415-DIV7-100Pa-D1S4	C4	IKdr 0.1kPa	IKdr P1 KD
20250415_100Pa_DIV7_H2_D1S4_C4	20250415_100Pa_DIV7_H2_D1S4_C4_0001.abf	60	20.2615	28.3057	IKa	1325.68	65.4287	20250415	0.1kPa	DIV7	P1 KD	D1S4	20250415-DIV7-100Pa-D1S4	C4	IKa 0.1kPa	IKa P1 KD
20250415_100Pa_DIV7_H2_D1S4_C4	20250415_100Pa_DIV7_H2_D1S4_C4_0001.abf	-30	20.2615	28.3057	IKdr	-7.17794	-0.354265	20250415	0.1kPa	DIV7	P1 KD	D1S4	20250415-DIV7-100Pa-D1S4	C4	IKdr 0.1kPa	IKdr P1 KD
20250415_100Pa_DIV7_H2_D1S4_C4	20250415_100Pa_DIV7_H2_D1S4_C4_0001.abf	-40	20.2615	28.3057	IKdr	13.0986	0.646478	20250415	0.1kPa	DIV7	P1 KD	D1S4	20250415-DIV7-100Pa-D1S4	C4	IKdr 0.1kPa	IKdr P1 KD
20250415_100Pa_DIV7_H2_D1S4_C4	20250415_100Pa_DIV7_H2_D1S4_C4_0001.abf	-50	20.2615	28.3057	IKdr	-11.6489	-0.574928	20250415	0.1kPa	DIV7	P1 KD	D1S4	20250415-DIV7-100Pa-D1S4	C4	IKdr 0.1kPa	IKdr P1 KD
20250415_100Pa_DIV7_H2_D1S4_C4	20250415_100Pa_DIV7_H2_D1S4_C4_0001.abf	-60	20.2615	28.3057	IKdr	-15.4882	-0.764416	20250415	0.1kPa	DIV7	P1 KD	D1S4	20250415-DIV7-100Pa-D1S4	C4	IKdr 0.1kPa	IKdr P1 KD
20250415_100Pa_DIV7_H2_D1S4_C4	20250415_100Pa_DIV7_H2_D1S4_C4_0001.abf	-70	20.2615	28.3057	IKdr	1.15801	0.0571534	20250415	0.1kPa	DIV7	P1 KD	D1S4	20250415-DIV7-100Pa-D1S4	C4	IKdr 0.1kPa	IKdr P1 KD
20250415_100Pa_DIV7_H2_D1S4_C4	20250415_100Pa_DIV7_H2_D1S4_C4_0001.abf	-80	20.2615	28.3057	IKdr	16.7868	0.828509	20250415	0.1kPa	DIV7	P1 KD	D1S4	20250415-DIV7-100Pa-D1S4	C4	IKdr 0.1kPa	IKdr P1 KD
20250415_100Pa_DIV7_H2_D1S4_C4	20250415_100Pa_DIV7_H2_D1S4_C4_0001.abf	-90	20.2615	28.3057	IKdr	-22.9779	-1.13406	20250415	0.1kPa	DIV7	P1 KD	D1S4	20250415-DIV7-100Pa-D1S4	C4	IKdr 0.1kPa	IKdr P1 KD
20250415_100Pa_DIV7_H2_D1S4_C4	20250415_100Pa_DIV7_H2_D1S4_C4_0001.abf	60	20.2615	28.3057	IKdr	475.639	23.475	20250415	0.1kPa	DIV7	P1 KD	D1S4	20250415-DIV7-100Pa-D1S4	C4	IKdr 0.1kPa	IKdr P1 KD
20250415_100Pa_DIV7_H2_D1S4_C5	20250415_100Pa_DIV7_H2_D1S4_C5_0001.abf	-80	33.8852	19.0624	IKdr	-5.39434	-0.159194	20250415	0.1kPa	DIV7	P1 KD	D1S4	20250415-DIV7-100Pa-D1S4	C5	IKdr 0.1kPa	IKdr P1 KD
20250415_100Pa_DIV7_H2_D1S4_C5	20250415_100Pa_DIV7_H2_D1S4_C5_0001.abf	-70	33.8852	19.0624	IKdr	8.34815	0.246365	20250415	0.1kPa	DIV7	P1 KD	D1S4	20250415-DIV7-100Pa-D1S4	C5	IKdr 0.1kPa	IKdr P1 KD
20250415_100Pa_DIV7_H2_D1S4_C5	20250415_100Pa_DIV7_H2_D1S4_C5_0001.abf	-110	33.8852	19.0624	IKdr	-12.8004	-0.377758	20250415	0.1kPa	DIV7	P1 KD	D1S4	20250415-DIV7-100Pa-D1S4	C5	IKdr 0.1kPa	IKdr P1 KD
20250415_100Pa_DIV7_H2_D1S4_C5	20250415_100Pa_DIV7_H2_D1S4_C5_0001.abf	-60	33.8852	19.0624	IKdr	-38.5762	-1.13844	20250415	0.1kPa	DIV7	P1 KD	D1S4	20250415-DIV7-100Pa-D1S4	C5	IKdr 0.1kPa	IKdr P1 KD
20250415_100Pa_DIV7_H2_D1S4_C5	20250415_100Pa_DIV7_H2_D1S4_C5_0001.abf	-50	33.8852	19.0624	IKdr	13.5313	0.399329	20250415	0.1kPa	DIV7	P1 KD	D1S4	20250415-DIV7-100Pa-D1S4	C5	IKdr 0.1kPa	IKdr P1 KD
20250415_100Pa_DIV7_H2_D1S4_C5	20250415_100Pa_DIV7_H2_D1S4_C5_0001.abf	-40	33.8852	19.0624	IKdr	8.74387	0.258044	20250415	0.1kPa	DIV7	P1 KD	D1S4	20250415-DIV7-100Pa-D1S4	C5	IKdr 0.1kPa	IKdr P1 KD
20250415_100Pa_DIV7_H2_D1S4_C5	20250415_100Pa_DIV7_H2_D1S4_C5_0001.abf	-30	33.8852	19.0624	IKdr	33.3473	0.984125	20250415	0.1kPa	DIV7	P1 KD	D1S4	20250415-DIV7-100Pa-D1S4	C5	IKdr 0.1kPa	IKdr P1 KD
20250415_100Pa_DIV7_H2_D1S4_C5	20250415_100Pa_DIV7_H2_D1S4_C5_0001.abf	-20	33.8852	19.0624	IKdr	41.5113	1.22506	20250415	0.1kPa	DIV7	P1 KD	D1S4	20250415-DIV7-100Pa-D1S4	C5	IKdr 0.1kPa	IKdr P1 KD
20250415_100Pa_DIV7_H2_D1S4_C5	20250415_100Pa_DIV7_H2_D1S4_C5_0001.abf	-90	33.8852	19.0624	IKdr	8.37775	0.247239	20250415	0.1kPa	DIV7	P1 KD	D1S4	20250415-DIV7-100Pa-D1S4	C5	IKdr 0.1kPa	IKdr P1 KD
20250415_100Pa_DIV7_H2_D1S4_C5	20250415_100Pa_DIV7_H2_D1S4_C5_0001.abf	0	33.8852	19.0624	IKdr	196.089	5.78685	20250415	0.1kPa	DIV7	P1 KD	D1S4	20250415-DIV7-100Pa-D1S4	C5	IKdr 0.1kPa	IKdr P1 KD
20250415_100Pa_DIV7_H2_D1S4_C5	20250415_100Pa_DIV7_H2_D1S4_C5_0001.abf	10	33.8852	19.0624	IKdr	344.351	10.1623	20250415	0.1kPa	DIV7	P1 KD	D1S4	20250415-DIV7-100Pa-D1S4	C5	IKdr 0.1kPa	IKdr P1 KD
20250415_100Pa_DIV7_H2_D1S4_C5	20250415_100Pa_DIV7_H2_D1S4_C5_0001.abf	20	33.8852	19.0624	IKdr	539.351	15.917	20250415	0.1kPa	DIV7	P1 KD	D1S4	20250415-DIV7-100Pa-D1S4	C5	IKdr 0.1kPa	IKdr P1 KD
20250415_100Pa_DIV7_H2_D1S4_C5	20250415_100Pa_DIV7_H2_D1S4_C5_0001.abf	30	33.8852	19.0624	IKdr	731.805	21.5966	20250415	0.1kPa	DIV7	P1 KD	D1S4	20250415-DIV7-100Pa-D1S4	C5	IKdr 0.1kPa	IKdr P1 KD
20250415_100Pa_DIV7_H2_D1S4_C5	20250415_100Pa_DIV7_H2_D1S4_C5_0001.abf	40	33.8852	19.0624	IKdr	870.369	25.6858	20250415	0.1kPa	DIV7	P1 KD	D1S4	20250415-DIV7-100Pa-D1S4	C5	IKdr 0.1kPa	IKdr P1 KD
20250415_100Pa_DIV7_H2_D1S4_C5	20250415_100Pa_DIV7_H2_D1S4_C5_0001.abf	50	33.8852	19.0624	IKdr	951.764	28.0879	20250415	0.1kPa	DIV7	P1 KD	D1S4	20250415-DIV7-100Pa-D1S4	C5	IKdr 0.1kPa	IKdr P1 KD
20250415_100Pa_DIV7_H2_D1S4_C5	20250415_100Pa_DIV7_H2_D1S4_C5_0001.abf	60	33.8852	19.0624	IKdr	1087.2	32.0847	20250415	0.1kPa	DIV7	P1 KD	D1S4	20250415-DIV7-100Pa-D1S4	C5	IKdr 0.1kPa	IKdr P1 KD
20250415_100Pa_DIV7_H2_D1S4_C5	20250415_100Pa_DIV7_H2_D1S4_C5_0001.abf	70	33.8852	19.0624	IKdr	1165.21	34.3869	20250415	0.1kPa	DIV7	P1 KD	D1S4	20250415-DIV7-100Pa-D1S4	C5	IKdr 0.1kPa	IKdr P1 KD
20250415_100Pa_DIV7_H2_D1S4_C5	20250415_100Pa_DIV7_H2_D1S4_C5_0001.abf	-100	33.8852	19.0624	IKdr	-0.366124	-0.0108048	20250415	0.1kPa	DIV7	P1 KD	D1S4	20250415-DIV7-100Pa-D1S4	C5	IKdr 0.1kPa	IKdr P1 KD
20250415_100Pa_DIV7_H2_D1S4_C5	20250415_100Pa_DIV7_H2_D1S4_C5_0001.abf	-120	33.8852	19.0624	IKdr	-48.435	-1.42938	20250415	0.1kPa	DIV7	P1 KD	D1S4	20250415-DIV7-100Pa-D1S4	C5	IKdr 0.1kPa	IKdr P1 KD
20250415_100Pa_DIV7_H2_D1S4_C5	20250415_100Pa_DIV7_H2_D1S4_C5_0001.abf	-10	33.8852	19.0624	IKdr	113.606	3.35267	20250415	0.1kPa	DIV7	P1 KD	D1S4	20250415-DIV7-100Pa-D1S4	C5	IKdr 0.1kPa	IKdr P1 KD
20250415_100Pa_DIV7_H2_D1S4_C5	20250415_100Pa_DIV7_H2_D1S4_C5_0001.abf	-20	33.8852	19.0624	IKa	485.229	14.3198	20250415	0.1kPa	DIV7	P1 KD	D1S4	20250415-DIV7-100Pa-D1S4	C5	IKa 0.1kPa	IKa P1 KD
20250415_100Pa_DIV7_H2_D1S4_C5	20250415_100Pa_DIV7_H2_D1S4_C5_0001.abf	-110	33.8852	19.0624	IKa	71.7163	2.11645	20250415	0.1kPa	DIV7	P1 KD	D1S4	20250415-DIV7-100Pa-D1S4	C5	IKa 0.1kPa	IKa P1 KD
20250415_100Pa_DIV7_H2_D1S4_C5	20250415_100Pa_DIV7_H2_D1S4_C5_0001.abf	70	33.8852	19.0624	INa	-700.684	-20.6781	20250415	0.1kPa	DIV7	P1 KD	D1S4	20250415-DIV7-100Pa-D1S4	C5	INa 0.1kPa	INa P1 KD
20250415_100Pa_DIV7_H2_D1S4_C5	20250415_100Pa_DIV7_H2_D1S4_C5_0001.abf	60	33.8852	19.0624	INa	-741.882	-21.894	20250415	0.1kPa	DIV7	P1 KD	D1S4	20250415-DIV7-100Pa-D1S4	C5	INa 0.1kPa	INa P1 KD
20250415_100Pa_DIV7_H2_D1S4_C5	20250415_100Pa_DIV7_H2_D1S4_C5_0001.abf	50	33.8852	19.0624	INa	-880.737	-25.9918	20250415	0.1kPa	DIV7	P1 KD	D1S4	20250415-DIV7-100Pa-D1S4	C5	INa 0.1kPa	INa P1 KD
20250415_100Pa_DIV7_H2_D1S4_C5	20250415_100Pa_DIV7_H2_D1S4_C5_0001.abf	40	33.8852	19.0624	INa	-897.217	-26.4781	20250415	0.1kPa	DIV7	P1 KD	D1S4	20250415-DIV7-100Pa-D1S4	C5	INa 0.1kPa	INa P1 KD
20250415_100Pa_DIV7_H2_D1S4_C5	20250415_100Pa_DIV7_H2_D1S4_C5_0001.abf	30	33.8852	19.0624	INa	-999.145	-29.4862	20250415	0.1kPa	DIV7	P1 KD	D1S4	20250415-DIV7-100Pa-D1S4	C5	INa 0.1kPa	INa P1 KD
20250415_100Pa_DIV7_H2_D1S4_C5	20250415_100Pa_DIV7_H2_D1S4_C5_0001.abf	20	33.8852	19.0624	INa	-1114.2	-32.8815	20250415	0.1kPa	DIV7	P1 KD	D1S4	20250415-DIV7-100Pa-D1S4	C5	INa 0.1kPa	INa P1 KD
20250415_100Pa_DIV7_H2_D1S4_C5	20250415_100Pa_DIV7_H2_D1S4_C5_0001.abf	10	33.8852	19.0624	INa	-1222.23	-36.0697	20250415	0.1kPa	DIV7	P1 KD	D1S4	20250415-DIV7-100Pa-D1S4	C5	INa 0.1kPa	INa P1 KD
20250415_100Pa_DIV7_H2_D1S4_C5	20250415_100Pa_DIV7_H2_D1S4_C5_0001.abf	0	33.8852	19.0624	INa	-1177.98	-34.7638	20250415	0.1kPa	DIV7	P1 KD	D1S4	20250415-DIV7-100Pa-D1S4	C5	INa 0.1kPa	INa P1 KD
20250415_100Pa_DIV7_H2_D1S4_C5	20250415_100Pa_DIV7_H2_D1S4_C5_0001.abf	-120	33.8852	19.0624	IKa	76.5991	2.26055	20250415	0.1kPa	DIV7	P1 KD	D1S4	20250415-DIV7-100Pa-D1S4	C5	IKa 0.1kPa	IKa P1 KD
20250415_100Pa_DIV7_H2_D1S4_C5	20250415_100Pa_DIV7_H2_D1S4_C5_0001.abf	-120	33.8852	19.0624	INa	-86.3647	-2.54874	20250415	0.1kPa	DIV7	P1 KD	D1S4	20250415-DIV7-100Pa-D1S4	C5	INa 0.1kPa	INa P1 KD
20250415_100Pa_DIV7_H2_D1S4_C5	20250415_100Pa_DIV7_H2_D1S4_C5_0001.abf	-100	33.8852	19.0624	INa	-74.4629	-2.1975	20250415	0.1kPa	DIV7	P1 KD	D1S4	20250415-DIV7-100Pa-D1S4	C5	INa 0.1kPa	INa P1 KD
20250415_100Pa_DIV7_H2_D1S4_C5	20250415_100Pa_DIV7_H2_D1S4_C5_0001.abf	-90	33.8852	19.0624	INa	-88.501	-2.61179	20250415	0.1kPa	DIV7	P1 KD	D1S4	20250415-DIV7-100Pa-D1S4	C5	INa 0.1kPa	INa P1 KD
20250415_100Pa_DIV7_H2_D1S4_C5	20250415_100Pa_DIV7_H2_D1S4_C5_0001.abf	-80	33.8852	19.0624	INa	-65.3076	-1.92732	20250415	0.1kPa	DIV7	P1 KD	D1S4	20250415-DIV7-100Pa-D1S4	C5	INa 0.1kPa	INa P1 KD
20250415_100Pa_DIV7_H2_D1S4_C5	20250415_100Pa_DIV7_H2_D1S4_C5_0001.abf	-70	33.8852	19.0624	INa	-66.5283	-1.96334	20250415	0.1kPa	DIV7	P1 KD	D1S4	20250415-DIV7-100Pa-D1S4	C5	INa 0.1kPa	INa P1 KD
20250415_100Pa_DIV7_H2_D1S4_C5	20250415_100Pa_DIV7_H2_D1S4_C5_0001.abf	-60	33.8852	19.0624	INa	-126.648	-3.73756	20250415	0.1kPa	DIV7	P1 KD	D1S4	20250415-DIV7-100Pa-D1S4	C5	INa 0.1kPa	INa P1 KD
20250415_100Pa_DIV7_H2_D1S4_C5	20250415_100Pa_DIV7_H2_D1S4_C5_0001.abf	-50	33.8852	19.0624	INa	-65.918	-1.94533	20250415	0.1kPa	DIV7	P1 KD	D1S4	20250415-DIV7-100Pa-D1S4	C5	INa 0.1kPa	INa P1 KD
20250415_100Pa_DIV7_H2_D1S4_C5	20250415_100Pa_DIV7_H2_D1S4_C5_0001.abf	-40	33.8852	19.0624	INa	-67.749	-1.99937	20250415	0.1kPa	DIV7	P1 KD	D1S4	20250415-DIV7-100Pa-D1S4	C5	INa 0.1kPa	INa P1 KD
20250415_100Pa_DIV7_H2_D1S4_C5	20250415_100Pa_DIV7_H2_D1S4_C5_0001.abf	-30	33.8852	19.0624	INa	-474.243	-13.9956	20250415	0.1kPa	DIV7	P1 KD	D1S4	20250415-DIV7-100Pa-D1S4	C5	INa 0.1kPa	INa P1 KD
20250415_100Pa_DIV7_H2_D1S4_C5	20250415_100Pa_DIV7_H2_D1S4_C5_0001.abf	-110	33.8852	19.0624	INa	-77.5146	-2.28756	20250415	0.1kPa	DIV7	P1 KD	D1S4	20250415-DIV7-100Pa-D1S4	C5	INa 0.1kPa	INa P1 KD
20250415_100Pa_DIV7_H2_D1S4_C5	20250415_100Pa_DIV7_H2_D1S4_C5_0001.abf	-20	33.8852	19.0624	INa	-612.183	-18.0664	20250415	0.1kPa	DIV7	P1 KD	D1S4	20250415-DIV7-100Pa-D1S4	C5	INa 0.1kPa	INa P1 KD
20250415_100Pa_DIV7_H2_D1S4_C5	20250415_100Pa_DIV7_H2_D1S4_C5_0001.abf	-10	33.8852	19.0624	INa	-1040.65	-30.711	20250415	0.1kPa	DIV7	P1 KD	D1S4	20250415-DIV7-100Pa-D1S4	C5	INa 0.1kPa	INa P1 KD
20250415_100Pa_DIV7_H2_D1S4_C5	20250415_100Pa_DIV7_H2_D1S4_C5_0001.abf	10	33.8852	19.0624	IKa	1602.48	47.2913	20250415	0.1kPa	DIV7	P1 KD	D1S4	20250415-DIV7-100Pa-D1S4	C5	IKa 0.1kPa	IKa P1 KD
20250415_100Pa_DIV7_H2_D1S4_C5	20250415_100Pa_DIV7_H2_D1S4_C5_0001.abf	-10	33.8852	19.0624	IKa	956.421	28.2253	20250415	0.1kPa	DIV7	P1 KD	D1S4	20250415-DIV7-100Pa-D1S4	C5	IKa 0.1kPa	IKa P1 KD
20250415_100Pa_DIV7_H2_D1S4_C5	20250415_100Pa_DIV7_H2_D1S4_C5_0001.abf	0	33.8852	19.0624	IKa	1288.15	38.015	20250415	0.1kPa	DIV7	P1 KD	D1S4	20250415-DIV7-100Pa-D1S4	C5	IKa 0.1kPa	IKa P1 KD
20250415_100Pa_DIV7_H2_D1S4_C5	20250415_100Pa_DIV7_H2_D1S4_C5_0001.abf	-50	33.8852	19.0624	IKa	82.3975	2.43166	20250415	0.1kPa	DIV7	P1 KD	D1S4	20250415-DIV7-100Pa-D1S4	C5	IKa 0.1kPa	IKa P1 KD
20250415_100Pa_DIV7_H2_D1S4_C5	20250415_100Pa_DIV7_H2_D1S4_C5_0001.abf	20	33.8852	19.0624	IKa	2004.39	59.1525	20250415	0.1kPa	DIV7	P1 KD	D1S4	20250415-DIV7-100Pa-D1S4	C5	IKa 0.1kPa	IKa P1 KD
20250415_100Pa_DIV7_H2_D1S4_C5	20250415_100Pa_DIV7_H2_D1S4_C5_0001.abf	30	33.8852	19.0624	IKa	2446.9	72.2114	20250415	0.1kPa	DIV7	P1 KD	D1S4	20250415-DIV7-100Pa-D1S4	C5	IKa 0.1kPa	IKa P1 KD
20250415_100Pa_DIV7_H2_D1S4_C5	20250415_100Pa_DIV7_H2_D1S4_C5_0001.abf	40	33.8852	19.0624	IKa	2794.49	82.4694	20250415	0.1kPa	DIV7	P1 KD	D1S4	20250415-DIV7-100Pa-D1S4	C5	IKa 0.1kPa	IKa P1 KD
20250415_100Pa_DIV7_H2_D1S4_C5	20250415_100Pa_DIV7_H2_D1S4_C5_0001.abf	-40	33.8852	19.0624	IKa	93.9941	2.7739	20250415	0.1kPa	DIV7	P1 KD	D1S4	20250415-DIV7-100Pa-D1S4	C5	IKa 0.1kPa	IKa P1 KD
20250415_100Pa_DIV7_H2_D1S4_C5	20250415_100Pa_DIV7_H2_D1S4_C5_0001.abf	50	33.8852	19.0624	IKa	3176.88	93.7541	20250415	0.1kPa	DIV7	P1 KD	D1S4	20250415-DIV7-100Pa-D1S4	C5	IKa 0.1kPa	IKa P1 KD
20250415_100Pa_DIV7_H2_D1S4_C5	20250415_100Pa_DIV7_H2_D1S4_C5_0001.abf	70	33.8852	19.0624	IKa	4059.14	119.791	20250415	0.1kPa	DIV7	P1 KD	D1S4	20250415-DIV7-100Pa-D1S4	C5	IKa 0.1kPa	IKa P1 KD
20250415_100Pa_DIV7_H2_D1S4_C5	20250415_100Pa_DIV7_H2_D1S4_C5_0001.abf	-60	33.8852	19.0624	IKa	49.7436	1.468	20250415	0.1kPa	DIV7	P1 KD	D1S4	20250415-DIV7-100Pa-D1S4	C5	IKa 0.1kPa	IKa P1 KD
20250415_100Pa_DIV7_H2_D1S4_C5	20250415_100Pa_DIV7_H2_D1S4_C5_0001.abf	-70	33.8852	19.0624	IKa	87.5854	2.58477	20250415	0.1kPa	DIV7	P1 KD	D1S4	20250415-DIV7-100Pa-D1S4	C5	IKa 0.1kPa	IKa P1 KD
20250415_100Pa_DIV7_H2_D1S4_C5	20250415_100Pa_DIV7_H2_D1S4_C5_0001.abf	-80	33.8852	19.0624	IKa	65.6128	1.93632	20250415	0.1kPa	DIV7	P1 KD	D1S4	20250415-DIV7-100Pa-D1S4	C5	IKa 0.1kPa	IKa P1 KD
20250415_100Pa_DIV7_H2_D1S4_C5	20250415_100Pa_DIV7_H2_D1S4_C5_0001.abf	-90	33.8852	19.0624	IKa	72.6318	2.14347	20250415	0.1kPa	DIV7	P1 KD	D1S4	20250415-DIV7-100Pa-D1S4	C5	IKa 0.1kPa	IKa P1 KD
20250415_100Pa_DIV7_H2_D1S4_C5	20250415_100Pa_DIV7_H2_D1S4_C5_0001.abf	-100	33.8852	19.0624	IKa	59.5093	1.7562	20250415	0.1kPa	DIV7	P1 KD	D1S4	20250415-DIV7-100Pa-D1S4	C5	IKa 0.1kPa	IKa P1 KD
20250415_100Pa_DIV7_H2_D1S4_C5	20250415_100Pa_DIV7_H2_D1S4_C5_0001.abf	60	33.8852	19.0624	IKa	3641.66	107.47	20250415	0.1kPa	DIV7	P1 KD	D1S4	20250415-DIV7-100Pa-D1S4	C5	IKa 0.1kPa	IKa P1 KD
20250415_100Pa_DIV7_H2_D1S4_C5	20250415_100Pa_DIV7_H2_D1S4_C5_0001.abf	-30	33.8852	19.0624	IKa	192.871	5.69189	20250415	0.1kPa	DIV7	P1 KD	D1S4	20250415-DIV7-100Pa-D1S4	C5	IKa 0.1kPa	IKa P1 KD
20250415_100Pa_DIV7_HWT_D1S6_C2	20250415_100Pa_DIV7_HWT_D1S6_C2_0001.abf	-80	25.3818	17.0492	INa	-72.937	-2.8736	20250415	0.1kPa	DIV7	Control	D1S6	20250415-DIV7-100Pa-D1S6	C2	INa 0.1kPa	INa Control
20250415_100Pa_DIV7_HWT_D1S6_C2	20250415_100Pa_DIV7_HWT_D1S6_C2_0001.abf	-70	25.3818	17.0492	INa	-77.8198	-3.06597	20250415	0.1kPa	DIV7	Control	D1S6	20250415-DIV7-100Pa-D1S6	C2	INa 0.1kPa	INa Control
20250415_100Pa_DIV7_HWT_D1S6_C2	20250415_100Pa_DIV7_HWT_D1S6_C2_0001.abf	-120	25.3818	17.0492	INa	-49.7436	-1.95982	20250415	0.1kPa	DIV7	Control	D1S6	20250415-DIV7-100Pa-D1S6	C2	INa 0.1kPa	INa Control
20250415_100Pa_DIV7_HWT_D1S6_C2	20250415_100Pa_DIV7_HWT_D1S6_C2_0001.abf	-110	25.3818	17.0492	INa	-60.4248	-2.38064	20250415	0.1kPa	DIV7	Control	D1S6	20250415-DIV7-100Pa-D1S6	C2	INa 0.1kPa	INa Control
20250415_100Pa_DIV7_HWT_D1S6_C2	20250415_100Pa_DIV7_HWT_D1S6_C2_0001.abf	-100	25.3818	17.0492	INa	-54.6265	-2.15219	20250415	0.1kPa	DIV7	Control	D1S6	20250415-DIV7-100Pa-D1S6	C2	INa 0.1kPa	INa Control
20250415_100Pa_DIV7_HWT_D1S6_C2	20250415_100Pa_DIV7_HWT_D1S6_C2_0001.abf	-50	25.3818	17.0492	INa	-54.0161	-2.12815	20250415	0.1kPa	DIV7	Control	D1S6	20250415-DIV7-100Pa-D1S6	C2	INa 0.1kPa	INa Control
20250415_100Pa_DIV7_HWT_D1S6_C2	20250415_100Pa_DIV7_HWT_D1S6_C2_0001.abf	-60	25.3818	17.0492	INa	-101.624	-4.0038	20250415	0.1kPa	DIV7	Control	D1S6	20250415-DIV7-100Pa-D1S6	C2	INa 0.1kPa	INa Control
20250415_100Pa_DIV7_HWT_D1S6_C2	20250415_100Pa_DIV7_HWT_D1S6_C2_0001.abf	-40	25.3818	17.0492	INa	-56.1523	-2.21231	20250415	0.1kPa	DIV7	Control	D1S6	20250415-DIV7-100Pa-D1S6	C2	INa 0.1kPa	INa Control
20250415_100Pa_DIV7_HWT_D1S6_C2	20250415_100Pa_DIV7_HWT_D1S6_C2_0001.abf	-90	25.3818	17.0492	INa	-53.1006	-2.09208	20250415	0.1kPa	DIV7	Control	D1S6	20250415-DIV7-100Pa-D1S6	C2	INa 0.1kPa	INa Control
20250415_100Pa_DIV7_HWT_D1S6_C2	20250415_100Pa_DIV7_HWT_D1S6_C2_0001.abf	-100	25.3818	17.0492	IKdr	4.34212	0.171072	20250415	0.1kPa	DIV7	Control	D1S6	20250415-DIV7-100Pa-D1S6	C2	IKdr 0.1kPa	IKdr Control
20250415_100Pa_DIV7_HWT_D1S6_C2	20250415_100Pa_DIV7_HWT_D1S6_C2_0001.abf	-110	25.3818	17.0492	IKdr	-9.84007	-0.387682	20250415	0.1kPa	DIV7	Control	D1S6	20250415-DIV7-100Pa-D1S6	C2	IKdr 0.1kPa	IKdr Control
20250415_100Pa_DIV7_HWT_D1S6_C2	20250415_100Pa_DIV7_HWT_D1S6_C2_0001.abf	50	25.3818	17.0492	IKdr	1062.38	41.8559	20250415	0.1kPa	DIV7	Control	D1S6	20250415-DIV7-100Pa-D1S6	C2	IKdr 0.1kPa	IKdr Control
20250415_100Pa_DIV7_HWT_D1S6_C2	20250415_100Pa_DIV7_HWT_D1S6_C2_0001.abf	40	25.3818	17.0492	IKdr	850.907	33.5243	20250415	0.1kPa	DIV7	Control	D1S6	20250415-DIV7-100Pa-D1S6	C2	IKdr 0.1kPa	IKdr Control
20250415_100Pa_DIV7_HWT_D1S6_C2	20250415_100Pa_DIV7_HWT_D1S6_C2_0001.abf	30	25.3818	17.0492	IKdr	687.835	27.0996	20250415	0.1kPa	DIV7	Control	D1S6	20250415-DIV7-100Pa-D1S6	C2	IKdr 0.1kPa	IKdr Control
20250415_100Pa_DIV7_HWT_D1S6_C2	20250415_100Pa_DIV7_HWT_D1S6_C2_0001.abf	20	25.3818	17.0492	IKdr	467.366	18.4135	20250415	0.1kPa	DIV7	Control	D1S6	20250415-DIV7-100Pa-D1S6	C2	IKdr 0.1kPa	IKdr Control
20250415_100Pa_DIV7_HWT_D1S6_C2	20250415_100Pa_DIV7_HWT_D1S6_C2_0001.abf	10	25.3818	17.0492	IKdr	292.63	11.5291	20250415	0.1kPa	DIV7	Control	D1S6	20250415-DIV7-100Pa-D1S6	C2	IKdr 0.1kPa	IKdr Control
20250415_100Pa_DIV7_HWT_D1S6_C2	20250415_100Pa_DIV7_HWT_D1S6_C2_0001.abf	0	25.3818	17.0492	IKdr	180.143	7.09733	20250415	0.1kPa	DIV7	Control	D1S6	20250415-DIV7-100Pa-D1S6	C2	IKdr 0.1kPa	IKdr Control
20250415_100Pa_DIV7_HWT_D1S6_C2	20250415_100Pa_DIV7_HWT_D1S6_C2_0001.abf	-10	25.3818	17.0492	IKdr	110.571	4.3563	20250415	0.1kPa	DIV7	Control	D1S6	20250415-DIV7-100Pa-D1S6	C2	IKdr 0.1kPa	IKdr Control
20250415_100Pa_DIV7_HWT_D1S6_C2	20250415_100Pa_DIV7_HWT_D1S6_C2_0001.abf	-120	25.3818	17.0492	IKdr	17.042	0.671425	20250415	0.1kPa	DIV7	Control	D1S6	20250415-DIV7-100Pa-D1S6	C2	IKdr 0.1kPa	IKdr Control
20250415_100Pa_DIV7_HWT_D1S6_C2	20250415_100Pa_DIV7_HWT_D1S6_C2_0001.abf	-20	25.3818	17.0492	IKdr	31.1776	1.22834	20250415	0.1kPa	DIV7	Control	D1S6	20250415-DIV7-100Pa-D1S6	C2	IKdr 0.1kPa	IKdr Control
20250415_100Pa_DIV7_HWT_D1S6_C2	20250415_100Pa_DIV7_HWT_D1S6_C2_0001.abf	-40	25.3818	17.0492	IKdr	24.6309	0.970415	20250415	0.1kPa	DIV7	Control	D1S6	20250415-DIV7-100Pa-D1S6	C2	IKdr 0.1kPa	IKdr Control
20250415_100Pa_DIV7_HWT_D1S6_C2	20250415_100Pa_DIV7_HWT_D1S6_C2_0001.abf	-50	25.3818	17.0492	IKdr	27.4863	1.08291	20250415	0.1kPa	DIV7	Control	D1S6	20250415-DIV7-100Pa-D1S6	C2	IKdr 0.1kPa	IKdr Control
20250415_100Pa_DIV7_HWT_D1S6_C2	20250415_100Pa_DIV7_HWT_D1S6_C2_0001.abf	-60	25.3818	17.0492	IKdr	-10.9493	-0.431385	20250415	0.1kPa	DIV7	Control	D1S6	20250415-DIV7-100Pa-D1S6	C2	IKdr 0.1kPa	IKdr Control
20250415_100Pa_DIV7_HWT_D1S6_C2	20250415_100Pa_DIV7_HWT_D1S6_C2_0001.abf	-70	25.3818	17.0492	IKdr	20.0593	0.790304	20250415	0.1kPa	DIV7	Control	D1S6	20250415-DIV7-100Pa-D1S6	C2	IKdr 0.1kPa	IKdr Control
20250415_100Pa_DIV7_HWT_D1S6_C2	20250415_100Pa_DIV7_HWT_D1S6_C2_0001.abf	-80	25.3818	17.0492	IKdr	-8.89929	-0.350617	20250415	0.1kPa	DIV7	Control	D1S6	20250415-DIV7-100Pa-D1S6	C2	IKdr 0.1kPa	IKdr Control
20250415_100Pa_DIV7_HWT_D1S6_C2	20250415_100Pa_DIV7_HWT_D1S6_C2_0001.abf	-90	25.3818	17.0492	IKdr	11.9336	0.470165	20250415	0.1kPa	DIV7	Control	D1S6	20250415-DIV7-100Pa-D1S6	C2	IKdr 0.1kPa	IKdr Control
20250415_100Pa_DIV7_HWT_D1S6_C2	20250415_100Pa_DIV7_HWT_D1S6_C2_0001.abf	-30	25.3818	17.0492	INa	-54.6265	-2.15219	20250415	0.1kPa	DIV7	Control	D1S6	20250415-DIV7-100Pa-D1S6	C2	INa 0.1kPa	INa Control
20250415_100Pa_DIV7_HWT_D1S6_C2	20250415_100Pa_DIV7_HWT_D1S6_C2_0001.abf	-30	25.3818	17.0492	IKdr	36.0656	1.42092	20250415	0.1kPa	DIV7	Control	D1S6	20250415-DIV7-100Pa-D1S6	C2	IKdr 0.1kPa	IKdr Control
20250415_100Pa_DIV7_HWT_D1S6_C2	20250415_100Pa_DIV7_HWT_D1S6_C2_0001.abf	-20	25.3818	17.0492	INa	-22.8882	-0.901757	20250415	0.1kPa	DIV7	Control	D1S6	20250415-DIV7-100Pa-D1S6	C2	INa 0.1kPa	INa Control
20250415_100Pa_DIV7_HWT_D1S6_C2	20250415_100Pa_DIV7_HWT_D1S6_C2_0001.abf	70	25.3818	17.0492	INa	-385.132	-15.1736	20250415	0.1kPa	DIV7	Control	D1S6	20250415-DIV7-100Pa-D1S6	C2	INa 0.1kPa	INa Control
20250415_100Pa_DIV7_HWT_D1S6_C2	20250415_100Pa_DIV7_HWT_D1S6_C2_0001.abf	0	25.3818	17.0492	INa	-646.362	-25.4656	20250415	0.1kPa	DIV7	Control	D1S6	20250415-DIV7-100Pa-D1S6	C2	INa 0.1kPa	INa Control
20250415_100Pa_DIV7_HWT_D1S6_C2	20250415_100Pa_DIV7_HWT_D1S6_C2_0001.abf	60	25.3818	17.0492	IKa	2474.06	97.4739	20250415	0.1kPa	DIV7	Control	D1S6	20250415-DIV7-100Pa-D1S6	C2	IKa 0.1kPa	IKa Control
20250415_100Pa_DIV7_HWT_D1S6_C2	20250415_100Pa_DIV7_HWT_D1S6_C2_0001.abf	50	25.3818	17.0492	IKa	2139.89	84.3082	20250415	0.1kPa	DIV7	Control	D1S6	20250415-DIV7-100Pa-D1S6	C2	IKa 0.1kPa	IKa Control
20250415_100Pa_DIV7_HWT_D1S6_C2	20250415_100Pa_DIV7_HWT_D1S6_C2_0001.abf	40	25.3818	17.0492	IKa	1793.21	70.6496	20250415	0.1kPa	DIV7	Control	D1S6	20250415-DIV7-100Pa-D1S6	C2	IKa 0.1kPa	IKa Control
20250415_100Pa_DIV7_HWT_D1S6_C2	20250415_100Pa_DIV7_HWT_D1S6_C2_0001.abf	30	25.3818	17.0492	IKa	1558.23	61.3916	20250415	0.1kPa	DIV7	Control	D1S6	20250415-DIV7-100Pa-D1S6	C2	IKa 0.1kPa	IKa Control
20250415_100Pa_DIV7_HWT_D1S6_C2	20250415_100Pa_DIV7_HWT_D1S6_C2_0001.abf	20	25.3818	17.0492	IKa	1255.49	49.4644	20250415	0.1kPa	DIV7	Control	D1S6	20250415-DIV7-100Pa-D1S6	C2	IKa 0.1kPa	IKa Control
20250415_100Pa_DIV7_HWT_D1S6_C2	20250415_100Pa_DIV7_HWT_D1S6_C2_0001.abf	10	25.3818	17.0492	IKa	981.445	38.6673	20250415	0.1kPa	DIV7	Control	D1S6	20250415-DIV7-100Pa-D1S6	C2	IKa 0.1kPa	IKa Control
20250415_100Pa_DIV7_HWT_D1S6_C2	20250415_100Pa_DIV7_HWT_D1S6_C2_0001.abf	0	25.3818	17.0492	IKa	738.22	29.0847	20250415	0.1kPa	DIV7	Control	D1S6	20250415-DIV7-100Pa-D1S6	C2	IKa 0.1kPa	IKa Control
20250415_100Pa_DIV7_HWT_D1S6_C2	20250415_100Pa_DIV7_HWT_D1S6_C2_0001.abf	-10	25.3818	17.0492	IKa	514.526	20.2715	20250415	0.1kPa	DIV7	Control	D1S6	20250415-DIV7-100Pa-D1S6	C2	IKa 0.1kPa	IKa Control
20250415_100Pa_DIV7_HWT_D1S6_C2	20250415_100Pa_DIV7_HWT_D1S6_C2_0001.abf	-20	25.3818	17.0492	IKa	220.337	8.68091	20250415	0.1kPa	DIV7	Control	D1S6	20250415-DIV7-100Pa-D1S6	C2	IKa 0.1kPa	IKa Control
20250415_100Pa_DIV7_HWT_D1S6_C2	20250415_100Pa_DIV7_HWT_D1S6_C2_0001.abf	70	25.3818	17.0492	IKa	2803.95	110.471	20250415	0.1kPa	DIV7	Control	D1S6	20250415-DIV7-100Pa-D1S6	C2	IKa 0.1kPa	IKa Control
20250415_100Pa_DIV7_HWT_D1S6_C2	20250415_100Pa_DIV7_HWT_D1S6_C2_0001.abf	-30	25.3818	17.0492	IKa	110.779	4.3645	20250415	0.1kPa	DIV7	Control	D1S6	20250415-DIV7-100Pa-D1S6	C2	IKa 0.1kPa	IKa Control
20250415_100Pa_DIV7_HWT_D1S6_C2	20250415_100Pa_DIV7_HWT_D1S6_C2_0001.abf	-50	25.3818	17.0492	IKa	112.61	4.43664	20250415	0.1kPa	DIV7	Control	D1S6	20250415-DIV7-100Pa-D1S6	C2	IKa 0.1kPa	IKa Control
20250415_100Pa_DIV7_HWT_D1S6_C2	20250415_100Pa_DIV7_HWT_D1S6_C2_0001.abf	-60	25.3818	17.0492	IKa	53.4058	2.1041	20250415	0.1kPa	DIV7	Control	D1S6	20250415-DIV7-100Pa-D1S6	C2	IKa 0.1kPa	IKa Control
20250415_100Pa_DIV7_HWT_D1S6_C2	20250415_100Pa_DIV7_HWT_D1S6_C2_0001.abf	-70	25.3818	17.0492	IKa	78.125	3.078	20250415	0.1kPa	DIV7	Control	D1S6	20250415-DIV7-100Pa-D1S6	C2	IKa 0.1kPa	IKa Control
20250415_100Pa_DIV7_HWT_D1S6_C2	20250415_100Pa_DIV7_HWT_D1S6_C2_0001.abf	-80	25.3818	17.0492	IKa	66.8335	2.63313	20250415	0.1kPa	DIV7	Control	D1S6	20250415-DIV7-100Pa-D1S6	C2	IKa 0.1kPa	IKa Control
20250415_100Pa_DIV7_HWT_D1S6_C2	20250415_100Pa_DIV7_HWT_D1S6_C2_0001.abf	-90	25.3818	17.0492	IKa	70.4956	2.77741	20250415	0.1kPa	DIV7	Control	D1S6	20250415-DIV7-100Pa-D1S6	C2	IKa 0.1kPa	IKa Control
20250415_100Pa_DIV7_HWT_D1S6_C2	20250415_100Pa_DIV7_HWT_D1S6_C2_0001.abf	-100	25.3818	17.0492	IKa	102.539	4.03987	20250415	0.1kPa	DIV7	Control	D1S6	20250415-DIV7-100Pa-D1S6	C2	IKa 0.1kPa	IKa Control
20250415_100Pa_DIV7_HWT_D1S6_C2	20250415_100Pa_DIV7_HWT_D1S6_C2_0001.abf	-110	25.3818	17.0492	IKa	83.9233	3.30644	20250415	0.1kPa	DIV7	Control	D1S6	20250415-DIV7-100Pa-D1S6	C2	IKa 0.1kPa	IKa Control
20250415_100Pa_DIV7_HWT_D1S6_C2	20250415_100Pa_DIV7_HWT_D1S6_C2_0001.abf	-120	25.3818	17.0492	IKa	90.6372	3.57096	20250415	0.1kPa	DIV7	Control	D1S6	20250415-DIV7-100Pa-D1S6	C2	IKa 0.1kPa	IKa Control
20250415_100Pa_DIV7_HWT_D1S6_C2	20250415_100Pa_DIV7_HWT_D1S6_C2_0001.abf	60	25.3818	17.0492	IKdr	1244.73	49.0403	20250415	0.1kPa	DIV7	Control	D1S6	20250415-DIV7-100Pa-D1S6	C2	IKdr 0.1kPa	IKdr Control
20250415_100Pa_DIV7_HWT_D1S6_C2	20250415_100Pa_DIV7_HWT_D1S6_C2_0001.abf	-40	25.3818	17.0492	IKa	111.389	4.38855	20250415	0.1kPa	DIV7	Control	D1S6	20250415-DIV7-100Pa-D1S6	C2	IKa 0.1kPa	IKa Control
20250415_100Pa_DIV7_HWT_D1S6_C2	20250415_100Pa_DIV7_HWT_D1S6_C2_0001.abf	-10	25.3818	17.0492	INa	-595.093	-23.4457	20250415	0.1kPa	DIV7	Control	D1S6	20250415-DIV7-100Pa-D1S6	C2	INa 0.1kPa	INa Control
20250415_100Pa_DIV7_HWT_D1S6_C2	20250415_100Pa_DIV7_HWT_D1S6_C2_0001.abf	70	25.3818	17.0492	IKdr	1410.37	55.5661	20250415	0.1kPa	DIV7	Control	D1S6	20250415-DIV7-100Pa-D1S6	C2	IKdr 0.1kPa	IKdr Control
20250415_100Pa_DIV7_HWT_D1S6_C2	20250415_100Pa_DIV7_HWT_D1S6_C2_0001.abf	10	25.3818	17.0492	INa	-663.757	-26.1509	20250415	0.1kPa	DIV7	Control	D1S6	20250415-DIV7-100Pa-D1S6	C2	INa 0.1kPa	INa Control
20250415_100Pa_DIV7_HWT_D1S6_C2	20250415_100Pa_DIV7_HWT_D1S6_C2_0001.abf	20	25.3818	17.0492	INa	-632.324	-24.9125	20250415	0.1kPa	DIV7	Control	D1S6	20250415-DIV7-100Pa-D1S6	C2	INa 0.1kPa	INa Control
20250415_100Pa_DIV7_HWT_D1S6_C2	20250415_100Pa_DIV7_HWT_D1S6_C2_0001.abf	30	25.3818	17.0492	INa	-573.425	-22.592	20250415	0.1kPa	DIV7	Control	D1S6	20250415-DIV7-100Pa-D1S6	C2	INa 0.1kPa	INa Control
20250415_100Pa_DIV7_HWT_D1S6_C2	20250415_100Pa_DIV7_HWT_D1S6_C2_0001.abf	40	25.3818	17.0492	INa	-530.09	-20.8847	20250415	0.1kPa	DIV7	Control	D1S6	20250415-DIV7-100Pa-D1S6	C2	INa 0.1kPa	INa Control
20250415_100Pa_DIV7_HWT_D1S6_C2	20250415_100Pa_DIV7_HWT_D1S6_C2_0001.abf	50	25.3818	17.0492	INa	-414.429	-16.3278	20250415	0.1kPa	DIV7	Control	D1S6	20250415-DIV7-100Pa-D1S6	C2	INa 0.1kPa	INa Control
20250415_100Pa_DIV7_HWT_D1S6_C2	20250415_100Pa_DIV7_HWT_D1S6_C2_0001.abf	60	25.3818	17.0492	INa	-387.268	-15.2577	20250415	0.1kPa	DIV7	Control	D1S6	20250415-DIV7-100Pa-D1S6	C2	INa 0.1kPa	INa Control
20250415_100Pa_DIV7_HWT_D1S6_C3	20250415_100Pa_DIV7_HWT_D1S6_C3_0004.abf	-80	39.7604	21.2737	IKa	73.5474	1.84976	20250415	0.1kPa	DIV7	Control	D1S6	20250415-DIV7-100Pa-D1S6	C3	IKa 0.1kPa	IKa Control
20250415_100Pa_DIV7_HWT_D1S6_C3	20250415_100Pa_DIV7_HWT_D1S6_C3_0004.abf	70	39.7604	21.2737	IKa	3815.31	95.9575	20250415	0.1kPa	DIV7	Control	D1S6	20250415-DIV7-100Pa-D1S6	C3	IKa 0.1kPa	IKa Control
20250415_100Pa_DIV7_HWT_D1S6_C3	20250415_100Pa_DIV7_HWT_D1S6_C3_0004.abf	60	39.7604	21.2737	IKa	3475.34	87.4071	20250415	0.1kPa	DIV7	Control	D1S6	20250415-DIV7-100Pa-D1S6	C3	IKa 0.1kPa	IKa Control
20250415_100Pa_DIV7_HWT_D1S6_C3	20250415_100Pa_DIV7_HWT_D1S6_C3_0004.abf	50	39.7604	21.2737	IKa	3099.98	77.9664	20250415	0.1kPa	DIV7	Control	D1S6	20250415-DIV7-100Pa-D1S6	C3	IKa 0.1kPa	IKa Control
20250415_100Pa_DIV7_HWT_D1S6_C3	20250415_100Pa_DIV7_HWT_D1S6_C3_0004.abf	40	39.7604	21.2737	IKa	2728.88	68.6332	20250415	0.1kPa	DIV7	Control	D1S6	20250415-DIV7-100Pa-D1S6	C3	IKa 0.1kPa	IKa Control
20250415_100Pa_DIV7_HWT_D1S6_C3	20250415_100Pa_DIV7_HWT_D1S6_C3_0004.abf	30	39.7604	21.2737	IKa	2352.6	59.1694	20250415	0.1kPa	DIV7	Control	D1S6	20250415-DIV7-100Pa-D1S6	C3	IKa 0.1kPa	IKa Control
20250415_100Pa_DIV7_HWT_D1S6_C3	20250415_100Pa_DIV7_HWT_D1S6_C3_0004.abf	20	39.7604	21.2737	IKa	2079.77	52.3077	20250415	0.1kPa	DIV7	Control	D1S6	20250415-DIV7-100Pa-D1S6	C3	IKa 0.1kPa	IKa Control
20250415_100Pa_DIV7_HWT_D1S6_C3	20250415_100Pa_DIV7_HWT_D1S6_C3_0004.abf	10	39.7604	21.2737	IKa	1713.26	43.0895	20250415	0.1kPa	DIV7	Control	D1S6	20250415-DIV7-100Pa-D1S6	C3	IKa 0.1kPa	IKa Control
20250415_100Pa_DIV7_HWT_D1S6_C3	20250415_100Pa_DIV7_HWT_D1S6_C3_0004.abf	0	39.7604	21.2737	IKa	1423.34	35.7979	20250415	0.1kPa	DIV7	Control	D1S6	20250415-DIV7-100Pa-D1S6	C3	IKa 0.1kPa	IKa Control
20250415_100Pa_DIV7_HWT_D1S6_C3	20250415_100Pa_DIV7_HWT_D1S6_C3_0004.abf	-10	39.7604	21.2737	IKa	1096.5	27.5776	20250415	0.1kPa	DIV7	Control	D1S6	20250415-DIV7-100Pa-D1S6	C3	IKa 0.1kPa	IKa Control
20250415_100Pa_DIV7_HWT_D1S6_C3	20250415_100Pa_DIV7_HWT_D1S6_C3_0004.abf	-20	39.7604	21.2737	IKa	862.427	21.6906	20250415	0.1kPa	DIV7	Control	D1S6	20250415-DIV7-100Pa-D1S6	C3	IKa 0.1kPa	IKa Control
20250415_100Pa_DIV7_HWT_D1S6_C3	20250415_100Pa_DIV7_HWT_D1S6_C3_0004.abf	-30	39.7604	21.2737	IKa	190.735	4.79711	20250415	0.1kPa	DIV7	Control	D1S6	20250415-DIV7-100Pa-D1S6	C3	IKa 0.1kPa	IKa Control
20250415_100Pa_DIV7_HWT_D1S6_C3	20250415_100Pa_DIV7_HWT_D1S6_C3_0004.abf	-40	39.7604	21.2737	IKa	138.245	3.47694	20250415	0.1kPa	DIV7	Control	D1S6	20250415-DIV7-100Pa-D1S6	C3	IKa 0.1kPa	IKa Control
20250415_100Pa_DIV7_HWT_D1S6_C3	20250415_100Pa_DIV7_HWT_D1S6_C3_0004.abf	-50	39.7604	21.2737	IKa	71.7163	1.80371	20250415	0.1kPa	DIV7	Control	D1S6	20250415-DIV7-100Pa-D1S6	C3	IKa 0.1kPa	IKa Control
20250415_100Pa_DIV7_HWT_D1S6_C3	20250415_100Pa_DIV7_HWT_D1S6_C3_0004.abf	-60	39.7604	21.2737	IKa	79.9561	2.01095	20250415	0.1kPa	DIV7	Control	D1S6	20250415-DIV7-100Pa-D1S6	C3	IKa 0.1kPa	IKa Control
20250415_100Pa_DIV7_HWT_D1S6_C3	20250415_100Pa_DIV7_HWT_D1S6_C3_0004.abf	-70	39.7604	21.2737	IKa	45.4712	1.14363	20250415	0.1kPa	DIV7	Control	D1S6	20250415-DIV7-100Pa-D1S6	C3	IKa 0.1kPa	IKa Control
20250415_100Pa_DIV7_HWT_D1S6_C3	20250415_100Pa_DIV7_HWT_D1S6_C3_0004.abf	-120	39.7604	21.2737	IKa	135.498	3.40786	20250415	0.1kPa	DIV7	Control	D1S6	20250415-DIV7-100Pa-D1S6	C3	IKa 0.1kPa	IKa Control
20250415_100Pa_DIV7_HWT_D1S6_C3	20250415_100Pa_DIV7_HWT_D1S6_C3_0004.abf	-110	39.7604	21.2737	IKa	120.544	3.03177	20250415	0.1kPa	DIV7	Control	D1S6	20250415-DIV7-100Pa-D1S6	C3	IKa 0.1kPa	IKa Control
20250415_100Pa_DIV7_HWT_D1S6_C3	20250415_100Pa_DIV7_HWT_D1S6_C3_0004.abf	-90	39.7604	21.2737	IKa	135.498	3.40786	20250415	0.1kPa	DIV7	Control	D1S6	20250415-DIV7-100Pa-D1S6	C3	IKa 0.1kPa	IKa Control
20250415_100Pa_DIV7_HWT_D1S6_C3	20250415_100Pa_DIV7_HWT_D1S6_C3_0004.abf	-100	39.7604	21.2737	IKa	113.525	2.85524	20250415	0.1kPa	DIV7	Control	D1S6	20250415-DIV7-100Pa-D1S6	C3	IKa 0.1kPa	IKa Control
20250415_100Pa_DIV7_HWT_D1S6_C3	20250415_100Pa_DIV7_HWT_D1S6_C3_0004.abf	-20	39.7604	21.2737	IKdr	142.491	3.58374	20250415	0.1kPa	DIV7	Control	D1S6	20250415-DIV7-100Pa-D1S6	C3	IKdr 0.1kPa	IKdr Control
20250415_100Pa_DIV7_HWT_D1S6_C3	20250415_100Pa_DIV7_HWT_D1S6_C3_0004.abf	-110	39.7604	21.2737	IKdr	37.1505	0.934359	20250415	0.1kPa	DIV7	Control	D1S6	20250415-DIV7-100Pa-D1S6	C3	IKdr 0.1kPa	IKdr Control
20250415_100Pa_DIV7_HWT_D1S6_C3	20250415_100Pa_DIV7_HWT_D1S6_C3_0004.abf	-110	39.7604	21.2737	INa	-90.332	-2.27191	20250415	0.1kPa	DIV7	Control	D1S6	20250415-DIV7-100Pa-D1S6	C3	INa 0.1kPa	INa Control
20250415_100Pa_DIV7_HWT_D1S6_C3	20250415_100Pa_DIV7_HWT_D1S6_C3_0004.abf	-100	39.7604	21.2737	INa	-62.561	-1.57345	20250415	0.1kPa	DIV7	Control	D1S6	20250415-DIV7-100Pa-D1S6	C3	INa 0.1kPa	INa Control
20250415_100Pa_DIV7_HWT_D1S6_C3	20250415_100Pa_DIV7_HWT_D1S6_C3_0004.abf	-90	39.7604	21.2737	INa	-52.7954	-1.32784	20250415	0.1kPa	DIV7	Control	D1S6	20250415-DIV7-100Pa-D1S6	C3	INa 0.1kPa	INa Control
20250415_100Pa_DIV7_HWT_D1S6_C3	20250415_100Pa_DIV7_HWT_D1S6_C3_0004.abf	-80	39.7604	21.2737	INa	-60.4248	-1.51972	20250415	0.1kPa	DIV7	Control	D1S6	20250415-DIV7-100Pa-D1S6	C3	INa 0.1kPa	INa Control
20250415_100Pa_DIV7_HWT_D1S6_C3	20250415_100Pa_DIV7_HWT_D1S6_C3_0004.abf	-70	39.7604	21.2737	INa	-84.2285	-2.1184	20250415	0.1kPa	DIV7	Control	D1S6	20250415-DIV7-100Pa-D1S6	C3	INa 0.1kPa	INa Control
20250415_100Pa_DIV7_HWT_D1S6_C3	20250415_100Pa_DIV7_HWT_D1S6_C3_0004.abf	-60	39.7604	21.2737	INa	-126.953	-3.19295	20250415	0.1kPa	DIV7	Control	D1S6	20250415-DIV7-100Pa-D1S6	C3	INa 0.1kPa	INa Control
20250415_100Pa_DIV7_HWT_D1S6_C3	20250415_100Pa_DIV7_HWT_D1S6_C3_0004.abf	-50	39.7604	21.2737	INa	-88.8061	-2.23353	20250415	0.1kPa	DIV7	Control	D1S6	20250415-DIV7-100Pa-D1S6	C3	INa 0.1kPa	INa Control
20250415_100Pa_DIV7_HWT_D1S6_C3	20250415_100Pa_DIV7_HWT_D1S6_C3_0004.abf	-40	39.7604	21.2737	INa	-57.0679	-1.43529	20250415	0.1kPa	DIV7	Control	D1S6	20250415-DIV7-100Pa-D1S6	C3	INa 0.1kPa	INa Control
20250415_100Pa_DIV7_HWT_D1S6_C3	20250415_100Pa_DIV7_HWT_D1S6_C3_0004.abf	-30	39.7604	21.2737	INa	-56.7627	-1.42762	20250415	0.1kPa	DIV7	Control	D1S6	20250415-DIV7-100Pa-D1S6	C3	INa 0.1kPa	INa Control
20250415_100Pa_DIV7_HWT_D1S6_C3	20250415_100Pa_DIV7_HWT_D1S6_C3_0004.abf	-20	39.7604	21.2737	INa	-3410.64	-85.7799	20250415	0.1kPa	DIV7	Control	D1S6	20250415-DIV7-100Pa-D1S6	C3	INa 0.1kPa	INa Control
20250415_100Pa_DIV7_HWT_D1S6_C3	20250415_100Pa_DIV7_HWT_D1S6_C3_0004.abf	-10	39.7604	21.2737	INa	-3067.93	-77.1605	20250415	0.1kPa	DIV7	Control	D1S6	20250415-DIV7-100Pa-D1S6	C3	INa 0.1kPa	INa Control
20250415_100Pa_DIV7_HWT_D1S6_C3	20250415_100Pa_DIV7_HWT_D1S6_C3_0004.abf	0	39.7604	21.2737	INa	-2728.58	-68.6255	20250415	0.1kPa	DIV7	Control	D1S6	20250415-DIV7-100Pa-D1S6	C3	INa 0.1kPa	INa Control
20250415_100Pa_DIV7_HWT_D1S6_C3	20250415_100Pa_DIV7_HWT_D1S6_C3_0004.abf	10	39.7604	21.2737	INa	-2484.44	-62.4852	20250415	0.1kPa	DIV7	Control	D1S6	20250415-DIV7-100Pa-D1S6	C3	INa 0.1kPa	INa Control
20250415_100Pa_DIV7_HWT_D1S6_C3	20250415_100Pa_DIV7_HWT_D1S6_C3_0004.abf	70	39.7604	21.2737	INa	-1500.24	-37.7321	20250415	0.1kPa	DIV7	Control	D1S6	20250415-DIV7-100Pa-D1S6	C3	INa 0.1kPa	INa Control
20250415_100Pa_DIV7_HWT_D1S6_C3	20250415_100Pa_DIV7_HWT_D1S6_C3_0004.abf	60	39.7604	21.2737	INa	-1611.63	-40.5336	20250415	0.1kPa	DIV7	Control	D1S6	20250415-DIV7-100Pa-D1S6	C3	INa 0.1kPa	INa Control
20250415_100Pa_DIV7_HWT_D1S6_C3	20250415_100Pa_DIV7_HWT_D1S6_C3_0004.abf	50	39.7604	21.2737	INa	-1752.01	-44.0643	20250415	0.1kPa	DIV7	Control	D1S6	20250415-DIV7-100Pa-D1S6	C3	INa 0.1kPa	INa Control
20250415_100Pa_DIV7_HWT_D1S6_C3	20250415_100Pa_DIV7_HWT_D1S6_C3_0004.abf	40	39.7604	21.2737	INa	-1925.66	-48.4316	20250415	0.1kPa	DIV7	Control	D1S6	20250415-DIV7-100Pa-D1S6	C3	INa 0.1kPa	INa Control
20250415_100Pa_DIV7_HWT_D1S6_C3	20250415_100Pa_DIV7_HWT_D1S6_C3_0004.abf	-120	39.7604	21.2737	INa	-20.4468	-0.51425	20250415	0.1kPa	DIV7	Control	D1S6	20250415-DIV7-100Pa-D1S6	C3	INa 0.1kPa	INa Control
20250415_100Pa_DIV7_HWT_D1S6_C3	20250415_100Pa_DIV7_HWT_D1S6_C3_0004.abf	30	39.7604	21.2737	INa	-2126.46	-53.482	20250415	0.1kPa	DIV7	Control	D1S6	20250415-DIV7-100Pa-D1S6	C3	INa 0.1kPa	INa Control
20250415_100Pa_DIV7_HWT_D1S6_C3	20250415_100Pa_DIV7_HWT_D1S6_C3_0004.abf	20	39.7604	21.2737	INa	-2218.32	-55.7923	20250415	0.1kPa	DIV7	Control	D1S6	20250415-DIV7-100Pa-D1S6	C3	INa 0.1kPa	INa Control
20250415_100Pa_DIV7_HWT_D1S6_C3	20250415_100Pa_DIV7_HWT_D1S6_C3_0004.abf	0	39.7604	21.2737	IKdr	302.276	7.60243	20250415	0.1kPa	DIV7	Control	D1S6	20250415-DIV7-100Pa-D1S6	C3	IKdr 0.1kPa	IKdr Control
20250415_100Pa_DIV7_HWT_D1S6_C3	20250415_100Pa_DIV7_HWT_D1S6_C3_0004.abf	-40	39.7604	21.2737	IKdr	84.097	2.1151	20250415	0.1kPa	DIV7	Control	D1S6	20250415-DIV7-100Pa-D1S6	C3	IKdr 0.1kPa	IKdr Control
20250415_100Pa_DIV7_HWT_D1S6_C3	20250415_100Pa_DIV7_HWT_D1S6_C3_0004.abf	-30	39.7604	21.2737	IKdr	48.2974	1.21471	20250415	0.1kPa	DIV7	Control	D1S6	20250415-DIV7-100Pa-D1S6	C3	IKdr 0.1kPa	IKdr Control
20250415_100Pa_DIV7_HWT_D1S6_C3	20250415_100Pa_DIV7_HWT_D1S6_C3_0004.abf	-120	39.7604	21.2737	IKdr	30.8223	0.775202	20250415	0.1kPa	DIV7	Control	D1S6	20250415-DIV7-100Pa-D1S6	C3	IKdr 0.1kPa	IKdr Control
20250415_100Pa_DIV7_HWT_D1S6_C3	20250415_100Pa_DIV7_HWT_D1S6_C3_0004.abf	-10	39.7604	21.2737	IKdr	153.216	3.85349	20250415	0.1kPa	DIV7	Control	D1S6	20250415-DIV7-100Pa-D1S6	C3	IKdr 0.1kPa	IKdr Control
20250415_100Pa_DIV7_HWT_D1S6_C3	20250415_100Pa_DIV7_HWT_D1S6_C3_0004.abf	-70	39.7604	21.2737	IKdr	-13.1051	-0.329603	20250415	0.1kPa	DIV7	Control	D1S6	20250415-DIV7-100Pa-D1S6	C3	IKdr 0.1kPa	IKdr Control
20250415_100Pa_DIV7_HWT_D1S6_C3	20250415_100Pa_DIV7_HWT_D1S6_C3_0004.abf	10	39.7604	21.2737	IKdr	453.057	11.3947	20250415	0.1kPa	DIV7	Control	D1S6	20250415-DIV7-100Pa-D1S6	C3	IKdr 0.1kPa	IKdr Control
20250415_100Pa_DIV7_HWT_D1S6_C3	20250415_100Pa_DIV7_HWT_D1S6_C3_0004.abf	20	39.7604	21.2737	IKdr	786.545	19.7821	20250415	0.1kPa	DIV7	Control	D1S6	20250415-DIV7-100Pa-D1S6	C3	IKdr 0.1kPa	IKdr Control
20250415_100Pa_DIV7_HWT_D1S6_C3	20250415_100Pa_DIV7_HWT_D1S6_C3_0004.abf	30	39.7604	21.2737	IKdr	1030.29	25.9124	20250415	0.1kPa	DIV7	Control	D1S6	20250415-DIV7-100Pa-D1S6	C3	IKdr 0.1kPa	IKdr Control
20250415_100Pa_DIV7_HWT_D1S6_C3	20250415_100Pa_DIV7_HWT_D1S6_C3_0004.abf	40	39.7604	21.2737	IKdr	1374.24	34.5631	20250415	0.1kPa	DIV7	Control	D1S6	20250415-DIV7-100Pa-D1S6	C3	IKdr 0.1kPa	IKdr Control
20250415_100Pa_DIV7_HWT_D1S6_C3	20250415_100Pa_DIV7_HWT_D1S6_C3_0004.abf	50	39.7604	21.2737	IKdr	1771.01	44.5421	20250415	0.1kPa	DIV7	Control	D1S6	20250415-DIV7-100Pa-D1S6	C3	IKdr 0.1kPa	IKdr Control
20250415_100Pa_DIV7_HWT_D1S6_C3	20250415_100Pa_DIV7_HWT_D1S6_C3_0004.abf	60	39.7604	21.2737	IKdr	2127.6	53.5105	20250415	0.1kPa	DIV7	Control	D1S6	20250415-DIV7-100Pa-D1S6	C3	IKdr 0.1kPa	IKdr Control
20250415_100Pa_DIV7_HWT_D1S6_C3	20250415_100Pa_DIV7_HWT_D1S6_C3_0004.abf	70	39.7604	21.2737	IKdr	2496.34	62.7847	20250415	0.1kPa	DIV7	Control	D1S6	20250415-DIV7-100Pa-D1S6	C3	IKdr 0.1kPa	IKdr Control
20250415_100Pa_DIV7_HWT_D1S6_C3	20250415_100Pa_DIV7_HWT_D1S6_C3_0004.abf	-80	39.7604	21.2737	IKdr	-3.12359	-0.0785603	20250415	0.1kPa	DIV7	Control	D1S6	20250415-DIV7-100Pa-D1S6	C3	IKdr 0.1kPa	IKdr Control
20250415_100Pa_DIV7_HWT_D1S6_C3	20250415_100Pa_DIV7_HWT_D1S6_C3_0004.abf	-90	39.7604	21.2737	IKdr	88.5254	2.22647	20250415	0.1kPa	DIV7	Control	D1S6	20250415-DIV7-100Pa-D1S6	C3	IKdr 0.1kPa	IKdr Control
20250415_100Pa_DIV7_HWT_D1S6_C3	20250415_100Pa_DIV7_HWT_D1S6_C3_0004.abf	-100	39.7604	21.2737	IKdr	28.6634	0.720905	20250415	0.1kPa	DIV7	Control	D1S6	20250415-DIV7-100Pa-D1S6	C3	IKdr 0.1kPa	IKdr Control
20250415_100Pa_DIV7_HWT_D1S6_C3	20250415_100Pa_DIV7_HWT_D1S6_C3_0004.abf	-50	39.7604	21.2737	IKdr	-2.09661	-0.0527312	20250415	0.1kPa	DIV7	Control	D1S6	20250415-DIV7-100Pa-D1S6	C3	IKdr 0.1kPa	IKdr Control
20250415_100Pa_DIV7_HWT_D1S6_C3	20250415_100Pa_DIV7_HWT_D1S6_C3_0004.abf	-60	39.7604	21.2737	IKdr	-19.9657	-0.502151	20250415	0.1kPa	DIV7	Control	D1S6	20250415-DIV7-100Pa-D1S6	C3	IKdr 0.1kPa	IKdr Control
20250415_100Pa_DIV7_HWT_D1S6_C4	20250415_100Pa_DIV7_HWT_D1S6_C4_0001.abf	-90	59.1181	14.9	IKa	51.5747	0.872401	20250415	0.1kPa	DIV7	Control	D1S6	20250415-DIV7-100Pa-D1S6	C4	IKa 0.1kPa	IKa Control
20250415_100Pa_DIV7_HWT_D1S6_C4	20250415_100Pa_DIV7_HWT_D1S6_C4_0001.abf	-120	59.1181	14.9	IKa	51.5747	0.872401	20250415	0.1kPa	DIV7	Control	D1S6	20250415-DIV7-100Pa-D1S6	C4	IKa 0.1kPa	IKa Control
20250415_100Pa_DIV7_HWT_D1S6_C4	20250415_100Pa_DIV7_HWT_D1S6_C4_0001.abf	-110	59.1181	14.9	IKa	38.7573	0.655591	20250415	0.1kPa	DIV7	Control	D1S6	20250415-DIV7-100Pa-D1S6	C4	IKa 0.1kPa	IKa Control
20250415_100Pa_DIV7_HWT_D1S6_C4	20250415_100Pa_DIV7_HWT_D1S6_C4_0001.abf	-70	59.1181	14.9	IKa	59.8145	1.01178	20250415	0.1kPa	DIV7	Control	D1S6	20250415-DIV7-100Pa-D1S6	C4	IKa 0.1kPa	IKa Control
20250415_100Pa_DIV7_HWT_D1S6_C4	20250415_100Pa_DIV7_HWT_D1S6_C4_0001.abf	-80	59.1181	14.9	IKa	51.5747	0.872401	20250415	0.1kPa	DIV7	Control	D1S6	20250415-DIV7-100Pa-D1S6	C4	IKa 0.1kPa	IKa Control
20250415_100Pa_DIV7_HWT_D1S6_C4	20250415_100Pa_DIV7_HWT_D1S6_C4_0001.abf	-100	59.1181	14.9	IKa	44.5557	0.753672	20250415	0.1kPa	DIV7	Control	D1S6	20250415-DIV7-100Pa-D1S6	C4	IKa 0.1kPa	IKa Control
20250415_100Pa_DIV7_HWT_D1S6_C4	20250415_100Pa_DIV7_HWT_D1S6_C4_0001.abf	-70	59.1181	14.9	INa	-65.918	-1.11502	20250415	0.1kPa	DIV7	Control	D1S6	20250415-DIV7-100Pa-D1S6	C4	INa 0.1kPa	INa Control
20250415_100Pa_DIV7_HWT_D1S6_C4	20250415_100Pa_DIV7_HWT_D1S6_C4_0001.abf	-110	59.1181	14.9	INa	-87.5854	-1.48153	20250415	0.1kPa	DIV7	Control	D1S6	20250415-DIV7-100Pa-D1S6	C4	INa 0.1kPa	INa Control
20250415_100Pa_DIV7_HWT_D1S6_C4	20250415_100Pa_DIV7_HWT_D1S6_C4_0001.abf	70	59.1181	14.9	INa	-113.525	-1.92032	20250415	0.1kPa	DIV7	Control	D1S6	20250415-DIV7-100Pa-D1S6	C4	INa 0.1kPa	INa Control
20250415_100Pa_DIV7_HWT_D1S6_C4	20250415_100Pa_DIV7_HWT_D1S6_C4_0001.abf	60	59.1181	14.9	INa	-127.563	-2.15777	20250415	0.1kPa	DIV7	Control	D1S6	20250415-DIV7-100Pa-D1S6	C4	INa 0.1kPa	INa Control
20250415_100Pa_DIV7_HWT_D1S6_C4	20250415_100Pa_DIV7_HWT_D1S6_C4_0001.abf	50	59.1181	14.9	INa	-116.882	-1.9771	20250415	0.1kPa	DIV7	Control	D1S6	20250415-DIV7-100Pa-D1S6	C4	INa 0.1kPa	INa Control
20250415_100Pa_DIV7_HWT_D1S6_C4	20250415_100Pa_DIV7_HWT_D1S6_C4_0001.abf	40	59.1181	14.9	INa	-101.013	-1.70867	20250415	0.1kPa	DIV7	Control	D1S6	20250415-DIV7-100Pa-D1S6	C4	INa 0.1kPa	INa Control
20250415_100Pa_DIV7_HWT_D1S6_C4	20250415_100Pa_DIV7_HWT_D1S6_C4_0001.abf	30	59.1181	14.9	INa	-105.286	-1.78094	20250415	0.1kPa	DIV7	Control	D1S6	20250415-DIV7-100Pa-D1S6	C4	INa 0.1kPa	INa Control
20250415_100Pa_DIV7_HWT_D1S6_C4	20250415_100Pa_DIV7_HWT_D1S6_C4_0001.abf	20	59.1181	14.9	INa	-124.817	-2.11131	20250415	0.1kPa	DIV7	Control	D1S6	20250415-DIV7-100Pa-D1S6	C4	INa 0.1kPa	INa Control
20250415_100Pa_DIV7_HWT_D1S6_C4	20250415_100Pa_DIV7_HWT_D1S6_C4_0001.abf	10	59.1181	14.9	INa	-88.501	-1.49702	20250415	0.1kPa	DIV7	Control	D1S6	20250415-DIV7-100Pa-D1S6	C4	INa 0.1kPa	INa Control
20250415_100Pa_DIV7_HWT_D1S6_C4	20250415_100Pa_DIV7_HWT_D1S6_C4_0001.abf	0	59.1181	14.9	INa	-68.6645	-1.16148	20250415	0.1kPa	DIV7	Control	D1S6	20250415-DIV7-100Pa-D1S6	C4	INa 0.1kPa	INa Control
20250415_100Pa_DIV7_HWT_D1S6_C4	20250415_100Pa_DIV7_HWT_D1S6_C4_0001.abf	-120	59.1181	14.9	INa	-101.013	-1.70867	20250415	0.1kPa	DIV7	Control	D1S6	20250415-DIV7-100Pa-D1S6	C4	INa 0.1kPa	INa Control
20250415_100Pa_DIV7_HWT_D1S6_C4	20250415_100Pa_DIV7_HWT_D1S6_C4_0001.abf	-10	59.1181	14.9	INa	-65.6128	-1.10986	20250415	0.1kPa	DIV7	Control	D1S6	20250415-DIV7-100Pa-D1S6	C4	INa 0.1kPa	INa Control
20250415_100Pa_DIV7_HWT_D1S6_C4	20250415_100Pa_DIV7_HWT_D1S6_C4_0001.abf	-30	59.1181	14.9	INa	-75.0732	-1.26989	20250415	0.1kPa	DIV7	Control	D1S6	20250415-DIV7-100Pa-D1S6	C4	INa 0.1kPa	INa Control
20250415_100Pa_DIV7_HWT_D1S6_C4	20250415_100Pa_DIV7_HWT_D1S6_C4_0001.abf	-40	59.1181	14.9	INa	-68.9697	-1.16664	20250415	0.1kPa	DIV7	Control	D1S6	20250415-DIV7-100Pa-D1S6	C4	INa 0.1kPa	INa Control
20250415_100Pa_DIV7_HWT_D1S6_C4	20250415_100Pa_DIV7_HWT_D1S6_C4_0001.abf	-50	59.1181	14.9	INa	-65.6128	-1.10986	20250415	0.1kPa	DIV7	Control	D1S6	20250415-DIV7-100Pa-D1S6	C4	INa 0.1kPa	INa Control
20250415_100Pa_DIV7_HWT_D1S6_C4	20250415_100Pa_DIV7_HWT_D1S6_C4_0001.abf	-60	59.1181	14.9	INa	-67.1387	-1.13567	20250415	0.1kPa	DIV7	Control	D1S6	20250415-DIV7-100Pa-D1S6	C4	INa 0.1kPa	INa Control
20250415_100Pa_DIV7_HWT_D1S6_C4	20250415_100Pa_DIV7_HWT_D1S6_C4_0001.abf	-60	59.1181	14.9	IKa	57.9834	0.980806	20250415	0.1kPa	DIV7	Control	D1S6	20250415-DIV7-100Pa-D1S6	C4	IKa 0.1kPa	IKa Control
20250415_100Pa_DIV7_HWT_D1S6_C4	20250415_100Pa_DIV7_HWT_D1S6_C4_0001.abf	-80	59.1181	14.9	INa	-62.561	-1.05824	20250415	0.1kPa	DIV7	Control	D1S6	20250415-DIV7-100Pa-D1S6	C4	INa 0.1kPa	INa Control
20250415_100Pa_DIV7_HWT_D1S6_C4	20250415_100Pa_DIV7_HWT_D1S6_C4_0001.abf	-90	59.1181	14.9	INa	-63.7817	-1.07889	20250415	0.1kPa	DIV7	Control	D1S6	20250415-DIV7-100Pa-D1S6	C4	INa 0.1kPa	INa Control
20250415_100Pa_DIV7_HWT_D1S6_C4	20250415_100Pa_DIV7_HWT_D1S6_C4_0001.abf	-100	59.1181	14.9	INa	-64.0869	-1.08405	20250415	0.1kPa	DIV7	Control	D1S6	20250415-DIV7-100Pa-D1S6	C4	INa 0.1kPa	INa Control
20250415_100Pa_DIV7_HWT_D1S6_C4	20250415_100Pa_DIV7_HWT_D1S6_C4_0001.abf	-20	59.1181	14.9	INa	-68.9697	-1.16664	20250415	0.1kPa	DIV7	Control	D1S6	20250415-DIV7-100Pa-D1S6	C4	INa 0.1kPa	INa Control
20250415_100Pa_DIV7_HWT_D1S6_C4	20250415_100Pa_DIV7_HWT_D1S6_C4_0001.abf	-50	59.1181	14.9	IKa	65.6128	1.10986	20250415	0.1kPa	DIV7	Control	D1S6	20250415-DIV7-100Pa-D1S6	C4	IKa 0.1kPa	IKa Control
20250415_100Pa_DIV7_HWT_D1S6_C4	20250415_100Pa_DIV7_HWT_D1S6_C4_0001.abf	0	59.1181	14.9	IKa	505.371	8.5485	20250415	0.1kPa	DIV7	Control	D1S6	20250415-DIV7-100Pa-D1S6	C4	IKa 0.1kPa	IKa Control
20250415_100Pa_DIV7_HWT_D1S6_C4	20250415_100Pa_DIV7_HWT_D1S6_C4_0001.abf	-30	59.1181	14.9	IKa	43.335	0.733024	20250415	0.1kPa	DIV7	Control	D1S6	20250415-DIV7-100Pa-D1S6	C4	IKa 0.1kPa	IKa Control
20250415_100Pa_DIV7_HWT_D1S6_C4	20250415_100Pa_DIV7_HWT_D1S6_C4_0001.abf	50	59.1181	14.9	IKdr	2508.25	42.4278	20250415	0.1kPa	DIV7	Control	D1S6	20250415-DIV7-100Pa-D1S6	C4	IKdr 0.1kPa	IKdr Control
20250415_100Pa_DIV7_HWT_D1S6_C4	20250415_100Pa_DIV7_HWT_D1S6_C4_0001.abf	40	59.1181	14.9	IKdr	2072.49	35.0568	20250415	0.1kPa	DIV7	Control	D1S6	20250415-DIV7-100Pa-D1S6	C4	IKdr 0.1kPa	IKdr Control
20250415_100Pa_DIV7_HWT_D1S6_C4	20250415_100Pa_DIV7_HWT_D1S6_C4_0001.abf	30	59.1181	14.9	IKdr	1675.46	28.3408	20250415	0.1kPa	DIV7	Control	D1S6	20250415-DIV7-100Pa-D1S6	C4	IKdr 0.1kPa	IKdr Control
20250415_100Pa_DIV7_HWT_D1S6_C4	20250415_100Pa_DIV7_HWT_D1S6_C4_0001.abf	20	59.1181	14.9	IKdr	1287.1	21.7716	20250415	0.1kPa	DIV7	Control	D1S6	20250415-DIV7-100Pa-D1S6	C4	IKdr 0.1kPa	IKdr Control
20250415_100Pa_DIV7_HWT_D1S6_C4	20250415_100Pa_DIV7_HWT_D1S6_C4_0001.abf	10	59.1181	14.9	IKdr	889.712	15.0497	20250415	0.1kPa	DIV7	Control	D1S6	20250415-DIV7-100Pa-D1S6	C4	IKdr 0.1kPa	IKdr Control
20250415_100Pa_DIV7_HWT_D1S6_C4	20250415_100Pa_DIV7_HWT_D1S6_C4_0001.abf	0	59.1181	14.9	IKdr	468.158	7.91904	20250415	0.1kPa	DIV7	Control	D1S6	20250415-DIV7-100Pa-D1S6	C4	IKdr 0.1kPa	IKdr Control
20250415_100Pa_DIV7_HWT_D1S6_C4	20250415_100Pa_DIV7_HWT_D1S6_C4_0001.abf	-10	59.1181	14.9	IKdr	116.195	1.96547	20250415	0.1kPa	DIV7	Control	D1S6	20250415-DIV7-100Pa-D1S6	C4	IKdr 0.1kPa	IKdr Control
20250415_100Pa_DIV7_HWT_D1S6_C4	20250415_100Pa_DIV7_HWT_D1S6_C4_0001.abf	-20	59.1181	14.9	IKdr	0.114495	0.00193672	20250415	0.1kPa	DIV7	Control	D1S6	20250415-DIV7-100Pa-D1S6	C4	IKdr 0.1kPa	IKdr Control
20250415_100Pa_DIV7_HWT_D1S6_C4	20250415_100Pa_DIV7_HWT_D1S6_C4_0001.abf	-40	59.1181	14.9	IKa	55.542	0.939509	20250415	0.1kPa	DIV7	Control	D1S6	20250415-DIV7-100Pa-D1S6	C4	IKa 0.1kPa	IKa Control
20250415_100Pa_DIV7_HWT_D1S6_C4	20250415_100Pa_DIV7_HWT_D1S6_C4_0001.abf	-30	59.1181	14.9	IKdr	-5.33296	-0.0902085	20250415	0.1kPa	DIV7	Control	D1S6	20250415-DIV7-100Pa-D1S6	C4	IKdr 0.1kPa	IKdr Control
20250415_100Pa_DIV7_HWT_D1S6_C4	20250415_100Pa_DIV7_HWT_D1S6_C4_0001.abf	-50	59.1181	14.9	IKdr	-0.201564	-0.00340951	20250415	0.1kPa	DIV7	Control	D1S6	20250415-DIV7-100Pa-D1S6	C4	IKdr 0.1kPa	IKdr Control
20250415_100Pa_DIV7_HWT_D1S6_C4	20250415_100Pa_DIV7_HWT_D1S6_C4_0001.abf	-60	59.1181	14.9	IKdr	1.50498	0.0254572	20250415	0.1kPa	DIV7	Control	D1S6	20250415-DIV7-100Pa-D1S6	C4	IKdr 0.1kPa	IKdr Control
20250415_100Pa_DIV7_HWT_D1S6_C4	20250415_100Pa_DIV7_HWT_D1S6_C4_0001.abf	-70	59.1181	14.9	IKdr	1.20198	0.0203319	20250415	0.1kPa	DIV7	Control	D1S6	20250415-DIV7-100Pa-D1S6	C4	IKdr 0.1kPa	IKdr Control
20250415_100Pa_DIV7_HWT_D1S6_C4	20250415_100Pa_DIV7_HWT_D1S6_C4_0001.abf	-80	59.1181	14.9	IKdr	-4.87715	-0.0824985	20250415	0.1kPa	DIV7	Control	D1S6	20250415-DIV7-100Pa-D1S6	C4	IKdr 0.1kPa	IKdr Control
20250415_100Pa_DIV7_HWT_D1S6_C4	20250415_100Pa_DIV7_HWT_D1S6_C4_0001.abf	-90	59.1181	14.9	IKdr	-6.00687	-0.101608	20250415	0.1kPa	DIV7	Control	D1S6	20250415-DIV7-100Pa-D1S6	C4	IKdr 0.1kPa	IKdr Control
20250415_100Pa_DIV7_HWT_D1S6_C4	20250415_100Pa_DIV7_HWT_D1S6_C4_0001.abf	-100	59.1181	14.9	IKdr	-7.09262	-0.119974	20250415	0.1kPa	DIV7	Control	D1S6	20250415-DIV7-100Pa-D1S6	C4	IKdr 0.1kPa	IKdr Control
20250415_100Pa_DIV7_HWT_D1S6_C4	20250415_100Pa_DIV7_HWT_D1S6_C4_0001.abf	-110	59.1181	14.9	IKdr	-18.0589	-0.305472	20250415	0.1kPa	DIV7	Control	D1S6	20250415-DIV7-100Pa-D1S6	C4	IKdr 0.1kPa	IKdr Control
20250415_100Pa_DIV7_HWT_D1S6_C4	20250415_100Pa_DIV7_HWT_D1S6_C4_0001.abf	-120	59.1181	14.9	IKdr	-11.9998	-0.20298	20250415	0.1kPa	DIV7	Control	D1S6	20250415-DIV7-100Pa-D1S6	C4	IKdr 0.1kPa	IKdr Control
20250415_100Pa_DIV7_HWT_D1S6_C4	20250415_100Pa_DIV7_HWT_D1S6_C4_0001.abf	-40	59.1181	14.9	IKdr	-1.66693	-0.0281966	20250415	0.1kPa	DIV7	Control	D1S6	20250415-DIV7-100Pa-D1S6	C4	IKdr 0.1kPa	IKdr Control
20250415_100Pa_DIV7_HWT_D1S6_C4	20250415_100Pa_DIV7_HWT_D1S6_C4_0001.abf	70	59.1181	14.9	IKdr	3346.71	56.6106	20250415	0.1kPa	DIV7	Control	D1S6	20250415-DIV7-100Pa-D1S6	C4	IKdr 0.1kPa	IKdr Control
20250415_100Pa_DIV7_HWT_D1S6_C4	20250415_100Pa_DIV7_HWT_D1S6_C4_0001.abf	60	59.1181	14.9	IKdr	2947.16	49.8521	20250415	0.1kPa	DIV7	Control	D1S6	20250415-DIV7-100Pa-D1S6	C4	IKdr 0.1kPa	IKdr Control
20250415_100Pa_DIV7_HWT_D1S6_C4	20250415_100Pa_DIV7_HWT_D1S6_C4_0001.abf	50	59.1181	14.9	IKa	2644.96	44.7402	20250415	0.1kPa	DIV7	Control	D1S6	20250415-DIV7-100Pa-D1S6	C4	IKa 0.1kPa	IKa Control
20250415_100Pa_DIV7_HWT_D1S6_C4	20250415_100Pa_DIV7_HWT_D1S6_C4_0001.abf	60	59.1181	14.9	IKa	3082.58	52.1428	20250415	0.1kPa	DIV7	Control	D1S6	20250415-DIV7-100Pa-D1S6	C4	IKa 0.1kPa	IKa Control
20250415_100Pa_DIV7_HWT_D1S6_C4	20250415_100Pa_DIV7_HWT_D1S6_C4_0001.abf	70	59.1181	14.9	IKa	3467.71	58.6574	20250415	0.1kPa	DIV7	Control	D1S6	20250415-DIV7-100Pa-D1S6	C4	IKa 0.1kPa	IKa Control
20250415_100Pa_DIV7_HWT_D1S6_C4	20250415_100Pa_DIV7_HWT_D1S6_C4_0001.abf	20	59.1181	14.9	IKa	1396.79	23.6271	20250415	0.1kPa	DIV7	Control	D1S6	20250415-DIV7-100Pa-D1S6	C4	IKa 0.1kPa	IKa Control
20250415_100Pa_DIV7_HWT_D1S6_C4	20250415_100Pa_DIV7_HWT_D1S6_C4_0001.abf	10	59.1181	14.9	IKa	956.116	16.173	20250415	0.1kPa	DIV7	Control	D1S6	20250415-DIV7-100Pa-D1S6	C4	IKa 0.1kPa	IKa Control
20250415_100Pa_DIV7_HWT_D1S6_C4	20250415_100Pa_DIV7_HWT_D1S6_C4_0001.abf	-10	59.1181	14.9	IKa	158.081	2.67399	20250415	0.1kPa	DIV7	Control	D1S6	20250415-DIV7-100Pa-D1S6	C4	IKa 0.1kPa	IKa Control
20250415_100Pa_DIV7_HWT_D1S6_C4	20250415_100Pa_DIV7_HWT_D1S6_C4_0001.abf	-20	59.1181	14.9	IKa	59.2041	1.00145	20250415	0.1kPa	DIV7	Control	D1S6	20250415-DIV7-100Pa-D1S6	C4	IKa 0.1kPa	IKa Control
20250415_100Pa_DIV7_HWT_D1S6_C4	20250415_100Pa_DIV7_HWT_D1S6_C4_0001.abf	30	59.1181	14.9	IKa	1803.89	30.5134	20250415	0.1kPa	DIV7	Control	D1S6	20250415-DIV7-100Pa-D1S6	C4	IKa 0.1kPa	IKa Control
20250415_100Pa_DIV7_HWT_D1S6_C4	20250415_100Pa_DIV7_HWT_D1S6_C4_0001.abf	40	59.1181	14.9	IKa	2239.99	37.8901	20250415	0.1kPa	DIV7	Control	D1S6	20250415-DIV7-100Pa-D1S6	C4	IKa 0.1kPa	IKa Control
20250415_10kPa_DIV7_H2_D1S2_C5	20250415_10kPa_DIV7_H2_D1S2_C5_0001.abf	-100	43.6722	12.2678	IKa	63.4766	1.45348	20250415	10kPa	DIV7	P1 KD	D1S2	20250415-DIV7-10kPa-D1S2	C5	IKa 10kPa	IKa P1 KD
20250415_10kPa_DIV7_H2_D1S2_C5	20250415_10kPa_DIV7_H2_D1S2_C5_0001.abf	-120	43.6722	12.2678	INa	-134.277	-3.07467	20250415	10kPa	DIV7	P1 KD	D1S2	20250415-DIV7-10kPa-D1S2	C5	INa 10kPa	INa P1 KD
20250415_10kPa_DIV7_H2_D1S2_C5	20250415_10kPa_DIV7_H2_D1S2_C5_0001.abf	-90	43.6722	12.2678	INa	-75.9888	-1.73998	20250415	10kPa	DIV7	P1 KD	D1S2	20250415-DIV7-10kPa-D1S2	C5	INa 10kPa	INa P1 KD
20250415_10kPa_DIV7_H2_D1S2_C5	20250415_10kPa_DIV7_H2_D1S2_C5_0001.abf	-80	43.6722	12.2678	INa	-64.3921	-1.47444	20250415	10kPa	DIV7	P1 KD	D1S2	20250415-DIV7-10kPa-D1S2	C5	INa 10kPa	INa P1 KD
20250415_10kPa_DIV7_H2_D1S2_C5	20250415_10kPa_DIV7_H2_D1S2_C5_0001.abf	-30	43.6722	12.2678	INa	-644.531	-14.7584	20250415	10kPa	DIV7	P1 KD	D1S2	20250415-DIV7-10kPa-D1S2	C5	INa 10kPa	INa P1 KD
20250415_10kPa_DIV7_H2_D1S2_C5	20250415_10kPa_DIV7_H2_D1S2_C5_0001.abf	-70	43.6722	12.2678	INa	-76.5991	-1.75396	20250415	10kPa	DIV7	P1 KD	D1S2	20250415-DIV7-10kPa-D1S2	C5	INa 10kPa	INa P1 KD
20250415_10kPa_DIV7_H2_D1S2_C5	20250415_10kPa_DIV7_H2_D1S2_C5_0001.abf	-60	43.6722	12.2678	INa	-101.624	-2.32696	20250415	10kPa	DIV7	P1 KD	D1S2	20250415-DIV7-10kPa-D1S2	C5	INa 10kPa	INa P1 KD
20250415_10kPa_DIV7_H2_D1S2_C5	20250415_10kPa_DIV7_H2_D1S2_C5_0001.abf	-50	43.6722	12.2678	INa	-67.4438	-1.54432	20250415	10kPa	DIV7	P1 KD	D1S2	20250415-DIV7-10kPa-D1S2	C5	INa 10kPa	INa P1 KD
20250415_10kPa_DIV7_H2_D1S2_C5	20250415_10kPa_DIV7_H2_D1S2_C5_0001.abf	-40	43.6722	12.2678	INa	-50.6592	-1.15999	20250415	10kPa	DIV7	P1 KD	D1S2	20250415-DIV7-10kPa-D1S2	C5	INa 10kPa	INa P1 KD
20250415_10kPa_DIV7_H2_D1S2_C5	20250415_10kPa_DIV7_H2_D1S2_C5_0001.abf	-100	43.6722	12.2678	INa	-90.9424	-2.08239	20250415	10kPa	DIV7	P1 KD	D1S2	20250415-DIV7-10kPa-D1S2	C5	INa 10kPa	INa P1 KD
20250415_10kPa_DIV7_H2_D1S2_C5	20250415_10kPa_DIV7_H2_D1S2_C5_0001.abf	-110	43.6722	12.2678	INa	-116.577	-2.66937	20250415	10kPa	DIV7	P1 KD	D1S2	20250415-DIV7-10kPa-D1S2	C5	INa 10kPa	INa P1 KD
20250415_10kPa_DIV7_H2_D1S2_C5	20250415_10kPa_DIV7_H2_D1S2_C5_0001.abf	-40	43.6722	12.2678	IKa	109.558	2.50865	20250415	10kPa	DIV7	P1 KD	D1S2	20250415-DIV7-10kPa-D1S2	C5	IKa 10kPa	IKa P1 KD
20250415_10kPa_DIV7_H2_D1S2_C5	20250415_10kPa_DIV7_H2_D1S2_C5_0001.abf	70	43.6722	12.2678	IKa	4045.41	92.6313	20250415	10kPa	DIV7	P1 KD	D1S2	20250415-DIV7-10kPa-D1S2	C5	IKa 10kPa	IKa P1 KD
20250415_10kPa_DIV7_H2_D1S2_C5	20250415_10kPa_DIV7_H2_D1S2_C5_0001.abf	-50	43.6722	12.2678	IKa	73.5474	1.68408	20250415	10kPa	DIV7	P1 KD	D1S2	20250415-DIV7-10kPa-D1S2	C5	IKa 10kPa	IKa P1 KD
20250415_10kPa_DIV7_H2_D1S2_C5	20250415_10kPa_DIV7_H2_D1S2_C5_0001.abf	-60	43.6722	12.2678	IKa	41.8091	0.957339	20250415	10kPa	DIV7	P1 KD	D1S2	20250415-DIV7-10kPa-D1S2	C5	IKa 10kPa	IKa P1 KD
20250415_10kPa_DIV7_H2_D1S2_C5	20250415_10kPa_DIV7_H2_D1S2_C5_0001.abf	-70	43.6722	12.2678	IKa	59.8145	1.36962	20250415	10kPa	DIV7	P1 KD	D1S2	20250415-DIV7-10kPa-D1S2	C5	IKa 10kPa	IKa P1 KD
20250415_10kPa_DIV7_H2_D1S2_C5	20250415_10kPa_DIV7_H2_D1S2_C5_0001.abf	-80	43.6722	12.2678	IKa	70.8008	1.62119	20250415	10kPa	DIV7	P1 KD	D1S2	20250415-DIV7-10kPa-D1S2	C5	IKa 10kPa	IKa P1 KD
20250415_10kPa_DIV7_H2_D1S2_C5	20250415_10kPa_DIV7_H2_D1S2_C5_0001.abf	-90	43.6722	12.2678	IKa	57.9834	1.3277	20250415	10kPa	DIV7	P1 KD	D1S2	20250415-DIV7-10kPa-D1S2	C5	IKa 10kPa	IKa P1 KD
20250415_10kPa_DIV7_H2_D1S2_C5	20250415_10kPa_DIV7_H2_D1S2_C5_0001.abf	-20	43.6722	12.2678	IKa	311.584	7.13462	20250415	10kPa	DIV7	P1 KD	D1S2	20250415-DIV7-10kPa-D1S2	C5	IKa 10kPa	IKa P1 KD
20250415_10kPa_DIV7_H2_D1S2_C5	20250415_10kPa_DIV7_H2_D1S2_C5_0001.abf	-30	43.6722	12.2678	IKa	151.062	3.459	20250415	10kPa	DIV7	P1 KD	D1S2	20250415-DIV7-10kPa-D1S2	C5	IKa 10kPa	IKa P1 KD
20250415_10kPa_DIV7_H2_D1S2_C5	20250415_10kPa_DIV7_H2_D1S2_C5_0001.abf	-10	43.6722	12.2678	IKa	652.161	14.9331	20250415	10kPa	DIV7	P1 KD	D1S2	20250415-DIV7-10kPa-D1S2	C5	IKa 10kPa	IKa P1 KD
20250415_10kPa_DIV7_H2_D1S2_C5	20250415_10kPa_DIV7_H2_D1S2_C5_0001.abf	10	43.6722	12.2678	IKa	1346.13	30.8235	20250415	10kPa	DIV7	P1 KD	D1S2	20250415-DIV7-10kPa-D1S2	C5	IKa 10kPa	IKa P1 KD
20250415_10kPa_DIV7_H2_D1S2_C5	20250415_10kPa_DIV7_H2_D1S2_C5_0001.abf	20	43.6722	12.2678	IKa	1751.4	40.1034	20250415	10kPa	DIV7	P1 KD	D1S2	20250415-DIV7-10kPa-D1S2	C5	IKa 10kPa	IKa P1 KD
20250415_10kPa_DIV7_H2_D1S2_C5	20250415_10kPa_DIV7_H2_D1S2_C5_0001.abf	30	43.6722	12.2678	IKa	2235.41	51.1862	20250415	10kPa	DIV7	P1 KD	D1S2	20250415-DIV7-10kPa-D1S2	C5	IKa 10kPa	IKa P1 KD
20250415_10kPa_DIV7_H2_D1S2_C5	20250415_10kPa_DIV7_H2_D1S2_C5_0001.abf	40	43.6722	12.2678	IKa	2658.08	60.8644	20250415	10kPa	DIV7	P1 KD	D1S2	20250415-DIV7-10kPa-D1S2	C5	IKa 10kPa	IKa P1 KD
20250415_10kPa_DIV7_H2_D1S2_C5	20250415_10kPa_DIV7_H2_D1S2_C5_0001.abf	50	43.6722	12.2678	IKa	3110.96	71.2344	20250415	10kPa	DIV7	P1 KD	D1S2	20250415-DIV7-10kPa-D1S2	C5	IKa 10kPa	IKa P1 KD
20250415_10kPa_DIV7_H2_D1S2_C5	20250415_10kPa_DIV7_H2_D1S2_C5_0001.abf	60	43.6722	12.2678	IKa	3558.04	81.4717	20250415	10kPa	DIV7	P1 KD	D1S2	20250415-DIV7-10kPa-D1S2	C5	IKa 10kPa	IKa P1 KD
20250415_10kPa_DIV7_H2_D1S2_C5	20250415_10kPa_DIV7_H2_D1S2_C5_0001.abf	0	43.6722	12.2678	IKa	978.088	22.3962	20250415	10kPa	DIV7	P1 KD	D1S2	20250415-DIV7-10kPa-D1S2	C5	IKa 10kPa	IKa P1 KD
20250415_10kPa_DIV7_H2_D1S2_C5	20250415_10kPa_DIV7_H2_D1S2_C5_0001.abf	-20	43.6722	12.2678	INa	-1080.63	-24.7441	20250415	10kPa	DIV7	P1 KD	D1S2	20250415-DIV7-10kPa-D1S2	C5	INa 10kPa	INa P1 KD
20250415_10kPa_DIV7_H2_D1S2_C5	20250415_10kPa_DIV7_H2_D1S2_C5_0001.abf	70	43.6722	12.2678	INa	-686.951	-15.7297	20250415	10kPa	DIV7	P1 KD	D1S2	20250415-DIV7-10kPa-D1S2	C5	INa 10kPa	INa P1 KD
20250415_10kPa_DIV7_H2_D1S2_C5	20250415_10kPa_DIV7_H2_D1S2_C5_0001.abf	0	43.6722	12.2678	INa	-1153.26	-26.4072	20250415	10kPa	DIV7	P1 KD	D1S2	20250415-DIV7-10kPa-D1S2	C5	INa 10kPa	INa P1 KD
20250415_10kPa_DIV7_H2_D1S2_C5	20250415_10kPa_DIV7_H2_D1S2_C5_0001.abf	60	43.6722	12.2678	IKdr	1237.52	28.3367	20250415	10kPa	DIV7	P1 KD	D1S2	20250415-DIV7-10kPa-D1S2	C5	IKdr 10kPa	IKdr P1 KD
20250415_10kPa_DIV7_H2_D1S2_C5	20250415_10kPa_DIV7_H2_D1S2_C5_0001.abf	50	43.6722	12.2678	IKdr	1144.46	26.2058	20250415	10kPa	DIV7	P1 KD	D1S2	20250415-DIV7-10kPa-D1S2	C5	IKdr 10kPa	IKdr P1 KD
20250415_10kPa_DIV7_H2_D1S2_C5	20250415_10kPa_DIV7_H2_D1S2_C5_0001.abf	40	43.6722	12.2678	IKdr	1005.92	23.0335	20250415	10kPa	DIV7	P1 KD	D1S2	20250415-DIV7-10kPa-D1S2	C5	IKdr 10kPa	IKdr P1 KD
20250415_10kPa_DIV7_H2_D1S2_C5	20250415_10kPa_DIV7_H2_D1S2_C5_0001.abf	30	43.6722	12.2678	IKdr	875.632	20.0501	20250415	10kPa	DIV7	P1 KD	D1S2	20250415-DIV7-10kPa-D1S2	C5	IKdr 10kPa	IKdr P1 KD
20250415_10kPa_DIV7_H2_D1S2_C5	20250415_10kPa_DIV7_H2_D1S2_C5_0001.abf	20	43.6722	12.2678	IKdr	730.028	16.7161	20250415	10kPa	DIV7	P1 KD	D1S2	20250415-DIV7-10kPa-D1S2	C5	IKdr 10kPa	IKdr P1 KD
20250415_10kPa_DIV7_H2_D1S2_C5	20250415_10kPa_DIV7_H2_D1S2_C5_0001.abf	10	43.6722	12.2678	IKdr	512.96	11.7457	20250415	10kPa	DIV7	P1 KD	D1S2	20250415-DIV7-10kPa-D1S2	C5	IKdr 10kPa	IKdr P1 KD
20250415_10kPa_DIV7_H2_D1S2_C5	20250415_10kPa_DIV7_H2_D1S2_C5_0001.abf	0	43.6722	12.2678	IKdr	317.173	7.26258	20250415	10kPa	DIV7	P1 KD	D1S2	20250415-DIV7-10kPa-D1S2	C5	IKdr 10kPa	IKdr P1 KD
20250415_10kPa_DIV7_H2_D1S2_C5	20250415_10kPa_DIV7_H2_D1S2_C5_0001.abf	-10	43.6722	12.2678	IKdr	131.478	3.01057	20250415	10kPa	DIV7	P1 KD	D1S2	20250415-DIV7-10kPa-D1S2	C5	IKdr 10kPa	IKdr P1 KD
20250415_10kPa_DIV7_H2_D1S2_C5	20250415_10kPa_DIV7_H2_D1S2_C5_0001.abf	-20	43.6722	12.2678	IKdr	19.9009	0.455687	20250415	10kPa	DIV7	P1 KD	D1S2	20250415-DIV7-10kPa-D1S2	C5	IKdr 10kPa	IKdr P1 KD
20250415_10kPa_DIV7_H2_D1S2_C5	20250415_10kPa_DIV7_H2_D1S2_C5_0001.abf	70	43.6722	12.2678	IKdr	1272.08	29.1279	20250415	10kPa	DIV7	P1 KD	D1S2	20250415-DIV7-10kPa-D1S2	C5	IKdr 10kPa	IKdr P1 KD
20250415_10kPa_DIV7_H2_D1S2_C5	20250415_10kPa_DIV7_H2_D1S2_C5_0001.abf	-30	43.6722	12.2678	IKdr	4.71346	0.107928	20250415	10kPa	DIV7	P1 KD	D1S2	20250415-DIV7-10kPa-D1S2	C5	IKdr 10kPa	IKdr P1 KD
20250415_10kPa_DIV7_H2_D1S2_C5	20250415_10kPa_DIV7_H2_D1S2_C5_0001.abf	-50	43.6722	12.2678	IKdr	-5.07828	-0.116282	20250415	10kPa	DIV7	P1 KD	D1S2	20250415-DIV7-10kPa-D1S2	C5	IKdr 10kPa	IKdr P1 KD
20250415_10kPa_DIV7_H2_D1S2_C5	20250415_10kPa_DIV7_H2_D1S2_C5_0001.abf	-60	43.6722	12.2678	IKdr	-40.446	-0.926128	20250415	10kPa	DIV7	P1 KD	D1S2	20250415-DIV7-10kPa-D1S2	C5	IKdr 10kPa	IKdr P1 KD
20250415_10kPa_DIV7_H2_D1S2_C5	20250415_10kPa_DIV7_H2_D1S2_C5_0001.abf	-70	43.6722	12.2678	IKdr	-6.19581	-0.141871	20250415	10kPa	DIV7	P1 KD	D1S2	20250415-DIV7-10kPa-D1S2	C5	IKdr 10kPa	IKdr P1 KD
20250415_10kPa_DIV7_H2_D1S2_C5	20250415_10kPa_DIV7_H2_D1S2_C5_0001.abf	-80	43.6722	12.2678	IKdr	-27.5646	-0.631172	20250415	10kPa	DIV7	P1 KD	D1S2	20250415-DIV7-10kPa-D1S2	C5	IKdr 10kPa	IKdr P1 KD
20250415_10kPa_DIV7_H2_D1S2_C5	20250415_10kPa_DIV7_H2_D1S2_C5_0001.abf	-90	43.6722	12.2678	IKdr	-19.2	-0.439638	20250415	10kPa	DIV7	P1 KD	D1S2	20250415-DIV7-10kPa-D1S2	C5	IKdr 10kPa	IKdr P1 KD
20250415_10kPa_DIV7_H2_D1S2_C5	20250415_10kPa_DIV7_H2_D1S2_C5_0001.abf	-100	43.6722	12.2678	IKdr	-11.8331	-0.270952	20250415	10kPa	DIV7	P1 KD	D1S2	20250415-DIV7-10kPa-D1S2	C5	IKdr 10kPa	IKdr P1 KD
20250415_10kPa_DIV7_H2_D1S2_C5	20250415_10kPa_DIV7_H2_D1S2_C5_0001.abf	-110	43.6722	12.2678	IKdr	-67.0503	-1.53531	20250415	10kPa	DIV7	P1 KD	D1S2	20250415-DIV7-10kPa-D1S2	C5	IKdr 10kPa	IKdr P1 KD
20250415_10kPa_DIV7_H2_D1S2_C5	20250415_10kPa_DIV7_H2_D1S2_C5_0001.abf	-120	43.6722	12.2678	IKdr	-77.6452	-1.77791	20250415	10kPa	DIV7	P1 KD	D1S2	20250415-DIV7-10kPa-D1S2	C5	IKdr 10kPa	IKdr P1 KD
20250415_10kPa_DIV7_H2_D1S2_C5	20250415_10kPa_DIV7_H2_D1S2_C5_0001.abf	-110	43.6722	12.2678	IKa	31.7383	0.726739	20250415	10kPa	DIV7	P1 KD	D1S2	20250415-DIV7-10kPa-D1S2	C5	IKa 10kPa	IKa P1 KD
20250415_10kPa_DIV7_H2_D1S2_C5	20250415_10kPa_DIV7_H2_D1S2_C5_0001.abf	-40	43.6722	12.2678	IKdr	18.9122	0.433049	20250415	10kPa	DIV7	P1 KD	D1S2	20250415-DIV7-10kPa-D1S2	C5	IKdr 10kPa	IKdr P1 KD
20250415_10kPa_DIV7_H2_D1S2_C5	20250415_10kPa_DIV7_H2_D1S2_C5_0001.abf	-10	43.6722	12.2678	INa	-1231.08	-28.1891	20250415	10kPa	DIV7	P1 KD	D1S2	20250415-DIV7-10kPa-D1S2	C5	INa 10kPa	INa P1 KD
20250415_10kPa_DIV7_H2_D1S2_C5	20250415_10kPa_DIV7_H2_D1S2_C5_0001.abf	-120	43.6722	12.2678	IKa	39.978	0.915412	20250415	10kPa	DIV7	P1 KD	D1S2	20250415-DIV7-10kPa-D1S2	C5	IKa 10kPa	IKa P1 KD
20250415_10kPa_DIV7_H2_D1S2_C5	20250415_10kPa_DIV7_H2_D1S2_C5_0001.abf	10	43.6722	12.2678	INa	-1110.53	-25.4289	20250415	10kPa	DIV7	P1 KD	D1S2	20250415-DIV7-10kPa-D1S2	C5	INa 10kPa	INa P1 KD
20250415_10kPa_DIV7_H2_D1S2_C5	20250415_10kPa_DIV7_H2_D1S2_C5_0001.abf	20	43.6722	12.2678	INa	-1084.59	-24.8349	20250415	10kPa	DIV7	P1 KD	D1S2	20250415-DIV7-10kPa-D1S2	C5	INa 10kPa	INa P1 KD
20250415_10kPa_DIV7_H2_D1S2_C5	20250415_10kPa_DIV7_H2_D1S2_C5_0001.abf	30	43.6722	12.2678	INa	-980.225	-22.4451	20250415	10kPa	DIV7	P1 KD	D1S2	20250415-DIV7-10kPa-D1S2	C5	INa 10kPa	INa P1 KD
20250415_10kPa_DIV7_H2_D1S2_C5	20250415_10kPa_DIV7_H2_D1S2_C5_0001.abf	40	43.6722	12.2678	INa	-885.01	-20.2648	20250415	10kPa	DIV7	P1 KD	D1S2	20250415-DIV7-10kPa-D1S2	C5	INa 10kPa	INa P1 KD
20250415_10kPa_DIV7_H2_D1S2_C5	20250415_10kPa_DIV7_H2_D1S2_C5_0001.abf	50	43.6722	12.2678	INa	-787.048	-18.0217	20250415	10kPa	DIV7	P1 KD	D1S2	20250415-DIV7-10kPa-D1S2	C5	INa 10kPa	INa P1 KD
20250415_10kPa_DIV7_H2_D1S2_C5	20250415_10kPa_DIV7_H2_D1S2_C5_0001.abf	60	43.6722	12.2678	INa	-782.471	-17.9169	20250415	10kPa	DIV7	P1 KD	D1S2	20250415-DIV7-10kPa-D1S2	C5	INa 10kPa	INa P1 KD
20250415_10kPa_DIV7_H2_D1S5_C2	20250415_10kPa_DIV7_H2_D1S5_C2_0001.abf	50	13.2201	46.7763	INa	-460.815	-34.8572	20250415	10kPa	DIV7	P1 KD	D1S5	20250415-DIV7-10kPa-D1S5	C2	INa 10kPa	INa P1 KD
20250415_10kPa_DIV7_H2_D1S5_C2	20250415_10kPa_DIV7_H2_D1S5_C2_0001.abf	-50	13.2201	46.7763	IKa	58.5937	4.43217	20250415	10kPa	DIV7	P1 KD	D1S5	20250415-DIV7-10kPa-D1S5	C2	IKa 10kPa	IKa P1 KD
20250415_10kPa_DIV7_H2_D1S5_C2	20250415_10kPa_DIV7_H2_D1S5_C2_0001.abf	-40	13.2201	46.7763	IKa	78.4302	5.93265	20250415	10kPa	DIV7	P1 KD	D1S5	20250415-DIV7-10kPa-D1S5	C2	IKa 10kPa	IKa P1 KD
20250415_10kPa_DIV7_H2_D1S5_C2	20250415_10kPa_DIV7_H2_D1S5_C2_0001.abf	-30	13.2201	46.7763	IKa	215.454	16.2975	20250415	10kPa	DIV7	P1 KD	D1S5	20250415-DIV7-10kPa-D1S5	C2	IKa 10kPa	IKa P1 KD
20250415_10kPa_DIV7_H2_D1S5_C2	20250415_10kPa_DIV7_H2_D1S5_C2_0001.abf	-20	13.2201	46.7763	IKa	320.435	24.2384	20250415	10kPa	DIV7	P1 KD	D1S5	20250415-DIV7-10kPa-D1S5	C2	IKa 10kPa	IKa P1 KD
20250415_10kPa_DIV7_H2_D1S5_C2	20250415_10kPa_DIV7_H2_D1S5_C2_0001.abf	-10	13.2201	46.7763	IKa	418.396	31.6485	20250415	10kPa	DIV7	P1 KD	D1S5	20250415-DIV7-10kPa-D1S5	C2	IKa 10kPa	IKa P1 KD
20250415_10kPa_DIV7_H2_D1S5_C2	20250415_10kPa_DIV7_H2_D1S5_C2_0001.abf	0	13.2201	46.7763	IKa	550.232	41.6209	20250415	10kPa	DIV7	P1 KD	D1S5	20250415-DIV7-10kPa-D1S5	C2	IKa 10kPa	IKa P1 KD
20250415_10kPa_DIV7_H2_D1S5_C2	20250415_10kPa_DIV7_H2_D1S5_C2_0001.abf	10	13.2201	46.7763	IKa	692.444	52.3781	20250415	10kPa	DIV7	P1 KD	D1S5	20250415-DIV7-10kPa-D1S5	C2	IKa 10kPa	IKa P1 KD
20250415_10kPa_DIV7_H2_D1S5_C2	20250415_10kPa_DIV7_H2_D1S5_C2_0001.abf	40	13.2201	46.7763	IKa	1166.99	88.2741	20250415	10kPa	DIV7	P1 KD	D1S5	20250415-DIV7-10kPa-D1S5	C2	IKa 10kPa	IKa P1 KD
20250415_10kPa_DIV7_H2_D1S5_C2	20250415_10kPa_DIV7_H2_D1S5_C2_0001.abf	30	13.2201	46.7763	IKa	958.557	72.5076	20250415	10kPa	DIV7	P1 KD	D1S5	20250415-DIV7-10kPa-D1S5	C2	IKa 10kPa	IKa P1 KD
20250415_10kPa_DIV7_H2_D1S5_C2	20250415_10kPa_DIV7_H2_D1S5_C2_0001.abf	-60	13.2201	46.7763	IKa	51.8799	3.92432	20250415	10kPa	DIV7	P1 KD	D1S5	20250415-DIV7-10kPa-D1S5	C2	IKa 10kPa	IKa P1 KD
20250415_10kPa_DIV7_H2_D1S5_C2	20250415_10kPa_DIV7_H2_D1S5_C2_0001.abf	50	13.2201	46.7763	IKa	1359.56	102.84	20250415	10kPa	DIV7	P1 KD	D1S5	20250415-DIV7-10kPa-D1S5	C2	IKa 10kPa	IKa P1 KD
[truncated: 3,228 more rows]

## Sheet: figure-3d-FI-curve-data
filename	sweep	applied current	spike count	stimulus range	Measurement ID	date	Stiffness	div	Condition	dish	cell	frequency	use for FI (manually confirmed)
[truncated: 780 more rows]

[truncated: 63 more sheets: figure-3-membrane-resistance, figure-3-resting-potential, figure-3-and-SI-figure-14---p1-, figure-4b--normalised-RNA-count, Figure-4--WB-sorce-image, Figure-4d--western-blots-TTR, figure-4--ttr-knockdown-calcium, figure-5b--map_wt_37-38, figure-5b--map_wt_37-38_1, figure-5b--map_wt_37-38_2, figure-5b--map_wt_37-38_3, figure-5b--map_wt_37-38_4, figure-5b--map_wt_37-38_5, figure-5b--map_wt_37-38_6, figure-5b--map_wt_37-38_7, figure-5b--Averaged_AFM_Data_be, figure-5c--Averaged_FM1-43_Data, figure-5d--Averaged_AFM_Data_af, figure-5d--Averaged_FM1-43_Data, Figure-5-g-h-0_Control_profile …]
